# Supplementary material for: The seventh blind test of crystal structure prediction: structure ranking methods
Source: Acta Crystallogr B Struct Sci Cryst Eng Mater. 2024 Oct 17;80(Pt 6):548–74. doi: 10.1107/S2052520624008679 (PMC11789160; doi:10.1107/S2052520624008679)
Supplement: Supplementary file 3 [file b-80-00548-sup3.zip › SI-C_theoretical_structures_CCDC_lists_and_predictions/ranked_structure_sets/Group10_XtalPi/XXVII-2-XtalPi_8/XXVII-2-XtalPi/XtalPi_CSPBT7_method_summary.cif]

# CSP Blind Test information
_ccdc_csp_audit_blind_test_number				7	
_ccdc_csp_audit_blind_test_structure_label		XXVII	
_ccdc_csp_audit_blind_test_landscape_label		XXVII-2-XtalPi	

# Simulation type (static= no thermal corrections. Dynamic= includes thermal corrections)
_ccdc_csp_simulation_type              Dynamic	

# Conformer generation
loop_
_ccdc_csp_conformer_generation_method				
_ccdc_csp_conformer_generation_software					
_ccdc_csp_conformer_generation_software_version	
_ccdc_csp_conformer_generation_stage	
'Random Search' 'in house software AutoGCS' 2020.10 F	

# Conformer optimisation
loop_
_ccdc_csp_conformer_optimisation_method	
_ccdc_csp_conformer_optimisation_force_field_name
_ccdc_csp_conformer_optimisation_force_field_description
_ccdc_csp_conformer_optimisation_semi_empirical_method
_ccdc_csp_conformer_optimisation_DFT_approximation
_ccdc_csp_conformer_optimisation_DFT_functional
_ccdc_csp_conformer_optimisation_DFT_dispersion_correction	
_ccdc_csp_conformer_optimisation_DFT_basis_set
_ccdc_csp_conformer_optimisation_wavefunction_electronic_method
_ccdc_csp_conformer_optimisation_wavefunction_basis_set
_ccdc_csp_conformer_optimisation_software		
_ccdc_csp_conformer_optimisation_software_version
_ccdc_csp_conformer_optimisation_stage
'Force Field' 'in house Force Field XForce' 'Customized force field fitted from crystal quantum chemistry calculation' . . . . . . . 'in house software XForce' 2020.10 F

# Conformer clustering
loop_
_ccdc_csp_conformer_clustering_method
_ccdc_csp_conformer_clustering_cutoff
_ccdc_csp_conformer_clustering_cutoff_units
_ccdc_csp_conformer_clustering_software
_ccdc_csp_conformer_clustering_software_version
_ccdc_csp_conformer_clustering_stage
NONE . . . . F

# Structure generation
_ccdc_csp_structure_generation_space_group_selection		subset
loop_
_ccdc_csp_structure_generation_space_group_number_list
1 2 4 5 7 9 13 14 15 18 19 20 29 33 56 60 61 76 78 92 96 144 145 169 170
loop_
_ccdc_csp_structure_generation_method			
_ccdc_csp_structure_generation_software			
_ccdc_csp_structure_generation_software_version	
_ccdc_csp_structure_generation_stage
'Random Generation with chemical rationality constraint' 'in house software' 2020.10 F			

# Structure optimisation - 3 stages
loop_
_ccdc_csp_structure_optimisation_method
_ccdc_csp_structure_optimisation_force_field_name
_ccdc_csp_structure_optimisation_force_field_description
_ccdc_csp_structure_optimisation_semi_empirical_method
_ccdc_csp_structure_optimisation_DFT_approximation
_ccdc_csp_structure_optimisation_DFT_functional
_ccdc_csp_structure_optimisation_DFT_dispersion_correction
_ccdc_csp_structure_optimisation_DFT_basis_set
_ccdc_csp_structure_optimisation_wavefunction_electronic_method
_ccdc_csp_structure_optimisation_wavefunction_basis_set
_ccdc_csp_structure_optimisation_software
_ccdc_csp_structure_optimisation_software_version
_ccdc_csp_structure_optimisation_stage
'Force field' 'in house force field XForce' 'Customized force field fitted from crystal quantum chemistry calculation' . . . . . . . 'in house software XForce' 2020.10 P
'semi empirical' . .  'Dispersion corrected DFTB+ method' . . . . . . DFTB+ 1.2 P
DFT . . . GGA optPBE-vdW vdW-DF 'Plane wave basis set' . . VASP 5.4.4 F

# Structure clustering - 3 stages
loop_
_ccdc_csp_structure_clustering_method
_ccdc_csp_structure_clustering_cutoff
_ccdc_csp_structure_clustering_cutoff_units
_ccdc_csp_structure_clustering_software
_ccdc_csp_structure_clustering_software_version
_ccdc_csp_structure_clustering_stage
RMSD 1.0 Angstroms 'in house software ILUM' 2020.10 P
RMSD 0.8 Angstroms 'in house software ILUM' 2020.10 P
RMSD 0.4 Angstroms 'in house software ILUM' 2020.10 F

# Free energy
_ccdc_csp_free_energy_correction_method			'Pseudo super-critical path method'
_ccdc_csp_free_energy_correction_software		'in house software PSCP'
_ccdc_csp_free_energy_correction_software_version	2.0
_ccdc_csp_free_energy_correction_stage			F


# References
loop_
_ccdc_csp_reference_category
_ccdc_csp_reference_citation
_ccdc_csp_reference_identifier
#Structure generation and ranking
'structure generation and ranking'
;
Zhang, P., Wood, G. F., Ma, J., Yang, M., Liu, Y., Sun, G., Jiang, Y. A., Hancock, B. C., Wen, S.(2018). Cryst. Growth Des. 18(11), 6891-6900
;
'http://doi.org/10.1021/acs.cgd.8b'
#High precision ranking and thermal corrections
'High precision ranking and thermal corrections'
;
Yang, M., Dybeck, E., Sun, G., Peng, C., Samas, B., Burger, V. M., Zeng, Q., Jin, Y., Bellucci, M. A., Liu, Y., Zhang, P., Ma, J., Jiang, Y. A., Hancock, B. C., Wen, S., Wood, G. P.F.(2020). Cryst. Growth Des. 20(8), 5211-5224
;
'https://doi.org/10.1021/acs.cgd.0c00422'
#High precision ranking PBE0-MBD
'High precision ranking PBE0-MBD'
;
Hoja J., Ko, H., Neumann, M. A., Car, R., Distasio Jr. R., Tkatchenko, A.(2019). Science advances. 5(1)    
;
'https://doi.org/10.1126/sciadv.aau3338'

# Author information
loop_
_publ_author_name
_publ_author_address
_publ_author_id_orcid
#Author 1
'Yingdi Jin'
;
'XtalPi Inc. Shenzhen Guangdong China'
;
'0000-0003-3196-0912'
#Author 2
'Lu Tan'
;
'XtalPi Inc. Shenzhen Guangdong China'
;
'0000-0002-7370-3546'
#Author 3
'Qun Zeng'
;
'XtalPi Inc. Shenzhen Guangdong China'
;
'0000-0003-1385-2440'
#Author 4
'Xiaolu Lin'
;
'XtalPi Inc. Shenzhen Guangdong China'
;
'0000-0003-4386-2076'
#Author 5
'He Li'
;
'XtalPi Inc. Shenzhen Guangdong China'
;
'0000-0002-6413-9437'
#Author 6
'Wenbo Fu'
;
'XtalPi Inc. Shenzhen Guangdong China'
;
'0000-0002-3552-9452'
#Author 7
'Yunfei Zhou'
;
'XtalPi Inc. Shenzhen Guangdong China'
;
'0000-0002-8728-2551'
#Author 8
'Peiyu Zhang'
;
'XtalPi Inc. Shenzhen Guangdong China'
;
'0000-0002-4309-6853'
#Author 9
'Yang Liu'
;
'XtalPi Inc. Shenzhen Guangdong China'
;
'0000-0003-4602-0878'

# Main contact details
loop_
_audit_contact_author_name			
_audit_contact_author_address		
_audit_contact_author_email		
'Yingdi Jin' 'XtalPi Inc. Shenzhen Guangdong China' 'yingdi.jin@xtalpi.com'
