# Supplementary material for: The seventh blind test of crystal structure prediction: structure ranking methods
Source: Acta Crystallogr B Struct Sci Cryst Eng Mater. 2024 Oct 17;80(Pt 6):548–74. doi: 10.1107/S2052520624008679 (PMC11789160; doi:10.1107/S2052520624008679)
Supplement: Supplementary file 3 [file b-80-00548-sup3.zip › SI-C_theoretical_structures_CCDC_lists_and_predictions/ranked_structure_sets/Group10_XtalPi/XXVII-2-XtalPi_8/XXVII-2-XtalPi/XtalPi_CSPBT7_structure_specific_data.csv]

Rank	CIF file name	Conformer identifier	Density (Mgm^-3)	Temperature (K)	Pressure (kPa)	Relative lattice energy (kJ/mol)	Absolute lattice energy (kJ/mol)	Absolute energy (eV)	Absolute energy error (kJ/mol)	Relative energy error (ratio)	Free energy rank	Relative Free energy (kJ/mol)	Absolute Free energy correction (kJ/mol)	Lattice Free energy correction (kJ/mol)
1	XXVII_structure_58_X1		1.4728436578857846	300	101.325	0.0	-389.76724623279733	-489.28488587777196			5	0.764548559
2	XXVII_structure_55_X2		1.4876227830307898	300	101.325	1.989767799997935	-387.7774784327994	-489.2642637228473			35	8.8289427029
3	XXVII_structure_30_X3		1.4754171252886337	300	101.325	3.0022844999984954	-386.76496173279884	-489.2537698972606			3	0.2595265843
4	XXVII_structure_28_X4		1.4581506284465133	300	101.325	3.4582501999975648	-386.30899603279977	-489.24904422258356			4	0.5690432711
5	XXVII_structure_61_X5		1.4584890313129308	300	101.325	3.62578719999874	-386.1414590327986	-489.247307852154			6	1.4890650876
6	XXVII_structure_84_X6		1.4662084336940644	300	101.325	4.429003899997042	-385.3382423328003	-489.23898323295697			10	2.8681483585
7	XXVII_structure_23_X7		1.4542952209235127	300	101.325	4.618362899993372	-385.14888333280396	-489.2370206971102			22	5.7108702200999995
8	XXVII_structure_76_X8		1.4686156868026934	300	101.325	4.722400299993751	-385.0448459328036	-489.2359424429638			17	4.1735652253
9	XXVII_structure_34_X9		1.4705400803878395	300	101.325	4.749422900000354	-385.017823332797	-489.2356623780015			9	2.6475209794
10	XXVII_structure_11_X10		1.46837563361335	300	101.325	5.242203299996618	-384.5250429328007	-489.2305551520465			46	11.7980328422
11	XXVII_structure_16_X11		1.4631151426058435	300	101.325	5.295060699994792	-384.47218553280254	-489.23000733260164			11	3.2746983674
12	XXVII_structure_17_X12		1.4759720474453681	300	101.325	5.820476499997312	-383.9467697328	-489.22456187005696			7	2.1770058844999998
13	XXVII_structure_7_X13		1.4611810099050127	300	101.325	5.830855799998972	-383.93639043279836	-489.22445429794095			19	4.323218060299999
14	XXVII_structure_1_X14		1.4471347791270621	300	101.325	6.035454899996694	-383.73179133280064	-489.2223338121548			2	0.045982414099999924
15	XXVII_structure_52_X15		1.4527538891731313	300	101.325	6.063867799995933	-383.7033784328014	-489.22203933798266			1	0.0
16	XXVII_structure_46_X16		1.456023887977573	300	101.325	6.3717314999958035	-383.39551473280153	-489.21884860742756			12	3.3235259165
17	XXVII_structure_60_X17		1.4729141048491157	300	101.325	6.457494399997813	-383.3097518327995	-489.21795975204924			25	6.9650667603
18	XXVII_structure_56_X18		1.463747337789342	300	101.325	6.6763982999982545	-383.0908479327991	-489.2156910098676			31	7.902747531099999
19	XXVII_structure_41_X19		1.4634238359678977	300	101.325	7.197258899999724	-382.5699873327976	-489.2102927578769			13	3.4144667631
20	XXVII_structure_13_X20		1.4867600718397456	300	101.325	7.291309299995191	-382.47593693280214	-489.20931801000967			49	12.4146935818
21	XXVII_structure_3_X21		1.4734182040429478	300	101.325	7.301592099996924	-382.4656541328004	-489.2092114380294			20	5.591032406499999
22	XXVII_structure_18_X22		1.4549871673267796	300	101.325	7.383361899999727	-382.3838843327976	-489.20836396754373			24	6.5126663547999994
23	XXVII_structure_59_X23		1.4543091261777283	300	101.325	7.459387299997616	-382.3078589327997	-489.2075760326013			15	3.8459503870000002
24	XXVII_structure_21_X24		1.4498995042289577	300	101.325	7.637711499999568	-382.12953473279777	-489.2057278625388			14	3.7743363667
25	XXVII_structure_64_X25		1.4572150243897917	300	101.325	7.672168899996905	-382.09507733280043	-489.20537074255674			47	11.955591109
26	XXVII_structure_99_X26		1.451888029561247	300	101.325	7.818543399996997	-381.94870283280034	-489.2038537024197			32	8.0680861149
27	XXVII_structure_33_X27		1.453893470708511	300	101.325	7.948517199998605	-381.81872903279873	-489.2025066407978			28	7.4393554728
28	XXVII_structure_70_X28		1.463781386023743	300	101.325	8.024052499997197	-381.74319373280014	-489.2017237853014			55	14.6776883825
29	XXVII_structure_2_X29		1.4557602450963882	300	101.325	8.045844199994463	-381.72140203280287	-489.2014979339164			30	7.5238227059
30	XXVII_structure_9_X30		1.469076805535936	300	101.325	8.064043899998069	-381.70320233279926	-489.20130931038307			23	6.3433459484
31	XXVII_structure_19_X31		1.4892153601615628	300	101.325	8.271526699994865	-381.49571953280247	-489.1991589376382			38	10.1633421829
32	XXVII_structure_89_X32		1.4630983770652182	300	101.325	8.547515399994154	-381.2197308328032	-489.1962985628101			48	12.1199895708
33	XXVII_structure_24_X33		1.4733187758970228	300	101.325	8.55244490000041	-381.2148013327969	-489.19624747297297			33	8.1799442181
34	XXVII_structure_78_X34		1.481046119404513	300	101.325	8.931158399995184	-380.83608783280215	-489.19232244791783			50	12.6125259405
35	XXVII_structure_90_X35		1.4197345224652034	300	101.325	8.98590339999646	-380.7813428328009	-489.19175506519537			8	2.4792796441
36	XXVII_structure_77_X36		1.437300175047234	300	101.325	9.412300500000129	-380.3549457327972	-489.1873358424822			36	9.4661105131
37	XXVII_structure_87_X37		1.4646957776474543	300	101.325	9.486139799999364	-380.28110643279797	-489.18657056450144			26	7.048796600799999
38	XXVII_structure_54_X38		1.4488353613254652	300	101.325	9.602793599995493	-380.16445263280184	-489.1853615527082			42	11.107950965499999
39	XXVII_structure_63_X39		1.4400061952619228	300	101.325	9.723378099995898	-380.04386813280144	-489.1841118027421			43	11.4209307929
40	XXVII_structure_12_X40		1.431561212770476	300	101.325	10.221223299995472	-379.54602293280186	-489.1789520846871			16	3.9144752164
41	XXVII_structure_4_X41		1.4388106219729866	300	101.325	11.056798399993568	-378.71044783280377	-489.1702920997566			54	14.6725504825
42	XXVII_structure_81_X42		1.4476339816142216	300	101.325	13.675516799994512	-376.0917294328028	-489.1431514371381			45	11.4913060041
43	XXVII_structure_82_X43		1.4247866563494773	300	101.325	13.91927399999986	-375.8479722327975	-489.14062511283913			29	7.5164915442
44	XXVII_structure_93_X44		1.4491340623657996	300	101.325	14.032460899994476	-375.73478533280286	-489.13945203234846			78	23.198141641000003
45	XXVII_structure_26_X45		1.4550845497071598	300	101.325	14.478306099998008	-375.2889401327993	-489.13483124755794			60	17.3882606778
46	XXVII_structure_86_X46		1.4294646469210048	300	101.325	14.750619200000074	-375.01662703279726	-489.13200896702034			18	4.2666287042999995
47	XXVII_structure_22_X47		1.4383103945583675	300	101.325	15.4565505999999	-374.31069563279743	-489.12469262252176			64	18.5994270397
48	XXVII_structure_72_X48		1.411715631110993	300	101.325	16.325888399995165	-373.44135783280217	-489.11568271755027			39	10.402176168899999
49	XXVII_structure_71_X49		1.4108558063198005	300	101.325	16.696693300000334	-373.070552932797	-489.11183965802604			40	10.9103193536
50	XXVII_structure_98_X50		1.4460685433596758	300	101.325	16.722122999999556	-373.0451232327978	-489.1115761020408			21	5.6114608524
51	XXVII_structure_95_X51		1.4238312858307791	300	101.325	16.929610299994238	-372.8376359328031	-489.10942568265745			44	11.4376588239
52	XXVII_structure_66_X52		1.448007015235991	300	101.325	16.941646799998125	-372.8255994327992	-489.1093009351528			65	19.2556003253
53	XXVII_structure_35_X53		1.4411683155919723	300	101.325	16.950624199998856	-372.8166220327985	-489.10920789247035			67	19.763555303900002
54	XXVII_structure_80_X54		1.4426604318607033	300	101.325	17.05225769999379	-372.71498853280355	-489.10815455258694			27	7.0984846488999995
55	XXVII_structure_79_X55		1.4373842863787996	300	101.325	17.154233299996122	-372.6130129328012	-489.10709766714444			34	8.6565038137
56	XXVII_structure_42_X56		1.4307377520626359	300	101.325	17.21639249999862	-372.5508537327987	-489.1064534429026			59	16.8090193929
57	XXVII_structure_45_X57		1.4296851721341406	300	101.325	17.897625300000072	-371.86962093279726	-489.09939307719486			70	20.218536114400003
58	XXVII_structure_94_X58		1.4409222150062222	300	101.325	18.07114829999773	-371.6960979327996	-489.09759466725535			56	14.7983774275
59	XXVII_structure_38_X59		1.43901959217394	300	101.325	18.616839599999366	-371.15040663279797	-489.09193906737596			41	11.029013976
60	XXVII_structure_75_X60		1.4688781497959982	300	101.325	19.16384599999583	-370.6034002328015	-489.0862698376671			51	13.1084809583
61	XXVII_structure_62_X61		1.446610897625646	300	101.325	20.08907669999462	-369.6781695328027	-489.0766806530213			79	23.3657560907
62	XXVII_structure_37_X62		1.418132940265553	300	101.325	20.309569599994575	-369.45767663280276	-489.0743954422828			58	16.176371474
63	XXVII_structure_31_X63		1.4152332834225727	300	101.325	21.44950589999644	-368.3177403328009	-489.0625810270617			88	27.222708398800002
64	XXVII_structure_88_X64		1.4418658669835513	300	101.325	21.59810809999908	-368.16913813279825	-489.06104089881626			61	17.431668364900002
65	XXVII_structure_32_X65		1.4250372599694723	300	101.325	22.00708719999966	-367.7601590327977	-489.05680219801854			52	13.4326287179
66	XXVII_structure_74_X66		1.4249206004885715	300	101.325	22.18861719999404	-367.5786290328033	-489.0549208027204			85	25.773551621000003
67	XXVII_structure_14_X67		1.4329042877889344	300	101.325	23.16938969999319	-366.59785653280414	-489.0447559772363			62	17.458578568
68	XXVII_structure_49_X68		1.4211304904157465	300	101.325	24.25562469999568	-365.51162153280166	-489.0334981277251			75	22.2292487546
69	XXVII_structure_97_X69		1.4335586373721105	300	101.325	24.444790199995623	-365.3224560328017	-489.03153759733186			72	20.857627455200003
70	XXVII_structure_6_X70		1.3952012280490647	300	101.325	24.536704099999042	-365.2305421327983	-489.0305849923668			37	10.016358024599999
71	XXVII_structure_20_X71		1.4066124875945005	300	101.325	25.549186699994607	-364.2180595328027	-489.020091520196			63	18.456581981600003
72	XXVII_structure_5_X72		1.409856549891743	300	101.325	26.368170199995802	-363.39907603280153	-489.0116034922876			68	19.7713063128
73	XXVII_structure_68_X73		1.402902694413451	300	101.325	27.31171699999686	-362.4555292328005	-489.00182447772704			57	15.244275265099999
74	XXVII_structure_29_X74		1.3877863090986768	300	101.325	27.46873449999839	-362.29851173279894	-489.0001971324604			66	19.370975376500002
75	XXVII_structure_48_X75		1.3958634437115314	300	101.325	27.620801199998823	-362.1464450327985	-488.99862109778627			71	20.551948148100003
76	XXVII_structure_85_X76		1.4004486439486137	300	101.325	28.0704243999935	-361.69682183280383	-488.9939611574214			84	25.3389604637
77	XXVII_structure_25_X77		1.409787392736014	300	101.325	28.143646399999852	-361.6235998327975	-488.9932022772003			53	13.467215508699999
78	XXVII_structure_96_X78		1.3953295272151915	300	101.325	28.964354299998377	-360.80289193279896	-488.9846963774357			73	20.939545857000002
79	XXVII_structure_47_X79		1.4104167946444022	300	101.325	29.299059599994507	-360.4681866328028	-488.9812274578207			80	23.422729108600002
80	XXVII_structure_100_X80		1.4049591352361548	300	101.325	29.458126999998058	-360.3091192327993	-488.97957886718297			83	25.0847348755
81	XXVII_structure_10_X81		1.4042377449772656	300	101.325	30.63575779999519	-359.13148843280214	-488.96737378234764			93	32.6842203922
82	XXVII_structure_8_X82		1.3921742394083911	300	101.325	32.491367799993895	-357.27587843280344	-488.94814205244444			86	25.878937113400003
83	XXVII_structure_92_X83		1.4002153044791907	300	101.325	32.63956639999378	-357.12767983280355	-488.94660610715033			87	26.6177178258
84	XXVII_structure_73_X84		1.399310149686046	300	101.325	33.501871699998446	-356.2653745327989	-488.9376690877207			90	28.302095812500003
85	XXVII_structure_43_X85		1.4011933543049298	300	101.325	33.56271829999605	-356.2045279328013	-488.93703846739817			77	22.735953697600003
86	XXVII_structure_83_X86		1.3995748109529758	300	101.325	34.62007769999764	-355.1471685327997	-488.9260798875288			96	36.6171977669
87	XXVII_structure_15_X87		1.3645974913729664	300	101.325	36.162201799998	-353.60504443279933	-488.91009715723067			76	22.7078686042
88	XXVII_structure_65_X88		1.3813321446532414	300	101.325	36.565185100000235	-353.2020611327971	-488.9059205975111			89	27.965765185400002
89	XXVII_structure_91_X89		1.361705400695547	300	101.325	37.91264029999729	-351.85460593280004	-488.89195543540103			74	21.0638893005
90	XXVII_structure_40_X90		1.3669888682072602	300	101.325	38.12131789999694	-351.6459283328004	-488.889792679628			69	19.851184716800002
91	XXVII_structure_50_X91		1.3577855615421714	300	101.325	39.95911659999547	-349.80812963280187	-488.8707455478412			82	24.432132147100003
92	XXVII_structure_27_X92		1.3615359317417808	300	101.325	40.238698599998315	-349.528547632799	-488.8678479316881			81	24.3849054086
93	XXVII_structure_36_X93		1.4317902257500936	300	101.325	41.95239029999357	-347.81485593280377	-488.85008705741404			97	37.7948115202
94	XXVII_structure_57_X94		1.3632751653585589	300	101.325	42.2678092999995	-347.49943693279783	-488.8468180229647			91	28.459677817400003
95	XXVII_structure_53_X95		1.377949309556566	300	101.325	42.56851199999801	-347.1987342327993	-488.8437015097386			92	31.829618675200003
96	XXVII_structure_67_X96		1.3938752652832236	300	101.325	42.934837799999514	-346.8324084327978	-488.8399048720603			95	36.003354493799996
97	XXVII_structure_51_X97		1.4171564936037238	300	101.325	49.69822790000035	-340.069018332797	-488.76980841233365			98	42.718900596699996
98	XXVII_structure_44_X98		1.419178300813414	300	101.325	50.30949149999651	-339.4577547328008	-488.76347321449856			94	33.0657490674
99	XXVII_structure_39_X99		1.382910600042673	300	101.325	52.296945699999924	-337.4703005327974	-488.74287503795847			99	45.9800937618
100	XXVII_structure_69_X100		1.3871719267225269	300	101.325	53.166440299995884	-336.60080593280145	-488.7338635078959			100	48.9882244003
