# Supplementary material for: The seventh blind test of crystal structure prediction: structure ranking methods
Source: Acta Crystallogr B Struct Sci Cryst Eng Mater. 2024 Oct 17;80(Pt 6):548–74. doi: 10.1107/S2052520624008679 (PMC11789160; doi:10.1107/S2052520624008679)
Supplement: Supplementary file 3 [file b-80-00548-sup3.zip › SI-C_theoretical_structures_CCDC_lists_and_predictions/ranked_structure_sets/Group10_XtalPi/XXVII-2-XtalPi_8/XXVII-2-XtalPi/XXVII_structure_100_X80.cif]

data_XXVII_structure_100_X80

_chemical_formula_sum            'C44 H52 I2 Si2'

_space_group_crystal_system      triclinic
_space_group_name_H-M_alt        'P -1'
_space_group_IT_number           2

loop_
_symmetry_equiv_pos_site_id
_symmetry_equiv_pos_as_xyz
1 x,y,z
2 -x,-y,-z

_cell_length_a                      17.93186253
_cell_length_b                      13.67239847
_cell_length_c                       9.37078679
_cell_angle_alpha                   79.74600280
_cell_angle_beta                   103.02269685
_cell_angle_gamma                  108.73292382
_cell_volume                      2105.84608039
_cell_formula_units_Z                2

loop_
_atom_site_label
_atom_site_type_symbol
_atom_site_fract_x
_atom_site_fract_y
_atom_site_fract_z
C1     C       0.03286348      0.59594372      0.17092997
C2     C       0.12467880      0.64295560      0.20507789
C3     C       0.15400982      0.73435330      0.08866312
Si1    Si      0.16435937      0.68047585      0.40086064
C4     C       0.27419091      0.71840636      0.42876559
C5     C       0.34760031      0.74009370      0.45766328
C6     C       0.43192919      0.76476316      0.49731118
C7     C       0.47381753      0.70621150      0.45123749
C8     C       0.43476815      0.63053764      0.35314430
C9     C       0.47561118      0.57274941      0.30922691
C10    C       0.43715914      0.49934159      0.20442699
C11    C       0.47896413      0.44437927      0.16254607
C12    C       0.56202524      0.45902990      0.22288833
C13    C       0.60130645      0.52869084      0.32338394
C14    C       0.56004358      0.58806359      0.36967338
C15    C       0.59893729      0.66187225      0.46788105
C16    C       0.55890052      0.72334786      0.50844030
C17    C       0.60008355      0.80077214      0.60553607
C18    C       0.67941408      0.80806718      0.67848476
C19    C       0.74577470      0.81014627      0.75197786
Si2    Si      0.84071839      0.79954133      0.86720754
C20    C       0.81814597      0.66482503      0.97800556
C21    C       0.74823397      0.64522102      1.06050234
C22    C       0.80224800      0.57835197      0.87960206
C23    C       0.91093155      0.81289579      0.73435970
C24    C       0.99592879      0.81645262      0.81916328
C25    C       0.91026968      0.90692006      0.61566482
C26    C       0.88265160      0.90672592      0.99651854
C27    C       0.81833307      0.95101613      1.02265146
C28    C       0.92907474      0.87019359      1.14578578
C29    C       0.56022916      0.86705949      0.63791864
C30    C       0.60214181      0.94971177      0.72309111
C31    C       0.56274399      1.00975072      0.76528932
C32    C       0.60454244      1.08994265      0.85794787
C33    C       0.56475086      1.14573142      0.90441879
I1     I       0.63550450      1.26146808      1.04278978
C34    C       0.47939323      1.12403309      0.85893836
I2     I       0.41271216      1.20359708      0.92714221
C35    C       0.43753321      1.04787247      0.76814407
C36    C       0.47703038      0.98786618      0.71901961
C37    C       0.43538414      0.90846510      0.63006458
C38    C       0.47447871      0.84684679      0.58705306
C39    C       0.13193762      0.56203452      0.54142600
C40    C       0.17027554      0.58476353      0.70150905
C41    C       0.14988604      0.46615904      0.50749816
C42    C       0.13064225      0.79463821      0.42796182
C43    C       0.19136449      0.86823848      0.53637014
C44    C       0.04685319      0.75599919      0.47134272
H1     H       0.01110363      0.52678315      0.24789856
H2     H       0.00196585      0.65266260      0.17635938
H3     H       0.01322842      0.57237007      0.05852417
H4     H       0.15204028      0.58227756      0.19970649
H5     H       0.21960842      0.76479960      0.10958835
H6     H       0.12941596      0.79875684      0.08732284
H7     H       0.13546388      0.70950425     -0.02302640
H8     H       0.06629509      0.54392167      0.53043666
H9     H       0.23598718      0.60418766      0.71704109
H10    H       0.14932211      0.51618684      0.78015182
H11    H       0.15618351      0.65009821      0.73188716
H12    H       0.13678760      0.40090291      0.59524484
H13    H       0.11390381      0.43861008      0.40282401
H14    H       0.21348100      0.48390962      0.50015976
H15    H       0.12511881      0.84076285      0.31824908
H16    H       0.24721822      0.90792355      0.49386147
H17    H       0.20695340      0.82660172      0.64550413
H18    H       0.16654726      0.92862308      0.55292604
H19    H       0.02455016      0.82207765      0.47244850
H20    H       0.00232177      0.70466991      0.39454395
H21    H       0.04835934      0.71252985      0.58235805
H22    H       0.37102465      0.61773727      0.30928174
H23    H       0.37401331      0.48866795      0.15799431
H24    H       0.44967777      0.38938050      0.08175786
H25    H       0.59338036      0.41365548      0.18791338
H26    H       0.66470036      0.54023778      0.36989982
H27    H       0.66258785      0.67426086      0.51265313
H28    H       0.87250864      0.66345609      1.06121646
H29    H       0.76186639      0.70011816      1.14226250
H30    H       0.69372361      0.65276059      0.98313316
H31    H       0.73396816      0.56618813      1.11976497
H32    H       0.85623639      0.58382961      0.83782023
H33    H       0.75442389      0.58244907      0.78332092
H34    H       0.78364086      0.50063224      0.94169917
H35    H       0.88687130      0.74220204      0.67685470
H36    H       1.02059796      0.88052746      0.88862295
H37    H       1.03782325      0.82810919      0.74359164
H38    H       0.99639116      0.74387361      0.89182582
H39    H       0.92516597      0.97988862      0.66465899
H40    H       0.95435141      0.91764337      0.54475928
H41    H       0.85094612      0.89623785      0.54480772
H42    H       0.92570652      0.97064256      0.94016697
H43    H       0.77121066      0.89047286      1.07252322
H44    H       0.84499637      1.01154561      1.09828330
H45    H       0.78906156      0.98582381      0.91910609
H46    H       0.97851392      0.84306470      1.13293533
H47    H       0.88946576      0.80627728      1.20783095
H48    H       0.95478932      0.93409051      1.21557937
H49    H       0.66661253      0.96531026      0.75943359
H50    H       0.37097640      0.89295793      0.59368883
H51    H       0.66902823      1.10494276      0.89296194
H52    H       0.37281402      1.03144515      0.73345774
