# Supplementary material for: The seventh blind test of crystal structure prediction: structure ranking methods
Source: Acta Crystallogr B Struct Sci Cryst Eng Mater. 2024 Oct 17;80(Pt 6):548–74. doi: 10.1107/S2052520624008679 (PMC11789160; doi:10.1107/S2052520624008679)
Supplement: Supplementary file 3 [file b-80-00548-sup3.zip › SI-C_theoretical_structures_CCDC_lists_and_predictions/ranked_structure_sets/Group10_XtalPi/XXVII-2-XtalPi_8/XXVII-2-XtalPi/XXVII_structure_10_X81.cif]

data_XXVII_structure_10_X81

_chemical_formula_sum            'C44 H52 I2 Si2'

_space_group_crystal_system      triclinic
_space_group_name_H-M_alt        'P -1'
_space_group_IT_number           2

loop_
_symmetry_equiv_pos_site_id
_symmetry_equiv_pos_as_xyz
1 x,y,z
2 -x,-y,-z

_cell_length_a                      17.67100415
_cell_length_b                       7.84393702
_cell_length_c                      15.96377220
_cell_angle_alpha                   88.86977655
_cell_angle_beta                   102.51361382
_cell_angle_gamma                   77.86076228
_cell_volume                      2106.92790350
_cell_formula_units_Z                2

loop_
_atom_site_label
_atom_site_type_symbol
_atom_site_fract_x
_atom_site_fract_y
_atom_site_fract_z
C1     C       0.31897382      0.61217253      0.33280325
C2     C       0.39176893      0.53893009      0.29569812
C3     C       0.46327145      0.45124228      0.36850185
Si1    Si      0.41471265      0.70924942      0.22337266
C4     C       0.51858547      0.63639939      0.21638638
C5     C       0.58812617      0.58501587      0.21250970
C6     C       0.66931655      0.52888736      0.21228719
C7     C       0.69699616      0.36668264      0.17851967
C8     C       0.64410435      0.26050567      0.14400429
C9     C       0.66993767      0.10160140      0.11027699
C10    C       0.61632646     -0.00586215      0.07438425
C11    C       0.64353688     -0.16095642      0.04111574
C12    C       0.72620409     -0.21804724      0.04153410
C13    C       0.77960387     -0.11953155      0.07580080
C14    C       0.75387395      0.04346102      0.11126224
C15    C       0.80659688      0.14774181      0.14578099
C16    C       0.78103166      0.30935857      0.17993208
C17    C       0.83536163      0.41481443      0.21671895
C18    C       0.91705840      0.35439533      0.21855568
C19    C       0.98731881      0.29174089      0.22041823
Si2    Si      1.09192275      0.17460645      0.23501079
C20    C       1.13735536      0.18284450      0.35495570
C21    C       1.12398494      0.36793553      0.38789721
C22    C       1.22538490      0.08738914      0.38450218
C23    C       1.09187015     -0.06188814      0.20745802
C24    C       1.05634276     -0.07678704      0.11129093
C25    C       1.05025057     -0.15587461      0.26348203
C26    C       1.14012469      0.27140759      0.15377791
C27    C       1.19789208      0.38738784      0.19032739
C28    C       1.07757017      0.36867128      0.07519267
C29    C       0.80758531      0.57526422      0.25311417
C30    C       0.85937692      0.67939692      0.29381466
C31    C       0.83090200      0.83563597      0.32925394
C32    C       0.88179978      0.94418248      0.37019592
C33    C       0.85186834      1.09888267      0.40273907
I1     I       0.93305127      1.25023390      0.45901844
C34    C       0.76784726      1.15514029      0.39712873
I2     I       0.71757797      1.38778508      0.44784690
C35    C       0.71720673      1.05407415      0.35859626
C36    C       0.74639740      0.89327606      0.32375658
C37    C       0.69509979      0.79161064      0.28412341
C38    C       0.72314107      0.63336380      0.24922068
C39    C       0.40348740      0.93546116      0.26711497
C40    C       0.42689103      1.06251962      0.20718104
C41    C       0.45082952      0.93471402      0.36077351
C42    C       0.35404840      0.71951962      0.10842946
C43    C       0.26404772      0.78229514      0.10130000
C44    C       0.37323700      0.54370454      0.06764523
H1     H       0.84276709     -0.16445348      0.07699021
H2     H       0.55341523      0.03773142      0.07456879
H3     H       0.60233645     -0.24248902      0.01498306
H4     H       0.74685072     -0.34253489      0.01554122
H5     H       0.86954527      0.10316337      0.14658134
H6     H       0.58115148      0.30515178      0.14353086
H7     H       0.92293007      0.63664064      0.29726864
H8     H       0.63154717      0.83452489      0.28015043
H9     H       0.94534757      0.90307621      0.37477061
H10    H       0.65334359      1.09535879      0.35364682
H11    H       0.33964309      0.98211810      0.26597692
H12    H       0.37369436      0.81694464      0.07223182
H13    H       0.37634889      0.43732511      0.25235424
H14    H       0.26666599      0.67743599      0.28341287
H15    H       0.33211419      0.70652169      0.38075406
H16    H       0.30174912      0.50618164      0.36561385
H17    H       0.48513678      0.54738583      0.41122104
H18    H       0.44603589      0.35657952      0.40885722
H19    H       0.51351360      0.38143418      0.34331119
H20    H       0.23064488      0.78429803      0.03432617
H21    H       0.24141603      0.69635429      0.14022511
H22    H       0.24962041      0.91539216      0.12256371
H23    H       0.33876524      0.55318190      0.00079288
H24    H       0.43669533      0.50506626      0.06667115
H25    H       0.35836950      0.43756815      0.10276629
H26    H       0.42271472      1.19236469      0.23296341
H27    H       0.48868659      1.01555290      0.20107222
H28    H       0.38841751      1.07901300      0.14209799
H29    H       0.44290433      1.06828101      0.38284229
H30    H       0.51503954      0.88463357      0.36625726
H31    H       0.43199519      0.85379336      0.40598164
H32    H       1.10235276      0.10923945      0.38572161
H33    H       1.15541085     -0.12850502      0.22125324
H34    H       1.17542908      0.15561137      0.13078810
H35    H       1.22535010      0.42729225      0.13954087
H36    H       1.16711828      0.50732791      0.21401264
H37    H       1.24622191      0.32008559      0.24350448
H38    H       1.05918571     -0.21488263      0.09732525
H39    H       0.99335785     -0.00791299      0.09319157
H40    H       1.08781271     -0.02220955      0.06866349
H41    H       1.05212331     -0.29194812      0.24602255
H42    H       1.07765823     -0.16031579      0.33256545
H43    H       0.98724653     -0.08954662      0.25355682
H44    H       1.10666691      0.41284284      0.02666876
H45    H       1.03760156      0.28714706      0.04376852
H46    H       1.04003342      0.48509859      0.09432327
H47    H       1.14257098      0.36061073      0.45871982
H48    H       1.15893241      0.44953936      0.36297600
H49    H       1.06112885      0.43650400      0.36954677
H50    H       1.24460439      0.08271093      0.45520694
H51    H       1.23572406     -0.04804863      0.36568538
H52    H       1.26468836      0.15457465      0.35793078
