# Supplementary material for: The seventh blind test of crystal structure prediction: structure ranking methods
Source: Acta Crystallogr B Struct Sci Cryst Eng Mater. 2024 Oct 17;80(Pt 6):548–74. doi: 10.1107/S2052520624008679 (PMC11789160; doi:10.1107/S2052520624008679)
Supplement: Supplementary file 3 [file b-80-00548-sup3.zip › SI-C_theoretical_structures_CCDC_lists_and_predictions/ranked_structure_sets/Group10_XtalPi/XXVII-2-XtalPi_8/XXVII-2-XtalPi/XXVII_structure_11_X10.cif]

data_XXVII_structure_11_X10

_chemical_formula_sum            'C44 H52 I2 Si2'

_space_group_crystal_system      triclinic
_space_group_name_H-M_alt        'P -1'
_space_group_IT_number           2

loop_
_symmetry_equiv_pos_site_id
_symmetry_equiv_pos_as_xyz
1 x,y,z
2 -x,-y,-z

_cell_length_a                      18.55247653
_cell_length_b                      13.73861643
_cell_length_c                       8.30842514
_cell_angle_alpha                   75.36598226
_cell_angle_beta                   100.33809200
_cell_angle_gamma                   94.17058681
_cell_volume                      2014.89838180
_cell_formula_units_Z                2

loop_
_atom_site_label
_atom_site_type_symbol
_atom_site_fract_x
_atom_site_fract_y
_atom_site_fract_z
C1     C       1.03602523      0.66564550      0.96335931
C2     C       1.07454660      0.74625704      0.83790827
C3     C       1.15678830      0.76039456      0.90626583
Si1    Si      1.05841156      0.72488772      0.61525094
C4     C       0.95859716      0.73404448      0.54593929
C5     C       0.89218773      0.74535598      0.52271760
C6     C       0.81644147      0.75837008      0.51170493
C7     C       0.79288443      0.79924185      0.63469063
C8     C       0.84396072      0.82942888      0.76191679
C9     C       0.82231929      0.87142354      0.88138035
C10    C       0.87446463      0.90372710      1.00834859
C11    C       0.85158148      0.94536433      1.12364847
C12    C       0.77514000      0.95692654      1.11923500
C13    C       0.72338131      0.92701406      0.99936489
C14    C       0.74475860      0.88352140      0.87584992
C15    C       0.69384934      0.85212325      0.75171237
C16    C       0.71508877      0.80934222      0.63014304
C17    C       0.66224753      0.77478340      0.50596706
C18    C       0.58687025      0.78162079      0.51109625
C19    C       0.52356074      0.79131163      0.52874713
Si2    Si      0.43430781      0.81619149      0.57871575
C20    C       0.39782404      0.69232200      0.70627461
C21    C       0.37234458      0.61726806      0.59601515
C22    C       0.33763265      0.70472402      0.80561161
C23    C       0.37174576      0.87190557      0.37024435
C24    C       0.28962602      0.86635774      0.38412583
C25    C       0.38332840      0.82684681      0.22469907
C26    C       0.45788606      0.91305924      0.71171337
C27    C       0.50249657      0.86650486      0.88678505
C28    C       0.39143608      0.96923091      0.72781518
C29    C       0.68610465      0.73454214      0.38186335
C30    C       0.63635933      0.69887567      0.25750245
C31    C       0.66081473      0.65723973      0.13989667
C32    C       0.61191323      0.61459458      0.01968639
C33    C       0.63804042      0.56857771     -0.08678124
I1     I       0.56135498      0.49692889     -0.24418047
C34    C       0.71563887      0.56666483     -0.08576558
I2     I       0.76050208      0.49802410     -0.24537579
C35    C       0.76392340      0.60969005      0.02385198
C36    C       0.73880261      0.65336750      0.14188408
C37    C       0.78815897      0.68948292      0.26187388
C38    C       0.76432136      0.72819578      0.38423412
C39    C       1.10409563      0.83119652      0.46898801
C40    C       1.09229274      0.81796908      0.28737843
C41    C       1.07837962      0.93506136      0.46982668
C42    C       1.08555476      0.59835835      0.59262390
C43    C       1.05129816      0.50668549      0.70630387
C44    C       1.16889462      0.58776798      0.61001747
H1     H       0.82275137      0.60970041      0.02492191
H2     H       0.84685701      0.68680719      0.26315158
H3     H       0.90216981      0.82041868      0.76535386
H4     H       0.93275977      0.89444068      1.01138967
H5     H       0.89163542      0.96851184      1.22096939
H6     H       0.55314045      0.61579647      0.01827089
H7     H       0.57758444      0.70258915      0.25565979
H8     H       0.63568831      0.86071111      0.74798975
H9     H       0.66513360      0.93526937      0.99719028
H10    H       0.75819120      0.98880733      1.21387697
H11    H       1.04788142      0.81870474      0.82076612
H12    H       1.06568660      0.59478402      1.00370324
H13    H       1.03355150      0.69076864      1.07785858
H14    H       0.97941485      0.64869291      0.90796502
H15    H       1.18319032      0.82127370      0.82043172
H16    H       1.18670244      0.69122608      0.92423745
H17    H       1.16480577      0.77952607      1.02937205
H18    H       1.16336610      0.82746567      0.51928345
H19    H       1.11636996      0.74863972      0.28059688
H20    H       1.03327616      0.81454286      0.23618067
H21    H       1.11717459      0.88164410      0.20318024
H22    H       1.10999236      0.99578578      0.39654836
H23    H       1.08458285      0.94622634      0.59804273
H24    H       1.02008985      0.94403404      0.41349680
H25    H       1.06132182      0.59961961      0.46049755
H26    H       1.07695860      0.49662340      0.83927642
H27    H       1.05907292      0.43712251      0.66894604
H28    H       0.99207592      0.51432882      0.69936764
H29    H       1.18092935      0.51746547      0.58009343
H30    H       1.19716270      0.58476951      0.73929080
H31    H       1.19385575      0.65057644      0.52499515
H32    H       0.44582538      0.66008406      0.79944580
H33    H       0.41514062      0.60598371      0.52724475
H34    H       0.32361656      0.64327516      0.50201278
H35    H       0.35782617      0.54322122      0.67361316
H36    H       0.35749261      0.74674667      0.90193011
H37    H       0.31794901      0.63024599      0.87155300
H38    H       0.28990665      0.74350912      0.72252765
H39    H       0.38877342      0.95251279      0.33774167
H40    H       0.25702615      0.90399462      0.26281829
H41    H       0.26928265      0.78778465      0.41520683
H42    H       0.27812184      0.90252150      0.48046002
H43    H       0.44079932      0.83512223      0.20601962
H44    H       0.34901617      0.86509484      0.10588413
H45    H       0.36794837      0.74614755      0.24824019
H46    H       0.49370109      0.96969298      0.64129059
H47    H       0.55037945      0.82662941      0.87818054
H48    H       0.46902275      0.81186068      0.96567712
H49    H       0.52225133      0.92516412      0.95502264
H50    H       0.36114940      1.00690235      0.60404441
H51    H       0.35295979      0.91800165      0.79765550
H52    H       0.40974775      1.02810026      0.79634965
