# Supplementary material for: The seventh blind test of crystal structure prediction: structure ranking methods
Source: Acta Crystallogr B Struct Sci Cryst Eng Mater. 2024 Oct 17;80(Pt 6):548–74. doi: 10.1107/S2052520624008679 (PMC11789160; doi:10.1107/S2052520624008679)
Supplement: Supplementary file 3 [file b-80-00548-sup3.zip › SI-C_theoretical_structures_CCDC_lists_and_predictions/ranked_structure_sets/Group10_XtalPi/XXVII-2-XtalPi_8/XXVII-2-XtalPi/XXVII_structure_12_X40.cif]

data_XXVII_structure_12_X40

_chemical_formula_sum            'C44 H52 I2 Si2'

_space_group_crystal_system      monoclinic
_space_group_name_H-M_alt        'P 1 2_1/c 1'
_space_group_IT_number           14

loop_
_symmetry_equiv_pos_site_id
_symmetry_equiv_pos_as_xyz
1 x,y,z
2 -x,-y,-z
3 x,-y+1/2,z+1/2
4 -x,y+1/2,-z+1/2

_cell_length_a                      13.29836641
_cell_length_b                      17.78821555
_cell_length_c                      17.72310561
_cell_angle_alpha                   90.00002425
_cell_angle_beta                    80.37251894
_cell_angle_gamma                   89.99999034
_cell_volume                      4133.42812260
_cell_formula_units_Z                4

loop_
_atom_site_label
_atom_site_type_symbol
_atom_site_fract_x
_atom_site_fract_y
_atom_site_fract_z
C1     C       0.15332176      0.38951568     -0.17005938
C2     C       0.09247711      0.31539942     -0.15714680
C3     C       0.06820852      0.28422960     -0.23346840
Si1    Si      0.15595158      0.24543781     -0.09789810
C4     C       0.17833204      0.29871889     -0.01303340
C5     C       0.20403673      0.34236131      0.03395496
C6     C       0.23861324      0.39381453      0.08468449
C7     C       0.16900212      0.42606635      0.14608189
C8     C       0.06650422      0.40207620      0.16244236
C9     C      -0.00069735      0.42950256      0.22537018
C10    C      -0.10267781      0.40129736      0.24561712
C11    C      -0.16581361      0.42717064      0.30962043
C12    C      -0.13142473      0.48371308      0.35694447
C13    C      -0.03492485      0.51318632      0.33895320
C14    C       0.03425122      0.48692712      0.27337079
C15    C       0.13472126      0.51266509      0.25604376
C16    C       0.20477823      0.48227077      0.19488007
C17    C       0.31079832      0.50090543      0.18416323
C18    C       0.34612246      0.55231754      0.23442612
C19    C       0.37551065      0.59600854      0.27970412
Si2    Si      0.42385208      0.65028327      0.35440644
C20    C       0.36499310      0.60508664      0.44964188
C21    C       0.36812499      0.51852418      0.44792746
C22    C       0.41117594      0.63621493      0.51753017
C23    C       0.56894765      0.64329707      0.32828184
C24    C       0.62776505      0.69737094      0.37325648
C25    C       0.60846277      0.56196897      0.33244238
C26    C       0.37718145      0.75132413      0.35078879
C27    C       0.25964804      0.75578518      0.36777112
C28    C       0.41903912      0.78973670      0.27389867
C29    C       0.38211278      0.46392597      0.12679642
C30    C       0.48839133      0.47557168      0.12014841
C31    C       0.55805409      0.43855506      0.06463159
C32    C       0.66600257      0.44787971      0.05872390
C33    C       0.73306834      0.41020088      0.00393653
I1     I       0.89136418      0.42708525      0.00234918
C34    C       0.69508527      0.36058634     -0.04906990
I2     I       0.79181363      0.29655544     -0.13195357
C35    C       0.59171365      0.35176872     -0.04609351
C36    C       0.52020791      0.38929166      0.01063073
C37    C       0.41537568      0.37792906      0.01639097
C38    C       0.34484878      0.41178321      0.07466797
C39    C       0.28862873      0.21760278     -0.14991983
C40    C       0.36081626      0.18792623     -0.09710519
C41    C       0.28210767      0.16098111     -0.21458123
C42    C       0.06707618      0.16264134     -0.06584685
C43    C      -0.02315443      0.18710257     -0.00402634
C44    C       0.12043716      0.09413436     -0.03672716
H1     H       0.01898220      0.32862845     -0.12058696
H2     H       0.22955656      0.38020216     -0.20407433
H3     H       0.11358572      0.43028206     -0.20140751
H4     H       0.16350437      0.41560869     -0.11558675
H5     H       0.13789229      0.27472579     -0.27552911
H6     H       0.02626567      0.23067393     -0.22606833
H7     H       0.02115078      0.32482922     -0.25932152
H8     H       0.32164399      0.27062552     -0.17593220
H9     H       0.03570929      0.14493873     -0.11710041
H10    H       0.43629187      0.17437643     -0.13048657
H11    H       0.37181940      0.22900193     -0.05303718
H12    H       0.33128719      0.13626784     -0.06741759
H13    H       0.35863139      0.14604394     -0.24508819
H14    H       0.24599972      0.10840713     -0.19158729
H15    H       0.23803670      0.18242222     -0.25709374
H16    H      -0.07896413      0.14081374      0.00818779
H17    H       0.00355805      0.20149935      0.04988146
H18    H      -0.06384936      0.23622496     -0.02131898
H19    H       0.15755576      0.10969918      0.01225422
H20    H       0.06426385      0.04964067     -0.01722345
H21    H       0.17860336      0.06938581     -0.08097615
H22    H       0.04047865      0.35899735      0.12631078
H23    H       0.38708940      0.34086246     -0.02427829
H24    H       0.16132479      0.55503993      0.29268812
H25    H       0.51645956      0.51423851      0.15973721
H26    H      -0.12855385      0.35831638      0.20935091
H27    H       0.56253047      0.31539601     -0.08704275
H28    H      -0.00866302      0.55643376      0.37482370
H29    H      -0.24295073      0.40479934      0.32467258
H30    H       0.69452952      0.48551427      0.09900827
H31    H      -0.18280646      0.50336092      0.40752698
H32    H       0.28374321      0.62198452      0.45773069
H33    H       0.58390092      0.66052412      0.26733053
H34    H       0.40712112      0.78192592      0.39658095
H35    H       0.32452747      0.49497555      0.50107588
H36    H       0.33555695      0.49594636      0.39959768
H37    H       0.44650838      0.49713365      0.44268861
H38    H       0.49120156      0.61890891      0.51369173
H39    H       0.40857263      0.69795276      0.52024359
H40    H       0.36968895      0.61481876      0.57244684
H41    H       0.61643320      0.68277803      0.43434050
H42    H       0.71052832      0.69420759      0.35199589
H43    H       0.60442534      0.75629344      0.36876623
H44    H       0.59977284      0.54259909      0.39213508
H45    H       0.56769311      0.52189879      0.30092403
H46    H       0.69023176      0.55868438      0.30840525
H47    H       0.23442441      0.81429907      0.36289312
H48    H       0.22502055      0.72143438      0.32703992
H49    H       0.22832939      0.73663291      0.42590453
H50    H       0.39120963      0.76143921      0.22606697
H51    H       0.39416571      0.84906149      0.27422874
H52    H       0.50276002      0.78936612      0.26187602
