# Supplementary material for: The seventh blind test of crystal structure prediction: structure ranking methods
Source: Acta Crystallogr B Struct Sci Cryst Eng Mater. 2024 Oct 17;80(Pt 6):548–74. doi: 10.1107/S2052520624008679 (PMC11789160; doi:10.1107/S2052520624008679)
Supplement: Supplementary file 3 [file b-80-00548-sup3.zip › SI-C_theoretical_structures_CCDC_lists_and_predictions/ranked_structure_sets/Group10_XtalPi/XXVII-2-XtalPi_8/XXVII-2-XtalPi/XXVII_structure_13_X20.cif]

data_XXVII_structure_13_X20

_chemical_formula_sum            'C44 H52 I2 Si2'

_space_group_crystal_system      orthorhombic
_space_group_name_H-M_alt        'P 2_1 2_1 2_1'
_space_group_IT_number           19

loop_
_symmetry_equiv_pos_site_id
_symmetry_equiv_pos_as_xyz
1 x,y,z
2 -x+1/2,-y,z+1/2
3 -x,y+1/2,-z+1/2
4 x+1/2,-y+1/2,-z

_cell_length_a                      29.55913904
_cell_length_b                      18.75537658
_cell_length_c                       7.17896531
_cell_angle_alpha                   90.00000000
_cell_angle_beta                    90.00000000
_cell_angle_gamma                   90.00000000
_cell_volume                      3979.96656499
_cell_formula_units_Z                4

loop_
_atom_site_label
_atom_site_type_symbol
_atom_site_fract_x
_atom_site_fract_y
_atom_site_fract_z
C1     C       0.34833078      0.73025018      0.88677914
C2     C       0.35815211      0.65368785      0.82027121
C3     C       0.31391907      0.61034143      0.81019547
Si1    Si      0.40244486      0.60514565      0.96736342
C4     C       0.39319810      0.50888908      0.93259136
C5     C       0.38676279      0.44456339      0.91592311
C6     C       0.37822327      0.37058779      0.90561016
C7     C       0.39410290      0.33013190      0.75028960
C8     C       0.41847259      0.36238876      0.60358193
C9     C       0.43363106      0.32348300      0.44949962
C10    C       0.45854617      0.35577018      0.30024412
C11    C       0.47259515      0.31613250      0.14996955
C12    C       0.46184668      0.24188280      0.13821893
C13    C       0.43776954      0.20901793      0.27753709
C14    C       0.42340751      0.24778787      0.43894018
C15    C       0.40030318      0.21518119      0.58620615
C16    C       0.38553227      0.25376708      0.74364244
C17    C       0.36287901      0.21970560      0.89572634
C18    C       0.36131293      0.14443791      0.90695768
C19    C       0.36333776      0.07977331      0.93380899
Si2    Si      0.37599388     -0.01290115      1.00197035
C20    C       0.42890414     -0.03711138      0.86027458
C21    C       0.47043766      0.00403874      0.93454481
C22    C       0.44015766     -0.11704477      0.84347096
C23    C       0.39143146     -0.01194737      1.26078495
C24    C       0.35945174      0.03275718      1.38382712
C25    C       0.39727799     -0.08874629      1.33561417
C26    C       0.32367278     -0.07055114      0.95686306
C27    C       0.28130804     -0.03891502      1.05293700
C28    C       0.31369874     -0.08147451      0.74801572
C29    C       0.34540953      0.26071764      1.04759407
C30    C       0.32079639      0.22897450      1.19473974
C31    C       0.30493232      0.26877548      1.34595929
C32    C       0.27976702      0.23759996      1.49568354
C33    C       0.26392494      0.27836768      1.64152434
I1     I       0.22685483      0.22619364      1.85513765
C34    C       0.27289569      0.35378691      1.64664019
I2     I       0.24628784      0.42208227      1.85381883
C35    C       0.29798364      0.38493439      1.50731449
C36    C       0.31414776      0.34459518      1.35244532
C37    C       0.33763294      0.37671414      1.20635040
C38    C       0.35362071      0.33710397      1.05278986
C39    C       0.39352277      0.62386395      1.22749345
C40    C       0.41402624      0.69568274      1.29170868
C41    C       0.40967851      0.56272396      1.35567953
C42    C       0.46200252      0.62102559      0.87434522
C43    C       0.47450917      0.70007954      0.84540838
C44    C       0.49793809      0.58058854      0.98932558
H1     H       0.30553060      0.44183093      1.51161249
H2     H       0.34350211      0.43405942      1.20972700
H3     H       0.42518410      0.41956516      0.61051276
H4     H       0.46555638      0.41282575      0.30705200
H5     H       0.49138588      0.34134175      0.03676359
H6     H       0.27344814      0.18033245      1.49282025
H7     H       0.31384879      0.17192750      1.18879082
H8     H       0.39314661      0.15821724      0.57944869
H9     H       0.42888936      0.15273423      0.26628847
H10    H       0.47245461      0.21157252      0.01614849
H11    H       0.37225673      0.65715241      0.67810060
H12    H       0.33311121      0.73050308      1.02649671
H13    H       0.32402353      0.75632112      0.79204492
H14    H       0.37892683      0.76337423      0.89214495
H15    H       0.31873828      0.55997917      0.73445114
H16    H       0.30144663      0.59640033      0.94991814
H17    H       0.28719635      0.64112570      0.73969993
H18    H       0.35630585      0.62757063      1.24241885
H19    H       0.40323692      0.74082970      1.20484363
H20    H       0.45122617      0.69391500      1.28933821
H21    H       0.40375206      0.70796128      1.43599403
H22    H       0.39864159      0.57172533      1.50036418
H23    H       0.39643706      0.51064967      1.31161038
H24    H       0.44686354      0.55890818      1.35695342
H25    H       0.46069877      0.59611373      0.73476894
H26    H       0.47481816      0.73014654      0.97691301
H27    H       0.50866477      0.70484391      0.78516634
H28    H       0.45077396      0.72657737      0.74971338
H29    H       0.53173250      0.58596890      0.92572442
H30    H       0.50020151      0.60169853      1.13190800
H31    H       0.49005448      0.52323716      0.99891158
H32    H       0.42192629     -0.01676056      0.71874800
H33    H       0.46458236      0.06206190      0.93878738
H34    H       0.47943645     -0.01341831      1.07609742
H35    H       0.50007358     -0.00589373      0.84520458
H36    H       0.41255950     -0.14742063      0.77868931
H37    H       0.47069949     -0.12478421      0.75715605
H38    H       0.44744964     -0.14133309      0.97967191
H39    H       0.42493694      0.01414679      1.26663069
H40    H       0.37219967      0.03617330      1.52776361
H41    H       0.32538553      0.00959360      1.39116623
H42    H       0.35607070      0.08743257      1.33052213
H43    H       0.42195187     -0.11959787      1.25396639
H44    H       0.40945440     -0.08826984      1.48039030
H45    H       0.36507354     -0.11832854      1.33335230
H46    H       0.33064985     -0.12326331      1.01955513
H47    H       0.28317346     -0.04154093      1.20549574
H48    H       0.27611047      0.01722191      1.01265695
H49    H       0.25069493     -0.06853419      1.01096379
H50    H       0.34213924     -0.10581268      0.67278246
H51    H       0.30578632     -0.03038133      0.68046636
H52    H       0.28393097     -0.11643317      0.72990352
