# Supplementary material for: The seventh blind test of crystal structure prediction: structure ranking methods
Source: Acta Crystallogr B Struct Sci Cryst Eng Mater. 2024 Oct 17;80(Pt 6):548–74. doi: 10.1107/S2052520624008679 (PMC11789160; doi:10.1107/S2052520624008679)
Supplement: Supplementary file 3 [file b-80-00548-sup3.zip › SI-C_theoretical_structures_CCDC_lists_and_predictions/ranked_structure_sets/Group10_XtalPi/XXVII-2-XtalPi_8/XXVII-2-XtalPi/XXVII_structure_14_X67.cif]

data_XXVII_structure_14_X67

_chemical_formula_sum            'C44 H52 I2 Si2'

_space_group_crystal_system      triclinic
_space_group_name_H-M_alt        'P -1'
_space_group_IT_number           2

loop_
_symmetry_equiv_pos_site_id
_symmetry_equiv_pos_as_xyz
1 x,y,z
2 -x,-y,-z

_cell_length_a                      14.21871242
_cell_length_b                      14.19913685
_cell_length_c                      11.45582133
_cell_angle_alpha                  100.19945211
_cell_angle_beta                   110.64325725
_cell_angle_gamma                   99.43891895
_cell_volume                      2064.77691026
_cell_formula_units_Z                2

loop_
_atom_site_label
_atom_site_type_symbol
_atom_site_fract_x
_atom_site_fract_y
_atom_site_fract_z
C1     C       0.68116043      0.54179324      0.50806278
C2     C       0.79966906      0.57706421      0.58525621
C3     C       0.85462607      0.59695677      0.49392836
Si1    Si      0.85670474      0.49026841      0.68578635
C4     C       0.75699253      0.43041952      0.73462853
C5     C       0.68268132      0.39324785      0.75643257
C6     C       0.59291721      0.34465433      0.76858374
C7     C       0.52445887      0.39922792      0.79734034
C8     C       0.54787475      0.50331089      0.82395950
C9     C       0.48117784      0.55744614      0.85155561
C10    C       0.50602461      0.66324058      0.88259450
C11    C       0.43719200      0.71415485      0.90454371
C12    C       0.33987329      0.66243820      0.89874006
C13    C       0.31428806      0.56118548      0.87356238
C14    C       0.38345909      0.50499254      0.84946911
C15    C       0.36065884      0.40210858      0.82563540
C16    C       0.42864719      0.34702606      0.80062758
C17    C       0.40575866      0.24218002      0.77910188
C18    C       0.31851303      0.18920736      0.79274286
C19    C       0.24980900      0.13368601      0.80726161
Si2    Si      0.16726459      0.02640518      0.82325263
C20    C       0.08039070     -0.05066573      0.65275472
C21    C       0.02401504     -0.15285763      0.65351989
C22    C       0.14095218     -0.06177972      0.56490438
C23    C       0.08935034      0.07058761      0.91745803
C24    C       0.16168136      0.14207656      1.04908552
C25    C       0.00540814      0.11795482      0.84086470
C26    C       0.25526675     -0.05083354      0.90910506
C27    C       0.20672607     -0.10830932      0.98520406
C28    C       0.36734539      0.00768105      0.99606785
C29    C       0.47320000      0.18733607      0.74701085
C30    C       0.44903277      0.08312831      0.71694949
C31    C       0.51419824      0.02937102      0.68471203
C32    C       0.49038951     -0.07608763      0.65607181
C33    C       0.55695249     -0.12779160      0.62811395
I1     I       0.51637870     -0.28306591      0.59150394
C34    C       0.65180535     -0.07569039      0.62569126
I2     I       0.75751667     -0.15042153      0.58415292
C35    C       0.67666904      0.02567592      0.65159195
C36    C       0.60977308      0.08156524      0.68249142
C37    C       0.63436070      0.18449037      0.71134174
C38    C       0.56851504      0.23947593      0.74306139
C39    C       0.89464237      0.39176775      0.58712603
C40    C       0.95604407      0.33025884      0.66977395
C41    C       0.80045756      0.32427821      0.46880881
C42    C       0.97225724      0.55837818      0.84195867
C43    C       1.06322532      0.61559082      0.81904566
C44    C       0.94262388      0.62713494      0.93603596
H1     H       0.66040877      0.47161935      0.43524419
H2     H       0.65247947      0.59646274      0.45659500
H3     H       0.63949665      0.53081411      0.57120198
H4     H       0.81488472      0.64775142      0.65590077
H5     H       0.83877635      0.52960828      0.41836934
H6     H       0.82586122      0.65252197      0.44397306
H7     H       0.93920805      0.62396425      0.54506211
H8     H       0.94684720      0.43327916      0.55122870
H9     H       0.90863630      0.28860530      0.71086936
H10    H       0.97972116      0.27626795      0.61119068
H11    H       1.02695623      0.37632402      0.75052786
H12    H       0.74602954      0.28037096      0.49907582
H13    H       0.82555211      0.27242041      0.40931914
H14    H       0.75676413      0.36590593      0.40608770
H15    H       0.99821516      0.49970306      0.88747182
H16    H       1.08725878      0.56908916      0.75254190
H17    H       1.04282312      0.67770859      0.77852060
H18    H       1.13092701      0.64678380      0.91118319
H19    H       0.91426884      0.68639342      0.89494614
H20    H       1.01060676      0.66273268      1.02692303
H21    H       0.88141370      0.58710231      0.95976497
H22    H       0.62088523      0.54250206      0.82436693
H23    H       0.58114176      0.70252999      0.88921722
H24    H       0.45684365      0.79470270      0.92781914
H25    H       0.28667776      0.70456744      0.91672675
H26    H       0.24129927      0.52178323      0.87291162
H27    H       0.28823220      0.36284766      0.82673645
H28    H       0.02151285     -0.01019601      0.61297067
H29    H      -0.01634334     -0.14832812      0.71978287
H30    H       0.07889782     -0.19905236      0.68242306
H31    H      -0.03385464     -0.19233264      0.55613973
H32    H       0.08949686     -0.10688953      0.46707785
H33    H       0.17622288      0.01009826      0.55656766
H34    H       0.20343773     -0.09905141      0.60190177
H35    H       0.04993845      0.00419246      0.93564098
H36    H       0.22243927      0.11026322      1.10582332
H37    H       0.20048311      0.21105383      1.03621388
H38    H       0.11762042      0.16177598      1.10798666
H39    H      -0.05189909      0.06512594      0.75179274
H40    H       0.04022194      0.18175227      0.81427165
H41    H      -0.03686615      0.14486575      0.89892232
H42    H       0.25916143     -0.10588871      0.83017903
H43    H       0.20383564     -0.05784035      1.06798942
H44    H       0.25383127     -0.15845752      1.02456683
H45    H       0.12746629     -0.15303794      0.92561756
H46    H       0.40577989      0.04383165      0.94195839
H47    H       0.36991934      0.06550709      1.07595809
H48    H       0.41351301     -0.04177821      1.03931363
H49    H       0.37685027      0.04353020      0.71755460
H50    H       0.70591873      0.22385481      0.70861621
H51    H       0.41856361     -0.11521613      0.65853930
H52    H       0.74841292      0.06528196      0.64950787
