# Supplementary material for: The seventh blind test of crystal structure prediction: structure ranking methods
Source: Acta Crystallogr B Struct Sci Cryst Eng Mater. 2024 Oct 17;80(Pt 6):548–74. doi: 10.1107/S2052520624008679 (PMC11789160; doi:10.1107/S2052520624008679)
Supplement: Supplementary file 3 [file b-80-00548-sup3.zip › SI-C_theoretical_structures_CCDC_lists_and_predictions/ranked_structure_sets/Group10_XtalPi/XXVII-2-XtalPi_8/XXVII-2-XtalPi/XXVII_structure_15_X87.cif]

data_XXVII_structure_15_X87

_chemical_formula_sum            'C44 H52 I2 Si2'

_space_group_crystal_system      triclinic
_space_group_name_H-M_alt        'P -1'
_space_group_IT_number           2

loop_
_symmetry_equiv_pos_site_id
_symmetry_equiv_pos_as_xyz
1 x,y,z
2 -x,-y,-z

_cell_length_a                       7.24649766
_cell_length_b                      34.04991019
_cell_length_c                       9.27318079
_cell_angle_alpha                   91.64794853
_cell_angle_beta                   108.00895020
_cell_angle_gamma                   93.84689049
_cell_volume                      2168.13214648
_cell_formula_units_Z                2

loop_
_atom_site_label
_atom_site_type_symbol
_atom_site_fract_x
_atom_site_fract_y
_atom_site_fract_z
C1     C       0.56965732      0.92715140     -0.07671077
C2     C       0.39642639      0.93840480     -0.02434063
C3     C       0.20164445      0.92093899     -0.13868998
Si1    Si      0.41996216      0.92272794      0.17642614
C4     C       0.42205294      0.86907618      0.17271524
C5     C       0.42405448      0.83311722      0.17347530
C6     C       0.42673638      0.79180497      0.17629389
C7     C       0.35964491      0.76821444      0.03724630
C8     C       0.28844177      0.78494086     -0.10523006
C9     C       0.22159353      0.76174592     -0.24080949
C10    C       0.14692135      0.77827356     -0.38599185
C11    C       0.08192840      0.75451967     -0.51680631
C12    C       0.08815759      0.71265920     -0.51036773
C13    C       0.15838931      0.69548187     -0.37426146
C14    C       0.22693663      0.71917665     -0.23536440
C15    C       0.29792970      0.70250742     -0.09534686
C16    C       0.36372949      0.72570453      0.04170377
C17    C       0.43206240      0.70812106      0.18402211
C18    C       0.43646021      0.66685781      0.18837619
C19    C       0.44499168      0.63106117      0.19299397
Si2    Si      0.47248284      0.57811799      0.19121576
C20    C       0.73452226      0.57088179      0.31077527
C21    C       0.81288169      0.59898380      0.45414930
C22    C       0.76175007      0.52752395      0.35086334
C23    C       0.42201563      0.56182848     -0.01740808
C24    C       0.21321563      0.57032809     -0.11185952
C25    C       0.57264257      0.58154371     -0.08535086
C26    C       0.27911689      0.55428869      0.26944112
C27    C       0.23887576      0.50933705      0.23470580
C28    C       0.32421651      0.56517513      0.44040873
C29    C       0.49958456      0.73161800      0.32242198
C30    C       0.56986226      0.71428192      0.46309632
C31    C       0.63887995      0.73704851      0.59884419
C32    C       0.71133717      0.71931930      0.74074026
C33    C       0.77923853      0.74176926      0.87472807
I1     I       0.88075997      0.71095126      1.07465292
C34    C       0.77848433      0.78403860      0.87331968
I2     I       0.88451011      0.82080257      1.07409543
C35    C       0.70969765      0.80208217      0.73807646
C36    C       0.63760842      0.77954860      0.59664384
C37    C       0.56677170      0.79701442      0.45767343
C38    C       0.49768162      0.77421421      0.31909496
C39    C       0.66354658      0.94244374      0.31877204
C40    C       0.68033127      0.98742617      0.34983396
C41    C       0.72036569      0.92110631      0.46942175
C42    C       0.19473112      0.93504918      0.22889225
C43    C       0.20073123      0.92094549      0.38702745
C44    C       0.15076151      0.97878255      0.21141550
H1     H       0.16338088      0.66352786     -0.36938181
H2     H       0.14232953      0.81027412     -0.39061351
H3     H       0.02484310      0.76736061     -0.62662814
H4     H       0.03683051      0.69408545     -0.61496647
H5     H       0.30197880      0.67059498     -0.09123067
H6     H       0.28531683      0.81690543     -0.10901476
H7     H       0.57031487      0.68228622      0.46550170
H8     H       0.56381032      0.82897219      0.45568595
H9     H       0.71189402      0.68727371      0.74076976
H10    H       0.70934061      0.83413681      0.73705907
H11    H       0.76973540      0.93561984      0.25967047
H12    H       0.07441169      0.91719751      0.14396628
H13    H       0.39538531      0.97091762     -0.02119046
H14    H       0.55086017      0.93589266     -0.19379468
H15    H       0.58179001      0.89506845     -0.07526114
H16    H       0.70960316      0.94147198     -0.00396237
H17    H       0.19198519      0.92888134     -0.25508805
H18    H       0.07421080      0.93157903     -0.11340143
H19    H       0.18881624      0.88849272     -0.13843199
H20    H       0.06187292      0.92453298      0.40856129
H21    H       0.31463358      0.93795019      0.47821800
H22    H       0.22910483      0.88958243      0.39764556
H23    H       0.01045789      0.98372764      0.22936460
H24    H       0.14254406      0.98847574      0.09751923
H25    H       0.26253141      0.99849357      0.29421525
H26    H       0.82990497      0.99815447      0.41781637
H27    H       0.58390327      0.99584324      0.41473022
H28    H       0.64209374      1.00347032      0.24478427
H29    H       0.86193533      0.93388173      0.54577967
H30    H       0.61393780      0.92386293      0.53108884
H31    H       0.73281294      0.88951606      0.45000832
H32    H       0.82264731      0.57859029      0.23558684
H33    H       0.43261779      0.52956349     -0.02246010
H34    H       0.14502009      0.56821127      0.20831444
H35    H       0.11879596      0.49760224      0.27448207
H36    H       0.36679111      0.49341901      0.29091010
H37    H       0.19798508      0.50160167      0.11211801
H38    H       0.18304688      0.56093498     -0.23230111
H39    H       0.19360566      0.60209128     -0.10688120
H40    H       0.10134644      0.55497431     -0.07165947
H41    H       0.53555521      0.57298826     -0.20718650
H42    H       0.72114663      0.57318770     -0.02935878
H43    H       0.57643333      0.61393583     -0.07452476
H44    H       0.20477923      0.55400521      0.48184778
H45    H       0.34575083      0.59734061      0.46436598
H46    H       0.45650646      0.55227692      0.50879427
H47    H       0.96771292      0.59516954      0.51210623
H48    H       0.73445762      0.59324574      0.53688776
H49    H       0.80046151      0.63002180      0.42574884
H50    H       0.91597661      0.52324077      0.40815740
H51    H       0.71189999      0.50712283      0.24973207
H52    H       0.68117848      0.51840750      0.42875521
