# Supplementary material for: The seventh blind test of crystal structure prediction: structure ranking methods
Source: Acta Crystallogr B Struct Sci Cryst Eng Mater. 2024 Oct 17;80(Pt 6):548–74. doi: 10.1107/S2052520624008679 (PMC11789160; doi:10.1107/S2052520624008679)
Supplement: Supplementary file 3 [file b-80-00548-sup3.zip › SI-C_theoretical_structures_CCDC_lists_and_predictions/ranked_structure_sets/Group10_XtalPi/XXVII-2-XtalPi_8/XXVII-2-XtalPi/XXVII_structure_16_X11.cif]

data_XXVII_structure_16_X11

_chemical_formula_sum            'C44 H52 I2 Si2'

_space_group_crystal_system      monoclinic
_space_group_name_H-M_alt        'P 1 2_1/c 1'
_space_group_IT_number           14

loop_
_symmetry_equiv_pos_site_id
_symmetry_equiv_pos_as_xyz
1 x,y,z
2 -x,-y,-z
3 x,-y+1/2,z+1/2
4 -x,y+1/2,-z+1/2

_cell_length_a                      34.61023380
_cell_length_b                       7.37761838
_cell_length_c                      35.72231705
_cell_angle_alpha                   90.00000000
_cell_angle_beta                   117.52974955
_cell_angle_gamma                   90.00000000
_cell_volume                      8088.57102737
_cell_formula_units_Z                8

loop_
_atom_site_label
_atom_site_type_symbol
_atom_site_fract_x
_atom_site_fract_y
_atom_site_fract_z
C1     C       0.28023445      0.74362433      0.26799214
C2     C       0.31662766      0.70001941      0.25575510
C3     C       0.36177255      0.69922312      0.29475645
Si1    Si      0.31343039      0.85216487      0.21109382
C4     C       0.26184333      0.79963959      0.16439562
C5     C       0.23113204      0.77389169      0.12926717
C6     C       0.19663743      0.75523769      0.08795493
C7     C       0.19024210      0.89510908      0.05783032
C8     C       0.21660552      1.05200006      0.06866916
C9     C       0.21016749      1.19002350      0.03956826
C10    C       0.23613941      1.35160300      0.05077219
C11    C       0.22867575      1.48550779      0.02149196
C12    C       0.19522284      1.46509389     -0.02108148
C13    C       0.16967648      1.31233648     -0.03320546
C14    C       0.17574794      1.17079955     -0.00351945
C15    C       0.14968221      1.01543418     -0.01460058
C16    C       0.15549988      0.87744458      0.01488366
C17    C       0.12786126      0.72165968      0.00352370
C18    C       0.09452534      0.70250807     -0.03832098
C19    C       0.06668064      0.68169985     -0.07505299
Si2    Si      0.03383450      0.63025163     -0.13131448
C20    C       0.04101747      0.37868332     -0.13944240
C21    C       0.04714790      0.25761623     -0.10189109
C22    C       0.00345147      0.31029003     -0.18136427
C23    C      -0.02552204      0.68668773     -0.14789646
C24    C      -0.04145912      0.59387448     -0.11879748
C25    C      -0.03373779      0.89205783     -0.14958004
C26    C       0.05870202      0.77573891     -0.15905418
C27    C       0.10820453      0.74210306     -0.14058764
C28    C       0.03558898      0.75439184     -0.20747060
C29    C       0.13407412      0.58331955      0.03365214
C30    C       0.10660470      0.43010099      0.02262331
C31    C       0.11226634      0.29387087      0.05173326
C32    C       0.08394387      0.14025638      0.04050655
C33    C       0.08924787      0.00743898      0.06946076
I1     I       0.04345553     -0.20703133      0.04905687
C34    C       0.12468326      0.01895069      0.11165955
I2     I       0.13595207     -0.18406185      0.15750688
C35    C       0.15269599      0.16475195      0.12340117
C36    C       0.14744442      0.30792404      0.09440150
C37    C       0.17478760      0.45960124      0.10572637
C38    C       0.16906083      0.59923719      0.07651584
C39    C       0.35764758      0.80646624      0.19426127
C40    C       0.34844362      0.91243197      0.15366966
C41    C       0.36372557      0.60425906      0.18766903
C42    C       0.31426802      1.10286322      0.22533744
C43    C       0.36144309      1.17494425      0.24968753
C44    C       0.28633649      1.22432463      0.18708136
C45    C       0.09515522      0.27364106      0.28475386
C46    C       0.14332151      0.32156748      0.31420422
C47    C       0.15378227      0.29396059      0.36081504
Si3    Si      0.18593635      0.21242455      0.30074075
C48    C       0.23808242      0.24272609      0.34875370
C49    C       0.26864401      0.25745338      0.38442673
C50    C       0.30208624      0.27059249      0.42646623
C51    C       0.30658825      0.12969334      0.45573417
C52    C       0.27996042     -0.02630356      0.44303280
C53    C       0.28450948     -0.16639420      0.47106221
C54    C       0.25778237     -0.32586455      0.45811126
C55    C       0.26279486     -0.46073281      0.48652508
C56    C       0.29495787     -0.44438439      0.52978212
C57    C       0.32121171     -0.29384782      0.54345117
C58    C       0.31725247     -0.15039217      0.51490821
C59    C       0.34339048      0.00472494      0.52797190
C60    C       0.33934063      0.14553358      0.49965631
C61    C       0.36666162      0.30225474      0.51307787
C62    C       0.39841971      0.32060223      0.55572817
C63    C       0.42668500      0.34232273      0.59232376
Si4    Si      0.47629193      0.39340547      0.64144905
C64    C       0.47793791      0.23937206      0.68507891
C65    C       0.43820205      0.26642052      0.69301626
C66    C       0.52082003      0.25201774      0.72666158
C67    C       0.47498784      0.64327814      0.65548488
C68    C       0.45027386      0.76625947      0.61660689
C69    C       0.52147210      0.71499754      0.68415790
C70    C       0.52378220      0.34295444      0.63001091
C71    C       0.52254996      0.45834113      0.59356309
C72    C       0.52701416      0.14031397      0.62132213
C73    C       0.36280288      0.44081750      0.48359312
C74    C       0.39034679      0.59393269      0.49613575
C75    C       0.38712229      0.72913812      0.46755149
C76    C       0.41553727      0.88261078      0.48031655
C77    C       0.41246423      1.01482080      0.45193532
I3     I       0.45853038      1.22740631      0.47487694
C78    C       0.37936481      1.00246281      0.40863963
I4     I       0.37180209      1.20342094      0.36331847
C79    C       0.35137611      0.85659818      0.39530669
C80    C       0.35435807      0.71460708      0.42382562
C81    C       0.32679923      0.56375495      0.41100772
C82    C       0.33013596      0.42505927      0.43964561
C83    C       0.18009187     -0.04285730      0.28774521
C84    C       0.20622616     -0.16326581      0.32681927
C85    C       0.13272335     -0.11267854      0.26344627
C86    C       0.19028579      0.34972228      0.25748659
C87    C       0.14753448      0.36173058      0.21586689
C88    C       0.22787728      0.28218979      0.24928593
H1     H       0.17951883      0.17279921      0.15530840
H2     H       0.20129913      0.47117556      0.13781108
H3     H       0.24253356      1.06631672      0.10089729
H4     H       0.26153539      1.36796084      0.08335796
H5     H       0.24781620      1.60972235      0.03068848
H6     H       0.05764257      0.13064366      0.00830469
H7     H       0.08004181      0.41942341     -0.00941589
H8     H       0.12366524      1.00084557     -0.04682575
H9     H       0.14403281      1.29719888     -0.06554975
H10    H       0.18995051      1.57348982     -0.04371960
H11    H       0.31042205      0.56195514      0.24227100
H12    H       0.28487450      0.87849961      0.28274041
H13    H       0.28023666      0.64343183      0.29096999
H14    H       0.24768626      0.74141175      0.24039649
H15    H       0.38742779      0.65920179      0.28638872
H16    H       0.37043047      0.83324299      0.30997403
H17    H       0.36275805      0.60285672      0.31887281
H18    H       0.38842951      0.85783315      0.22008512
H19    H       0.34586894      1.05939479      0.15695630
H20    H       0.31785889      0.86586711      0.12706563
H21    H       0.37492255      0.89028959      0.14515717
H22    H       0.38917146      0.58736396      0.17750967
H23    H       0.37341687      0.52373438      0.21650957
H24    H       0.33341578      0.54526489      0.16283980
H25    H       0.29967161      1.10782984      0.24703803
H26    H       0.38221190      1.08777730      0.27648551
H27    H       0.37695747      1.18587008      0.22897121
H28    H       0.36187947      1.31122671      0.26257557
H29    H       0.28487430      1.36448367      0.19694170
H30    H       0.29980284      1.23094755      0.16458026
H31    H       0.25278587      1.17361346      0.16982088
H32    H       0.07138776      0.37131895     -0.14242637
H33    H       0.07395819      0.30614833     -0.07219293
H34    H       0.05447182      0.11664224     -0.10664314
H35    H       0.01754680      0.25394880     -0.09781111
H36    H      -0.00246158      0.40031231     -0.20796005
H37    H       0.01065668      0.17476119     -0.18956205
H38    H      -0.02725710      0.29981002     -0.17926463
H39    H      -0.04453793      0.63130613     -0.18010405
H40    H      -0.07536696      0.63248752     -0.12766356
H41    H      -0.04049334      0.44546062     -0.12038561
H42    H      -0.02135968      0.63483604     -0.08562213
H43    H      -0.02527465      0.96147403     -0.17199853
H44    H      -0.01478822      0.95447769     -0.11832296
H45    H      -0.06831193      0.91987896     -0.15927501
H46    H       0.05426239      0.91753841     -0.15181630
H47    H       0.11512043      0.60042685     -0.14515016
H48    H       0.12234491      0.82818416     -0.15632462
H49    H       0.12559336      0.77085490     -0.10651230
H50    H       0.00061951      0.78696397     -0.22145153
H51    H       0.05025018      0.84481382     -0.22198685
H52    H       0.03846876      0.61538090     -0.21717820
H53    H       0.32625512      0.84742354      0.36256623
H54    H       0.30198244      0.55211707      0.37813776
H55    H       0.25527023     -0.03765216      0.41022632
H56    H       0.23354032     -0.33890987      0.42497836
H57    H       0.24268109     -0.58238773      0.47622008
H58    H       0.44022402      0.89230883      0.51324143
H59    H       0.41496962      0.60595383      0.52899126
H60    H       0.36786004      0.01742363      0.56095601
H61    H       0.34565742     -0.28124217      0.57635710
H62    H       0.29862170     -0.55365030      0.55175340
H63    H       0.14736746      0.46784933      0.30987989
H64    H       0.08750464      0.13475767      0.29027621
H65    H       0.07350679      0.36485694      0.29091727
H66    H       0.08639510      0.28504225      0.25108149
H67    H       0.18522073      0.35432782      0.38273415
H68    H       0.15535835      0.14904065      0.36887198
H69    H       0.12830280      0.35625027      0.36698667
H70    H       0.19522949     -0.05817829      0.26657596
H71    H       0.24101275     -0.12804414      0.34259920
H72    H       0.19390043     -0.15027305      0.35016868
H73    H       0.20345577     -0.30740971      0.31776554
H74    H       0.13239315     -0.25223922      0.25212959
H75    H       0.11233047     -0.02971138      0.23572103
H76    H       0.11697535     -0.11712347      0.28397839
H77    H       0.19886192      0.48816062      0.27073385
H78    H       0.13523898      0.22652980      0.20266798
H79    H       0.15269562      0.43612306      0.19175128
H80    H       0.12164423      0.43223523      0.21982170
H81    H       0.23252136      0.37416240      0.22735038
H82    H       0.22101959      0.14619654      0.23485170
H83    H       0.25893261      0.27496607      0.27859351
H84    H       0.47589222      0.10081626      0.67261200
H85    H       0.40737615      0.24920151      0.66388308
H86    H       0.43803334      0.40252944      0.70560295
H87    H       0.43856401      0.16789005      0.71632055
H88    H       0.52419532      0.38420385      0.74223322
H89    H       0.52184663      0.14755727      0.74919123
H90    H       0.54963236      0.23238313      0.72167822
H91    H       0.45673005      0.64588717      0.67403705
H92    H       0.44623305      0.90437680      0.62600474
H93    H       0.41772545      0.71243303      0.59580954
H94    H       0.46790842      0.77874139      0.59777702
H95    H       0.54005340      0.62529710      0.71118009
H96    H       0.54028849      0.72869825      0.66649961
H97    H       0.52050046      0.84954703      0.69713575
H98    H       0.55337802      0.38114350      0.65891610
H99    H       0.49256301      0.43240966      0.56405847
H100   H       0.55046394      0.42462301      0.58786089
H101   H       0.52433190      0.60431503      0.60016817
H102   H       0.55453066      0.11742575      0.61440828
H103   H       0.49726635      0.09370664      0.59364738
H104   H       0.53208955      0.05386980      0.64826038
