# Supplementary material for: The seventh blind test of crystal structure prediction: structure ranking methods
Source: Acta Crystallogr B Struct Sci Cryst Eng Mater. 2024 Oct 17;80(Pt 6):548–74. doi: 10.1107/S2052520624008679 (PMC11789160; doi:10.1107/S2052520624008679)
Supplement: Supplementary file 3 [file b-80-00548-sup3.zip › SI-C_theoretical_structures_CCDC_lists_and_predictions/ranked_structure_sets/Group10_XtalPi/XXVII-2-XtalPi_8/XXVII-2-XtalPi/XXVII_structure_17_X12.cif]

data_XXVII_structure_17_X12

_chemical_formula_sum            'C44 H52 I2 Si2'

_space_group_crystal_system      monoclinic
_space_group_name_H-M_alt        'P 1 2_1/c 1'
_space_group_IT_number           14

loop_
_symmetry_equiv_pos_site_id
_symmetry_equiv_pos_as_xyz
1 x,y,z
2 -x,-y,-z
3 x,-y+1/2,z+1/2
4 -x,y+1/2,-z+1/2

_cell_length_a                      16.81950946
_cell_length_b                       7.35320581
_cell_length_c                      37.06594106
_cell_angle_alpha                   90.00000000
_cell_angle_beta                   119.01003140
_cell_angle_gamma                   90.00000000
_cell_volume                      4009.05653080
_cell_formula_units_Z                4

loop_
_atom_site_label
_atom_site_type_symbol
_atom_site_fract_x
_atom_site_fract_y
_atom_site_fract_z
C1     C       0.67938629      0.60984499      0.44545542
C2     C       0.76280879      0.49330623      0.45375308
C3     C       0.85049703      0.57603782      0.48928344
Si1    Si      0.75292354      0.24007684      0.46291148
C4     C       0.63493823      0.16609497      0.42985928
C5     C       0.56151724      0.12423848      0.40028119
C6     C       0.47983123      0.09110170      0.36337413
C7     C       0.45181139      0.22180048      0.33080925
C8     C       0.50265182      0.38120874      0.33511545
C9     C       0.47308500      0.51472113      0.30451247
C10    C       0.52306723      0.67930379      0.30936482
C11    C       0.49139875      0.80849365      0.27876206
C12    C       0.40783975      0.78123489      0.24126965
C13    C       0.35759573      0.62598208      0.23541075
C14    C       0.38794314      0.48800754      0.26662665
C15    C       0.33862779      0.32840111      0.26165100
C16    C       0.36761654      0.19363622      0.29257413
C17    C       0.31568073      0.03169214      0.28739551
C18    C       0.23198366      0.01414795      0.25068076
C19    C       0.16048363      0.02348406      0.21797146
Si2    Si      0.06574486      0.10854200      0.16969463
C20    C       0.00975528      0.29618343      0.18544887
C21    C       0.07751582      0.44681887      0.21132098
C22    C      -0.03602280      0.21735964      0.20947548
C23    C      -0.01657514     -0.08567855      0.14269647
C24    C       0.02442282     -0.23212324      0.12669440
C25    C      -0.10939216     -0.02011531      0.10798733
C26    C       0.12041901      0.21174290      0.13925059
C27    C       0.05238601      0.23833593      0.09298586
C28    C       0.20538844      0.10872459      0.14461877
C29    C       0.34551850     -0.10155511      0.31913963
C30    C       0.29542262     -0.26270495      0.31392725
C31    C       0.32097839     -0.38830339      0.34589069
C32    C       0.27041977     -0.55158281      0.34095782
C33    C       0.29485271     -0.67216525      0.37298622
I1     I       0.21218611     -0.90637221      0.36096179
C34    C       0.37320719     -0.63582642      0.41234242
I2     I       0.41451048     -0.81220331      0.46354881
C35    C       0.42416261     -0.48126871      0.41805420
C36    C       0.40051167     -0.35282163      0.38542237
C37    C       0.45164250     -0.19547010      0.39057351
C38    C       0.42716424     -0.06885708      0.35826037
C39    C       0.82205196      0.10567943      0.44327454
C40    C       0.77366979      0.10273584      0.39553550
C41    C       0.92061740      0.17633836      0.46170745
C42    C       0.78800717      0.19442666      0.51909739
C43    C       0.80948762     -0.00739507      0.53101791
C44    C       0.71629866      0.26875325      0.53008353
H1     H       0.48357651     -0.45404157      0.44788306
H2     H       0.51177473     -0.16895218      0.42020514
H3     H       0.56656758      0.40117173      0.36348405
H4     H       0.58628962      0.70107932      0.33815968
H5     H       0.52900422      0.93458127      0.28306137
H6     H       0.21149274     -0.57904672      0.31101886
H7     H       0.23479995     -0.28760422      0.28433420
H8     H       0.27533024      0.30783720      0.23304272
H9     H       0.29345442      0.60570017      0.20693644
H10    H       0.38419451      0.88620998      0.21753156
H11    H       0.76951973      0.49694413      0.42552389
H12    H       0.67075254      0.61878226      0.47303064
H13    H       0.68665376      0.75011882      0.43685929
H14    H       0.61607982      0.55381043      0.42042982
H15    H       0.91115635      0.49207442      0.49792404
H16    H       0.84356050      0.59490312      0.51707365
H17    H       0.86426576      0.71070507      0.48053876
H18    H       0.82485167     -0.03561087      0.45388663
H19    H       0.71122422      0.02053058      0.38264354
H20    H       0.75389747      0.24005639      0.38228319
H21    H       0.81851984      0.04613360      0.38442215
H22    H       0.95592616      0.17830547      0.49567580
H23    H       0.96081545      0.09033105      0.45216498
H24    H       0.92236326      0.31536746      0.45110234
H25    H       0.85152666      0.27138314      0.53709267
H26    H       0.75091468     -0.09535044      0.51207017
H27    H       0.82674961     -0.02890566      0.56342593
H28    H       0.86726605     -0.05504288      0.52744487
H29    H       0.73530581      0.23689061      0.56234167
H30    H       0.64903562      0.20812343      0.51030192
H31    H       0.70868042      0.41733796      0.52640586
H32    H      -0.04309049      0.35759582      0.15628732
H33    H       0.11482842      0.50410196      0.19649988
H34    H       0.12804802      0.39209178      0.24149449
H35    H       0.04205358      0.56016082      0.21693099
H36    H       0.01515834      0.15075790      0.23797591
H37    H      -0.06836608      0.32545704      0.21854902
H38    H      -0.08857312      0.11602703      0.19147110
H39    H      -0.02735101     -0.14865236      0.16712106
H40    H       0.09350668     -0.27169333      0.15019778
H41    H       0.02822527     -0.18349927      0.09951898
H42    H      -0.01814145     -0.35560525      0.11724627
H43    H      -0.14395568      0.07164597      0.11940277
H44    H      -0.15530289     -0.13573645      0.09290027
H45    H      -0.10172128      0.05273391      0.08405190
H46    H       0.14308816      0.34851037      0.15287185
H47    H       0.02573329      0.10737230      0.07737275
H48    H      -0.00580726      0.32380233      0.08799038
H49    H       0.08605361      0.30415688      0.07727268
H50    H       0.25802159      0.09886485      0.17714549
H51    H       0.23528111      0.17891290      0.12769021
H52    H       0.18811492     -0.03042676      0.13238936
