# Supplementary material for: The seventh blind test of crystal structure prediction: structure ranking methods
Source: Acta Crystallogr B Struct Sci Cryst Eng Mater. 2024 Oct 17;80(Pt 6):548–74. doi: 10.1107/S2052520624008679 (PMC11789160; doi:10.1107/S2052520624008679)
Supplement: Supplementary file 3 [file b-80-00548-sup3.zip › SI-C_theoretical_structures_CCDC_lists_and_predictions/ranked_structure_sets/Group10_XtalPi/XXVII-2-XtalPi_8/XXVII-2-XtalPi/XXVII_structure_18_X22.cif]

data_XXVII_structure_18_X22

_chemical_formula_sum            'C44 H52 I2 Si2'

_space_group_crystal_system      triclinic
_space_group_name_H-M_alt        'P -1'
_space_group_IT_number           2

loop_
_symmetry_equiv_pos_site_id
_symmetry_equiv_pos_as_xyz
1 x,y,z
2 -x,-y,-z

_cell_length_a                      11.85888224
_cell_length_b                      10.92048872
_cell_length_c                      16.78239195
_cell_angle_alpha                   80.38645303
_cell_angle_beta                   101.84780338
_cell_angle_gamma                   78.35244002
_cell_volume                      2033.43902578
_cell_formula_units_Z                2

loop_
_atom_site_label
_atom_site_type_symbol
_atom_site_fract_x
_atom_site_fract_y
_atom_site_fract_z
C1     C       0.80315944      1.41317551      0.60024496
C2     C       0.85082280      1.43798940      0.68750358
C3     C       0.76766774      1.55908779      0.69854244
Si1    Si      0.87535074      1.29002970      0.77424930
C4     C       0.76176166      1.20377241      0.74173223
C5     C       0.68673180      1.14137332      0.73176258
C6     C       0.60025904      1.06931580      0.72907169
C7     C       0.58983130      0.98520691      0.67290099
C8     C       0.66293335      0.97350038      0.61660020
C9     C       0.65091734      0.89427105      0.55964920
C10    C       0.72380379      0.88286784      0.50161843
C11    C       0.70804606      0.80613210      0.44530977
C12    C       0.61858350      0.73545594      0.44371105
C13    C       0.54718144      0.74290122      0.49846316
C14    C       0.56033801      0.82199984      0.55813375
C15    C       0.48907851      0.83164141      0.61456169
C16    C       0.50119616      0.91060475      0.67274487
C17    C       0.42814261      0.91926937      0.73071319
C18    C       0.34281515      0.84570849      0.72931037
C19    C       0.27237581      0.77733597      0.72382970
Si2    Si      0.19029018      0.65532690      0.70339063
C20    C       0.30541676      0.49422186      0.74010940
C21    C       0.41523633      0.49535931      0.70414931
C22    C       0.24836657      0.38382865      0.72085677
C23    C       0.12546165      0.69074268      0.58523803
C24    C       0.08990471      0.83528967      0.54480486
C25    C       0.02113224      0.62884495      0.55989241
C26    C       0.07230394      0.66226672      0.76505775
C27    C      -0.02638986      0.78747884      0.73238626
C28    C       0.12918252      0.64424684      0.85893709
C29    C       0.44150772      1.00027493      0.78875177
C30    C       0.37393723      1.00598549      0.84887281
C31    C       0.38440519      1.08771195      0.90432717
C32    C       0.31429818      1.09631109      0.96404393
C33    C       0.32157933      1.18207233      1.01522525
I1     I       0.20946264      1.18947314      1.09831392
C34    C       0.40319231      1.26298739      1.01107127
I2     I       0.41869149      1.39559840      1.08906122
C35    C       0.47458319      1.25454389      0.95614187
C36    C       0.46734220      1.16828987      0.90077394
C37    C       0.53684053      1.16069796      0.84313317
C38    C       0.52691008      1.07856901      0.78669693
C39    C       1.02631236      1.17306697      0.79114483
C40    C       1.03603083      1.04665776      0.85255959
C41    C       1.05140188      1.14580166      0.70819149
C42    C       0.84872996      1.33942985      0.87389606
C43    C       0.93896085      1.41326612      0.90859713
C44    C       0.84081649      1.23079693      0.94308706
H1     H       0.53768742      1.31442851      0.95370143
H2     H       0.60011842      1.22020736      0.84110622
H3     H       0.72953253      1.02961189      0.61704744
H4     H       0.79143874      0.93755186      0.50246451
H5     H       0.76303786      0.79986186      0.40069874
H6     H       0.25372265      1.03389198      0.96793825
H7     H       0.31220985      0.94457042      0.85171792
H8     H       0.42139415      0.77714146      0.61331467
H9     H       0.47830446      0.68950042      0.49681419
H10    H       0.60643715      0.67654685      0.39789064
H11    H       0.93951496      1.45697978      0.68988585
H12    H       0.71134704      1.40240760      0.59301780
H13    H       0.80175465      1.49452073      0.55098926
H14    H       0.85634429      1.32586888      0.58922662
H15    H       0.79761276      1.58616672      0.75805351
H16    H       0.67708272      1.54583645      0.69463029
H17    H       0.76075394      1.64107033      0.64825066
H18    H       1.09457834      1.21951682      0.81943985
H19    H       1.03873443      1.06039237      0.91624455
H20    H       0.96007652      1.00549522      0.83323799
H21    H       1.11713972      0.97430363      0.85509324
H22    H       1.13776004      1.07663926      0.71935523
H23    H       1.05325356      1.23324111      0.66557951
H24    H       0.98288298      1.10413073      0.67561457
H25    H       0.76013434      1.40752649      0.85217283
H26    H       1.02937080      1.35046854      0.93090380
H27    H       0.91640004      1.45119837      0.96170931
H28    H       0.94171226      1.49512222      0.86169314
H29    H       0.79376308      1.27108841      0.98664901
H30    H       0.92978405      1.17573788      0.98006471
H31    H       0.79387039      1.16289089      0.91806697
H32    H       0.33559586      0.47956643      0.80868498
H33    H       0.46118451      0.56700254      0.72444253
H34    H       0.39081871      0.51865765      0.63529364
H35    H       0.47952426      0.40108753      0.72424762
H36    H       0.17429844      0.37919729      0.75061153
H37    H       0.31346534      0.29051629      0.74353639
H38    H       0.21347432      0.39511358      0.65331417
H39    H       0.19913798      0.64595359      0.56026810
H40    H       0.05509234      0.85120288      0.47672836
H41    H       0.02003929      0.88813525      0.56916675
H42    H       0.16601308      0.87862781      0.55656012
H43    H       0.04570178      0.52440422      0.58270301
H44    H      -0.00988650      0.64803557      0.49138876
H45    H      -0.05552686      0.66798372      0.58325090
H46    H       0.03156971      0.58136343      0.75637258
H47    H      -0.07428904      0.79773054      0.66733869
H48    H       0.01001249      0.87186051      0.73637890
H49    H      -0.09348546      0.79045453      0.76933547
H50    H       0.19124630      0.54954483      0.88556566
H51    H       0.17891438      0.71731934      0.87014214
H52    H       0.06057658      0.65358712      0.89447753
