# Supplementary material for: The seventh blind test of crystal structure prediction: structure ranking methods
Source: Acta Crystallogr B Struct Sci Cryst Eng Mater. 2024 Oct 17;80(Pt 6):548–74. doi: 10.1107/S2052520624008679 (PMC11789160; doi:10.1107/S2052520624008679)
Supplement: Supplementary file 3 [file b-80-00548-sup3.zip › SI-C_theoretical_structures_CCDC_lists_and_predictions/ranked_structure_sets/Group10_XtalPi/XXVII-2-XtalPi_8/XXVII-2-XtalPi/XXVII_structure_19_X31.cif]

data_XXVII_structure_19_X31

_chemical_formula_sum            'C44 H52 I2 Si2'

_space_group_crystal_system      triclinic
_space_group_name_H-M_alt        'P -1'
_space_group_IT_number           2

loop_
_symmetry_equiv_pos_site_id
_symmetry_equiv_pos_as_xyz
1 x,y,z
2 -x,-y,-z

_cell_length_a                      12.77117695
_cell_length_b                      13.44798434
_cell_length_c                      13.65896647
_cell_angle_alpha                   64.11148422
_cell_angle_beta                   105.98769026
_cell_angle_gamma                   86.84323244
_cell_volume                      1986.70237173
_cell_formula_units_Z                2

loop_
_atom_site_label
_atom_site_type_symbol
_atom_site_fract_x
_atom_site_fract_y
_atom_site_fract_z
C1     C       0.11066682      0.40289708      1.16993621
C2     C       0.16420523      0.49838907      1.18284899
C3     C       0.07577684      0.60733734      1.12690364
Si1    Si      0.28281719      0.52337718      1.12128708
C4     C       0.22861850      0.57353306      0.96405107
C5     C       0.21600512      0.62079384      0.86035549
C6     C       0.21392874      0.67619237      0.74455026
C7     C       0.24509880      0.61131655      0.69371037
C8     C       0.26058610      0.49242925      0.74918005
C9     C       0.29078328      0.42832055      0.70011066
C10    C       0.30147399      0.30819851      0.75371405
C11    C       0.33169977      0.24667812      0.70436642
C12    C       0.35605108      0.30126839      0.59919938
C13    C       0.34672228      0.41622815      0.54475505
C14    C       0.31200339      0.48428233      0.59143737
C15    C       0.29686728      0.60186200      0.53599286
C16    C       0.26144013      0.66781481      0.58249834
C17    C       0.24250231      0.78812675      0.52280269
C18    C       0.26300577      0.84453038      0.41711633
C19    C       0.28095292      0.89813940      0.32615252
Si2    Si      0.31163002      0.99851996      0.19818154
C20    C       0.46791498      0.99436185      0.25117759
C21    C       0.50868004      0.98342363      0.37357096
C22    C       0.50812008      1.09323099      0.16910744
C23    C       0.22342470      1.14139296      0.15150755
C24    C       0.10391225      1.13403902      0.15463673
C25    C       0.22076494      1.23390596      0.03252915
C26    C       0.27722689      0.94306841      0.08841072
C27    C       0.15281520      0.94050855      0.04608831
C28    C       0.31931866      0.99795172     -0.01496107
C29    C       0.20300335      0.85351675      0.56946220
C30    C       0.17898604      0.97267318      0.50923733
C31    C       0.14008895      1.03766532      0.55335217
C32    C       0.11513000      1.15849826      0.49163370
C33    C       0.07639507      1.22170888      0.53575782
I1     I       0.04326807      1.39962080      0.44046294
C34    C       0.05987929      1.16572893      0.64578172
I2     I      -0.00053948      1.25695763      0.71893168
C35    C       0.08364450      1.04980410      0.70777527
C36    C       0.12478096      0.98154209      0.66476701
C37    C       0.15024397      0.86350338      0.72636514
C38    C       0.18851408      0.79698776      0.68181589
C39    C       0.33966334      0.64759357      1.13375593
C40    C       0.42711453      0.68727994      1.07439300
C41    C       0.37984541      0.62657725      1.25979302
C42    C       0.38662611      0.38401482      1.18977868
C43    C       0.48342699      0.39418105      1.14141764
C44    C       0.42966956      0.32472894      1.32317037
H1     H       0.20046185      0.47188573      1.27606961
H2     H       0.08080236      0.42133057      1.07892189
H3     H       0.03847694      0.39288676      1.20029824
H4     H       0.16996419      0.32138465      1.21950854
H5     H       0.00531687      0.59077110      1.15976979
H6     H       0.04194532      0.64127383      1.03272377
H7     H       0.10983240      0.67417732      1.14336025
H8     H       0.26526391      0.71682929      1.08550508
H9     H       0.33668463      0.32994636      1.16314914
H10    H       0.44873800      0.76433828      1.07748853
H11    H       0.39626001      0.70615830      0.98336268
H12    H       0.50471884      0.62369377      1.11745291
H13    H       0.41262467      0.69819988      1.26670541
H14    H       0.44769792      0.55207712      1.31542250
H15    H       0.31158265      0.61421395      1.29584342
H16    H       0.53990332      0.31165726      1.18150027
H17    H       0.53397414      0.45153896      1.15943866
H18    H       0.45317630      0.42568171      1.04751731
H19    H       0.36129406      0.31046185      1.35918863
H20    H       0.48033339      0.37340376      1.35729124
H21    H       0.48348121      0.24179724      1.35744993
H22    H       0.24622804      0.44998095      0.83162989
H23    H       0.13913860      0.82111329      0.81048889
H24    H       0.31131407      0.64497410      0.45371386
H25    H       0.19111386      1.01495192      0.42575306
H26    H       0.28426271      0.26694155      0.83449160
H27    H       0.07129816      1.00800590      0.79108217
H28    H       0.36505681      0.45764506      0.46460476
H29    H       0.33668744      0.15560115      0.74508718
H30    H       0.12704919      1.19994880      0.40787922
H31    H       0.38130057      0.25083147      0.56197423
H32    H       0.50559996      0.91581403      0.25582880
H33    H       0.26653343      1.16524168      0.21807300
H34    H       0.32320939      0.85473878      0.14101051
H35    H       0.59937812      0.97865636      0.40259122
H36    H       0.48987812      0.90828454      0.43701107
H37    H       0.46909131      1.05740092      0.37518857
H38    H       0.48269694      1.10496473      0.08048516
H39    H       0.59980951      1.07976447      0.20081083
H40    H       0.47593697      1.17294856      0.16500607
H41    H       0.06049534      1.21356848      0.14284957
H42    H       0.10318668      1.06581168      0.23666415
H43    H       0.05468200      1.11817057      0.08487506
H44    H       0.30437743      1.24131225      0.02659774
H45    H       0.17908282      1.31722312      0.01386217
H46    H       0.17376450      1.21609545     -0.03665429
H47    H       0.10256347      1.02603794     -0.01373895
H48    H       0.11987537      0.90240355      0.11769642
H49    H       0.13954500      0.89071376     -0.00103995
H50    H       0.40961591      0.99371764      0.01223862
H51    H       0.27770849      1.08699169     -0.07138865
H52    H       0.30140623      0.95425921     -0.06800837
