# Supplementary material for: The seventh blind test of crystal structure prediction: structure ranking methods
Source: Acta Crystallogr B Struct Sci Cryst Eng Mater. 2024 Oct 17;80(Pt 6):548–74. doi: 10.1107/S2052520624008679 (PMC11789160; doi:10.1107/S2052520624008679)
Supplement: Supplementary file 3 [file b-80-00548-sup3.zip › SI-C_theoretical_structures_CCDC_lists_and_predictions/ranked_structure_sets/Group10_XtalPi/XXVII-2-XtalPi_8/XXVII-2-XtalPi/XXVII_structure_1_X14.cif]

data_XXVII_structure_1_X14

_chemical_formula_sum            'C44 H52 I2 Si2'

_space_group_crystal_system      triclinic
_space_group_name_H-M_alt        'P -1'
_space_group_IT_number           2

loop_
_symmetry_equiv_pos_site_id
_symmetry_equiv_pos_as_xyz
1 x,y,z
2 -x,-y,-z

_cell_length_a                       8.51069994
_cell_length_b                      14.06297458
_cell_length_c                      17.68377136
_cell_angle_alpha                   91.10434183
_cell_angle_beta                    85.52289102
_cell_angle_gamma                  104.32049157
_cell_volume                      2044.47279598
_cell_formula_units_Z                2

loop_
_atom_site_label
_atom_site_type_symbol
_atom_site_fract_x
_atom_site_fract_y
_atom_site_fract_z
C1     C       0.88343051      0.71116608      0.35410907
C2     C       0.82035922      0.72345626      0.43712197
C3     C       0.95081635      0.79458414      0.48112094
Si1    Si      0.61807759      0.76004312      0.44136697
C4     C       0.54942625      0.75678634      0.54263726
C5     C       0.53523464      0.75164933      0.61213091
C6     C       0.53501981      0.74752283      0.69186849
C7     C       0.65676596      0.71013646      0.72377265
C8     C       0.77025412      0.67273802      0.67737292
C9     C       0.88944905      0.63560376      0.70763184
C10    C       1.00413523      0.59698119      0.66051330
C11    C       1.12142987      0.56223596      0.69201049
C12    C       1.13123516      0.56398359      0.77252195
C13    C       1.02369808      0.60010471      0.81964198
C14    C       0.89874876      0.63681279      0.78941971
C15    C       0.78693247      0.67382600      0.83576474
C16    C       0.66408889      0.71000480      0.80560065
C17    C       0.54646642      0.74481351      0.85335125
C18    C       0.54525616      0.73791027      0.93300988
C19    C       0.53593260      0.72836412      1.00220610
Si2    Si      0.47569938      0.69863202      1.10287900
C20    C       0.60671477      0.79346417      1.16512179
C21    C       0.78958680      0.79787379      1.15075688
C22    C       0.57605746      0.89631015      1.15725169
C23    C       0.25422155      0.70662646      1.11517583
C24    C       0.14602619      0.63987581      1.05925908
C25    C       0.17970984      0.68893793      1.19765915
C26    C       0.49770702      0.56885876      1.12058327
C27    C       0.50172019      0.54941305      1.20590463
C28    C       0.64387547      0.54308735      1.07500273
C29    C       0.42472323      0.78245632      0.82128942
C30    C       0.30802701      0.81848527      0.86693809
C31    C       0.19041415      0.85588233      0.83509590
C32    C       0.07284365      0.89409008      0.88037107
C33    C      -0.03485996      0.93619424      0.84751672
I1     I      -0.19880819      0.99474221      0.91929550
C34    C      -0.03488501      0.93980438      0.76614069
I2     I      -0.19268251      1.00551951      0.71067513
C35    C       0.07133375      0.89991402      0.72110396
C36    C       0.18770691      0.85793923      0.75329954
C37    C       0.30015818      0.82102891      0.70782017
C38    C       0.41960672      0.78357647      0.73937561
C39    C       0.45976004      0.66433002      0.39149240
C40    C       0.47141566      0.55891553      0.40735627
C41    C       0.28366245      0.67089033      0.41340603
C42    C       0.65123287      0.89062481      0.40289499
C43    C       0.71335914      0.96897714      0.46336351
C44    C       0.50008532      0.91028840      0.36954800
H1     H       0.79230889      0.65087007      0.46531658
H2     H       0.99240855      0.68218581      0.35122752
H3     H       0.79235503      0.66043030      0.32199697
H4     H       0.91684436      0.78201689      0.32406969
H5     H       0.99945293      0.86387833      0.44984694
H6     H       0.90221388      0.81256910      0.53766628
H7     H       1.05425564      0.76267967      0.48902536
H8     H       0.48596381      0.67881098      0.33006290
H9     H       0.74739226      0.89737383      0.35588633
H10    H       0.43952018      0.54136533      0.46783902
H11    H       0.38508322      0.50557749      0.37477302
H12    H       0.59302943      0.54699971      0.39272146
H13    H       0.26223875      0.74187660      0.39899141
H14    H       0.19728278      0.61331396      0.38387910
H15    H       0.25383157      0.65938545      0.47492166
H16    H       0.72599868      1.04352956      0.44114154
H17    H       0.62728664      0.95962963      0.51394236
H18    H       0.83187056      0.96535012      0.48203608
H19    H       0.39873720      0.90362417      0.41341305
H20    H       0.52863289      0.98545909      0.34651585
H21    H       0.45784749      0.85933874      0.32324964
H22    H       0.76357434      0.67264038      0.61609664
H23    H       0.29668817      0.82112436      0.64626376
H24    H       0.79459077      0.67516771      0.89716004
H25    H       0.31123252      0.81756508      0.92849710
H26    H       0.99699817      0.59669875      0.59903153
H27    H       0.06961387      0.90067239      0.65954030
H28    H       1.03261805      0.60216902      0.88098146
H29    H       1.20966165      0.53423660      0.65579463
H30    H       0.07176759      0.89070159      0.94194040
H31    H       1.22597295      0.53673928      0.79628360
H32    H       0.56861928      0.76859870      1.22425856
H33    H       0.25880885      0.78347976      1.10049623
H34    H       0.38571195      0.51949267      1.10114567
H35    H       0.81646539      0.72691227      1.16113182
H36    H       0.83361461      0.81964365      1.09180539
H37    H       0.86185395      0.85230538      1.18830053
H38    H       0.61034253      0.92448030      1.09895834
H39    H       0.44819314      0.89698854      1.17123382
H40    H       0.64983614      0.94871496      1.19549805
H41    H       0.02362133      0.65368185      1.06281917
H42    H       0.19737577      0.65252562      1.00020503
H43    H       0.13090524      0.56162042      1.07202399
H44    H       0.05660949      0.70146159      1.20316675
H45    H       0.16842159      0.61292331      1.21580423
H46    H       0.25224045      0.73854627      1.23800066
H47    H       0.39339005      0.56071441      1.23928214
H48    H       0.50714144      0.47329156      1.21564064
H49    H       0.60945054      0.59788989      1.22914834
H50    H       0.64645267      0.55894711      1.01425470
H51    H       0.75983905      0.58494051      1.09539251
H52    H       0.63888728      0.46443469      1.08074252
