# Supplementary material for: The seventh blind test of crystal structure prediction: structure ranking methods
Source: Acta Crystallogr B Struct Sci Cryst Eng Mater. 2024 Oct 17;80(Pt 6):548–74. doi: 10.1107/S2052520624008679 (PMC11789160; doi:10.1107/S2052520624008679)
Supplement: Supplementary file 3 [file b-80-00548-sup3.zip › SI-C_theoretical_structures_CCDC_lists_and_predictions/ranked_structure_sets/Group10_XtalPi/XXVII-2-XtalPi_8/XXVII-2-XtalPi/XXVII_structure_20_X71.cif]

data_XXVII_structure_20_X71

_chemical_formula_sum            'C44 H52 I2 Si2'

_space_group_crystal_system      orthorhombic
_space_group_name_H-M_alt        'P c a 2_1'
_space_group_IT_number           29

loop_
_symmetry_equiv_pos_site_id
_symmetry_equiv_pos_as_xyz
1 x,y,z
2 x+1/2,-y,z
3 -x,-y,z+1/2
4 -x+1/2,y,z+1/2

_cell_length_a                      31.18597232
_cell_length_b                       7.70553914
_cell_length_c                      17.50586296
_cell_angle_alpha                   90.00000000
_cell_angle_beta                    90.00000000
_cell_angle_gamma                   90.00000000
_cell_volume                      4206.74167781
_cell_formula_units_Z                4

loop_
_atom_site_label
_atom_site_type_symbol
_atom_site_fract_x
_atom_site_fract_y
_atom_site_fract_z
C1     C       0.15978937     -0.02380461      0.89138831
C2     C       0.15154837      0.17294668      0.89848135
C3     C       0.19124367      0.27618029      0.87168326
Si1    Si      0.10160048      0.24290223      0.84345709
C4     C       0.11292324      0.20629192      0.74160780
C5     C       0.11917032      0.19573510      0.67253007
C6     C       0.12674919      0.18840684      0.59304811
C7     C       0.14959251      0.32747696      0.55694220
C8     C       0.16248241      0.47670558      0.59773005
C9     C       0.18343476      0.61535897      0.56228256
C10    C       0.19374563      0.77184192      0.60254316
C11    C       0.21313442      0.90791359      0.56558073
C12    C       0.22476982      0.89457818      0.48671480
C13    C       0.21591386      0.74641681      0.44606130
C14    C       0.19415149      0.60360830      0.48157317
C15    C       0.18169746      0.45612828      0.44081453
C16    C       0.15881940      0.31905770      0.47563543
C17    C       0.14376293      0.17432840      0.43249030
C18    C       0.15024006      0.16873720      0.35281694
C19    C       0.15387170      0.16231871      0.28315222
Si2    Si      0.15967637      0.16504762      0.17893376
C20    C       0.19750349      0.35442539      0.15840953
C21    C       0.20687518      0.37839212      0.07259323
C22    C       0.23942999      0.34177308      0.20479719
C23    C       0.10367948      0.20641763      0.13882181
C24    C       0.06965924      0.07894500      0.17012000
C25    C       0.08927287      0.39466134      0.15434448
C26    C       0.18461403     -0.04888191      0.14556601
C27    C       0.15390844     -0.17355769      0.10363461
C28    C       0.20819612     -0.14451478      0.21085128
C29    C       0.12049839      0.03728581      0.46824335
C30    C       0.10599329     -0.10617000      0.42548456
C31    C       0.08303182     -0.24075954      0.45924540
C32    C       0.06848052     -0.38534827      0.41533419
C33    C       0.04531847     -0.51700019      0.44833434
I1     I       0.02424970     -0.71801426      0.37536695
C34    C       0.03587375     -0.51228602      0.52892176
I2     I       0.00198880     -0.71601984      0.58314223
C35    C       0.04940593     -0.37440472      0.57288084
C36    C       0.07332753     -0.23398684      0.54019121
C37    C       0.08782593     -0.09275274      0.58322401
C38    C       0.11153187      0.04396189      0.54958639
C39    C       0.05180940      0.10995389      0.86788563
C40    C       0.01535971      0.14847201      0.81038686
C41    C       0.03700609      0.13893536      0.95109071
C42    C       0.08833901      0.48343818      0.85754038
C43    C       0.10558828      0.60508018      0.79466993
C44    C       0.09998366      0.54992013      0.93819822
H1     H       0.14548850      0.20289243      0.95930466
H2     H       0.16615022     -0.06009037      0.83148690
H3     H       0.18783850     -0.06344367      0.92551513
H4     H       0.13234546     -0.10082938      0.91118549
H5     H       0.18764575      0.41722122      0.87949807
H6     H       0.22024376      0.23653358      0.90330158
H7     H       0.19723050      0.25209014      0.81070695
H8     H       0.06060925     -0.02830135      0.86172733
H9     H       0.02364789      0.10377766      0.75258048
H10    H      -0.01470708      0.08439619      0.82789514
H11    H       0.00821065      0.28828690      0.80646309
H12    H       0.06163185      0.09757957      0.99226628
H13    H       0.02954818      0.27618853      0.96241261
H14    H       0.00781453      0.06357780      0.96337913
H15    H       0.05301295      0.48710406      0.85319808
H16    H       0.14093127      0.61127070      0.79502653
H17    H       0.09550680      0.56165082      0.73760971
H18    H       0.09364839      0.73850069      0.80292521
H19    H       0.08518771      0.67767289      0.94882652
H20    H       0.08856958      0.46271382      0.98359629
H21    H       0.13488060      0.56505929      0.94513812
H22    H       0.18012829      0.47056026      0.17885159
H23    H       0.17735793      0.39460604      0.03898865
H24    H       0.22704841      0.49359772      0.06255885
H25    H       0.22438065      0.26627424      0.04892253
H26    H       0.25903551      0.22972895      0.18698442
H27    H       0.25937184      0.45837557      0.19648349
H28    H       0.23304533      0.32816426      0.26624659
H29    H       0.10588828      0.18870853      0.07625904
H30    H       0.06746820      0.08868759      0.23270172
H31    H       0.03773912      0.11090532      0.14653371
H32    H       0.07665793     -0.05697928      0.15584918
H33    H       0.10947944      0.48992195      0.12471118
H34    H       0.05608905      0.41437268      0.13470557
H35    H       0.08996557      0.42446898      0.21597870
H36    H       0.20893411     -0.00817406      0.10336690
H37    H       0.13115785     -0.23382708      0.14371857
H38    H       0.13517304     -0.10849431      0.05874125
H39    H       0.17213043     -0.27883173      0.07610080
H40    H       0.23146383     -0.06059215      0.24049626
H41    H       0.18515924     -0.19078554      0.25408379
H42    H       0.22572173     -0.25779484      0.18857682
H43    H       0.18465898      0.78287442      0.66266129
H44    H       0.21908495      1.02898195      0.59599559
H45    H       0.23998509      1.00490796      0.45864305
H46    H       0.22421331      0.73693093      0.38554746
H47    H       0.15500524      0.48524517      0.65843092
H48    H       0.18884638      0.44786766      0.37986484
H49    H       0.11311008     -0.11171813      0.36451201
H50    H       0.08101176     -0.08767504      0.64436843
H51    H       0.04227561     -0.37111365      0.63390846
H52    H       0.07593886     -0.38835798      0.35444081
