# Supplementary material for: The seventh blind test of crystal structure prediction: structure ranking methods
Source: Acta Crystallogr B Struct Sci Cryst Eng Mater. 2024 Oct 17;80(Pt 6):548–74. doi: 10.1107/S2052520624008679 (PMC11789160; doi:10.1107/S2052520624008679)
Supplement: Supplementary file 3 [file b-80-00548-sup3.zip › SI-C_theoretical_structures_CCDC_lists_and_predictions/ranked_structure_sets/Group10_XtalPi/XXVII-2-XtalPi_8/XXVII-2-XtalPi/XXVII_structure_21_X24.cif]

data_XXVII_structure_21_X24

_chemical_formula_sum            'C44 H52 I2 Si2'

_space_group_crystal_system      monoclinic
_space_group_name_H-M_alt        'P 1 2_1/c 1'
_space_group_IT_number           14

loop_
_symmetry_equiv_pos_site_id
_symmetry_equiv_pos_as_xyz
1 x,y,z
2 -x,-y,-z
3 x,-y+1/2,z+1/2
4 -x,y+1/2,-z+1/2

_cell_length_a                      17.34481638
_cell_length_b                       7.18732466
_cell_length_c                      36.73976900
_cell_angle_alpha                   89.99998915
_cell_angle_beta                   116.99271360
_cell_angle_gamma                   90.00002392
_cell_volume                      4081.14863053
_cell_formula_units_Z                4

loop_
_atom_site_label
_atom_site_type_symbol
_atom_site_fract_x
_atom_site_fract_y
_atom_site_fract_z
C1     C       0.68176346      0.96088701      0.48169343
C2     C       0.70470429      0.76952868      0.47023999
C3     C       0.62595039      0.63848530      0.45552926
Si1    Si      0.80660276      0.67126411      0.51407562
C4     C       0.79976039      0.71787598      0.56172684
C5     C       0.78851956      0.72580637      0.59236458
C6     C       0.77349582      0.72313763      0.62706455
C7     C       0.80382511      0.87181820      0.65602389
C8     C       0.84727563      1.02753944      0.65061164
C9     C       0.87670354      1.17370289      0.67880199
C10    C       0.92079146      1.33235309      0.67358697
C11    C       0.94858604      1.47386426      0.70176360
C12    C       0.93356119      1.46692443      0.73697882
C13    C       0.89147565      1.31765775      0.74316943
C14    C       0.86194225      1.16626994      0.71471078
C15    C       0.81967240      1.01200947      0.72043698
C16    C       0.79010560      0.86376771      0.69222408
C17    C       0.74737857      0.70622122      0.69851471
C18    C       0.74070256      0.69079459      0.73528455
C19    C       0.73952773      0.67219724      0.76822305
Si2    Si      0.74779712      0.63472532      0.81926772
C20    C       0.86381669      0.69625924      0.85758389
C21    C       0.92928397      0.56344017      0.85323501
C22    C       0.88637736      0.90115846      0.85388853
C23    C       0.66742477      0.80234048      0.82393953
C24    C       0.57428881      0.79130768      0.78910593
C25    C       0.66735580      0.79894343      0.86581314
C26    C       0.72697448      0.37693701      0.82294133
C27    C       0.74610997      0.31867584      0.86669767
C28    C       0.63554816      0.31891840      0.79087077
C29    C       0.71452999      0.56090383      0.66893293
C30    C       0.66936307      0.40839835      0.67425006
C31    C       0.63659875      0.26590331      0.64545874
C32    C       0.58920895      0.11353207      0.65038222
C33    C       0.55724596     -0.02623035      0.62176209
I1     I       0.48548411     -0.23904363      0.63250411
C34    C       0.57215673     -0.02266370      0.58624837
I2     I       0.52695686     -0.23568871      0.54152414
C35    C       0.61751501      0.12258762      0.58060857
C36    C       0.65062384      0.27158599      0.60947377
C37    C       0.69584578      0.42146840      0.60407708
C38    C       0.72798577      0.56837975      0.63268449
C39    C       0.90627227      0.79775819      0.51705587
C40    C       0.91470215      0.79166369      0.47697785
C41    C       0.99044716      0.73509121      0.55403730
C42    C       0.80947580      0.40618565      0.51083629
C43    C       0.82142152      0.33852715      0.47383609
C44    C       0.87423430      0.31187187      0.55086537
H1     H       0.62921682      0.12571063      0.55384020
H2     H       0.70646491      0.42574439      0.57700217
H3     H       0.85736386      1.03396877      0.62339176
H4     H       0.93127377      1.33949845      0.64653094
H5     H       0.98124308      1.59469451      0.69718152
H6     H       0.57878406      0.11022848      0.67752523
H7     H       0.65948956      0.40306712      0.70151958
H8     H       0.80847889      1.00610665      0.74735333
H9     H       0.87867403      1.31319160      0.76967294
H10    H       0.95478839      1.58259465      0.75851706
H11    H       0.72087704      0.79059100      0.44475768
H12    H       0.65362097      0.94371768      0.50294728
H13    H       0.63404674      1.03365834      0.45438418
H14    H       0.73827599      1.05219485      0.49651442
H15    H       0.63716535      0.50456812      0.44431140
H16    H       0.60906345      0.60916055      0.48048613
H17    H       0.56863950      0.70276935      0.43048402
H18    H       0.89544643      0.94460330      0.52237561
H19    H       0.85807451      0.85385627      0.45134498
H20    H       0.92156957      0.64860316      0.46820042
H21    H       0.97220395      0.86951013      0.48016767
H22    H       1.04478508      0.82679951      0.55820734
H23    H       0.98405077      0.73784145      0.58248874
H24    H       1.00852066      0.59258840      0.54999327
H25    H       0.74368468      0.36589962      0.50573692
H26    H       0.88770316      0.36513925      0.47856372
H27    H       0.81019125      0.18763324      0.46895217
H28    H       0.77669654      0.40758843      0.44521739
H29    H       0.86074889      0.16187957      0.55064453
H30    H       0.94122550      0.32606413      0.55544067
H31    H       0.87074407      0.37252657      0.57754898
H32    H       0.86856972      0.67627332      0.88839878
H33    H       0.91497968      0.41610364      0.85565122
H34    H       0.92943242      0.58338300      0.82354354
H35    H       0.99544865      0.59034352      0.87727777
H36    H       0.84575314      0.99910101      0.86057638
H37    H       0.95423820      0.93166191      0.87541008
H38    H       0.87814936      0.93113645      0.82289662
H39    H       0.69402488      0.93821171      0.82104422
H40    H       0.53580426      0.91021173      0.79086813
H41    H       0.54129758      0.66375566      0.79111106
H42    H       0.57247673      0.79402088      0.75877066
H43    H       0.73297649      0.81304071      0.89119503
H44    H       0.62814971      0.91433509      0.86845849
H45    H       0.63903859      0.66926089      0.87037527
H46    H       0.77400733      0.30511442      0.81510778
H47    H       0.81341488      0.34890657      0.88890019
H48    H       0.70353314      0.39041641      0.87702091
H49    H       0.73584053      0.16838029      0.86846474
H50    H       0.62047931      0.37370845      0.76039528
H51    H       0.58566508      0.37015463      0.79900281
H52    H       0.62890280      0.16666775      0.78818580
