# Supplementary material for: The seventh blind test of crystal structure prediction: structure ranking methods
Source: Acta Crystallogr B Struct Sci Cryst Eng Mater. 2024 Oct 17;80(Pt 6):548–74. doi: 10.1107/S2052520624008679 (PMC11789160; doi:10.1107/S2052520624008679)
Supplement: Supplementary file 3 [file b-80-00548-sup3.zip › SI-C_theoretical_structures_CCDC_lists_and_predictions/ranked_structure_sets/Group10_XtalPi/XXVII-2-XtalPi_8/XXVII-2-XtalPi/XXVII_structure_22_X47.cif]

data_XXVII_structure_22_X47

_chemical_formula_sum            'C44 H52 I2 Si2'

_space_group_crystal_system      monoclinic
_space_group_name_H-M_alt        'P 1 2_1 1'
_space_group_IT_number           4

loop_
_symmetry_equiv_pos_site_id
_symmetry_equiv_pos_as_xyz
1 x,y,z
2 -x,y+1/2,-z

_cell_length_a                       7.66385572
_cell_length_b                      10.74728467
_cell_length_c                      24.97498374
_cell_angle_alpha                   90.00000000
_cell_angle_beta                    89.54675839
_cell_angle_gamma                   90.00000000
_cell_volume                      2057.01613451
_cell_formula_units_Z                2

loop_
_atom_site_label
_atom_site_type_symbol
_atom_site_fract_x
_atom_site_fract_y
_atom_site_fract_z
C1     C      -0.37144942      0.71099423      0.52357048
C2     C      -0.37681210      0.58458762      0.55271690
C3     C      -0.48607040      0.59396342      0.60459528
Si1    Si     -0.14864552      0.52274088      0.56747530
C4     C      -0.04636540      0.63319064      0.61454073
C5     C      -0.00206503      0.70768443      0.64926375
C6     C       0.03044980      0.80171102      0.68772056
C7     C      -0.09608712      0.89907340      0.69384879
C8     C      -0.24994025      0.90188235      0.66310204
C9     C      -0.37691717      0.99380557      0.66982569
C10    C      -0.53516806      0.99457119      0.63956186
C11    C      -0.65758058      1.08629537      0.64729647
C12    C      -0.62876611      1.18351879      0.68544837
C13    C      -0.47895387      1.18629841      0.71517694
C14    C      -0.34940457      1.09132074      0.70911313
C15    C      -0.19844172      1.08909450      0.74006926
C16    C      -0.07038526      0.99581578      0.73374510
C17    C       0.08238951      0.99454766      0.76602728
C18    C       0.10222861      1.08109441      0.80820297
C19    C       0.12297923      1.14898918      0.84719292
Si2    Si      0.18050348      1.24454405      0.90576682
C20    C       0.36164310      1.16105623      0.94401912
C21    C       0.37236903      1.20963894      1.00226347
C22    C       0.35254853      1.01747149      0.94350332
C23    C      -0.02385637      1.26585181      0.94884355
C24    C      -0.16451217      1.34478893      0.92095325
C25    C      -0.10245291      1.13984470      0.96636915
C26    C       0.26089956      1.39919330      0.87749621
C27    C       0.38301695      1.38179912      0.82884803
C28    C       0.34534385      1.48548000      0.91904787
C29    C       0.21253774      0.90126827      0.75817775
C30    C       0.36723643      0.90237951      0.78840226
C31    C       0.49031372      0.80737107      0.78438902
C32    C       0.64429432      0.80652915      0.81646377
C33    C       0.76402460      0.71151380      0.81268625
I1     I       0.98122155      0.71880041      0.86468064
C34    C       0.73699082      0.61182800      0.77511244
I2     I       0.91480764      0.46260215      0.76527660
C35    C       0.58878323      0.60919746      0.74432697
C36    C       0.46006187      0.70536350      0.74770419
C37    C       0.30842590      0.70442334      0.71678245
C38    C       0.18373523      0.80099376      0.72007121
C39    C      -0.16839952      0.36968861      0.60558025
C40    C       0.00909453      0.30981503      0.61796114
C41    C      -0.29217165      0.27525992      0.57916589
C42    C      -0.01710843      0.51866222      0.50226958
C43    C       0.18180744      0.51162973      0.51005523
C44    C      -0.08138473      0.41708384      0.46339024
H1     H      -0.77858640      1.08492534      0.62466682
H2     H      -0.72773977      1.25524181      0.69110666
H3     H      -0.45633164      1.25992579      0.74430809
H4     H      -0.55699895      0.91988360      0.61071251
H5     H      -0.17849504      1.16141039      0.77007771
H6     H      -0.27065148      0.82899545      0.63359039
H7     H       0.38988269      0.97949724      0.81578807
H8     H       0.28485049      0.62746203      0.68935918
H9     H       0.66441919      0.88299244      0.84450587
H10    H       0.56719426      0.53218670      0.71680602
H11    H      -0.22717516      0.39723834      0.64443024
H12    H      -0.43948712      0.51614919      0.52593491
H13    H      -0.04488384      0.60981355      0.48351369
H14    H      -0.29042956      0.77884842      0.54502977
H15    H      -0.31903030      0.70259819      0.48257921
H16    H      -0.50352393      0.75085182      0.52049100
H17    H      -0.61261084      0.63923221      0.59728318
H18    H      -0.51339066      0.50179455      0.62214562
H19    H      -0.41827518      0.64964211      0.63490813
H20    H      -0.00836951      0.23134427      0.64600631
H21    H       0.07182786      0.27289315      0.58143456
H22    H       0.09986642      0.37677926      0.63615645
H23    H      -0.29817093      0.18883102      0.60274322
H24    H      -0.42616616      0.31107676      0.57612662
H25    H      -0.24780329      0.25009592      0.53867461
H26    H       0.25058815      0.51005932      0.47107868
H27    H       0.22869569      0.59260479      0.53247839
H28    H       0.22070308      0.42784860      0.53223482
H29    H      -0.04664215      0.32337071      0.47747895
H30    H      -0.22394236      0.41932830      0.45806020
H31    H      -0.02026918      0.42869124      0.42361913
H32    H       0.48335768      1.18819812      0.92284236
H33    H       0.01754071      1.31607106      0.98534448
H34    H       0.14204660      1.44575508      0.86303900
H35    H       0.42438429      1.47295096      0.81318665
H36    H       0.50212929      1.32996215      0.83944651
H37    H       0.31803894      1.33082542      0.79647730
H38    H       0.37116258      1.57793793      0.90126583
H39    H       0.26175055      1.49918974      0.95447040
H40    H       0.47152394      1.44900816      0.93263746
H41    H       0.49310478      1.17789047      1.02155324
H42    H       0.37005794      1.31174959      1.00473533
H43    H       0.26256865      1.17468692      1.02662758
H44    H       0.46928944      0.97766552      0.96249438
H45    H       0.23798660      0.98300543      0.96590384
H46    H       0.34438084      0.97967639      0.90273728
H47    H      -0.28060779      1.35314346      0.94701586
H48    H      -0.11957170      1.43947945      0.91146411
H49    H      -0.20621659      1.30114387      0.88320404
H50    H      -0.22205182      1.15542604      0.99015428
H51    H      -0.13808409      1.08269669      0.93139010
H52    H      -0.01230515      1.08495411      0.99099121
