# Supplementary material for: The seventh blind test of crystal structure prediction: structure ranking methods
Source: Acta Crystallogr B Struct Sci Cryst Eng Mater. 2024 Oct 17;80(Pt 6):548–74. doi: 10.1107/S2052520624008679 (PMC11789160; doi:10.1107/S2052520624008679)
Supplement: Supplementary file 3 [file b-80-00548-sup3.zip › SI-C_theoretical_structures_CCDC_lists_and_predictions/ranked_structure_sets/Group10_XtalPi/XXVII-2-XtalPi_8/XXVII-2-XtalPi/XXVII_structure_23_X7.cif]

data_XXVII_structure_23_X7

_chemical_formula_sum            'C44 H52 I2 Si2'

_space_group_crystal_system      triclinic
_space_group_name_H-M_alt        'P -1'
_space_group_IT_number           2

loop_
_symmetry_equiv_pos_site_id
_symmetry_equiv_pos_as_xyz
1 x,y,z
2 -x,-y,-z

_cell_length_a                       8.51015070
_cell_length_b                      11.10790293
_cell_length_c                      22.40952042
_cell_angle_alpha                  101.10898672
_cell_angle_beta                    98.73515280
_cell_angle_gamma                   96.10054048
_cell_volume                      2034.40652591
_cell_formula_units_Z                2

loop_
_atom_site_label
_atom_site_type_symbol
_atom_site_fract_x
_atom_site_fract_y
_atom_site_fract_z
C1     C       0.67457367      1.15925000      1.03098098
C2     C       0.58994360      1.24609537      0.99471867
C3     C       0.40856546      1.23142521      0.99738545
Si1    Si      0.62815602      1.21926199      0.91182820
C4     C       0.54052099      1.05857612      0.87423666
C5     C       0.48667490      0.95348816      0.84463109
C6     C       0.42436866      0.83518041      0.80740268
C7     C       0.52479199      0.73953071      0.80096433
C8     C       0.68384401      0.75818654      0.83365902
C9     C       0.78476410      0.66704628      0.82644562
C10    C       0.94585137      0.68603453      0.86001963
C11    C       1.04301735      0.59516901      0.85194487
C12    C       0.98531450      0.47985596      0.80920514
C13    C       0.83228300      0.45833320      0.77570955
C14    C       0.72599190      0.54979787      0.78331685
C15    C       0.56810168      0.52972403      0.75130213
C16    C       0.46423575      0.62042236      0.75938936
C17    C       0.30252712      0.59816861      0.72716658
C18    C       0.23976971      0.48454673      0.68553567
C19    C       0.17343340      0.39117695      0.64752110
Si2    Si      0.05930483      0.26778315      0.58383206
C20    C       0.05667610      0.33157653      0.51044406
C21    C      -0.00827852      0.22991009      0.45176297
C22    C       0.21796365      0.40335733      0.50512841
C23    C      -0.15119592      0.23514919      0.60199296
C24    C      -0.24494746      0.11126415      0.56304490
C25    C      -0.25142248      0.34208899      0.59817011
C26    C       0.15916181      0.12283907      0.58312454
C27    C       0.33154381      0.14096138      0.57017128
C28    C       0.15463843      0.07972414      0.64453043
C29    C       0.20090158      0.69243711      0.73497603
C30    C       0.04127403      0.67130588      0.70316702
C31    C      -0.05781284      0.76342090      0.70766172
C32    C      -0.21694126      0.74244234      0.67271039
C33    C      -0.31107036      0.83554345      0.67450147
I1     I      -0.53916749      0.79428647      0.61648615
C34    C      -0.25160379      0.95566782      0.71365895
I2     I      -0.39251403      1.10127294      0.71947735
C35    C      -0.09971849      0.97819058      0.74862801
C36    C       0.00327398      0.88417398      0.74659741
C37    C       0.16026192      0.90552604      0.77968767
C38    C       0.26237387      0.81287084      0.77488033
C39    C       0.52750871      1.32948404      0.86652470
C40    C       0.53696552      1.46147717      0.90582387
C41    C       0.35303214      1.28105454      0.83340014
C42    C       0.85260348      1.23464184      0.90662371
C43    C       0.94864870      1.35333192      0.94987116
C44    C       0.93520606      1.12013985      0.91499033
H1     H       0.64243496      1.34290770      1.01676952
H2     H       0.65290011      1.17560901      1.07887990
H3     H       0.80496831      1.17234709      1.03253411
H4     H       0.62951390      1.06148985      1.00968284
H5     H       0.34870876      1.13857486      0.97254834
H6     H       0.34693877      1.29977319      0.97687027
H7     H       0.38934618      1.24327137      1.04561787
H8     H       0.60079651      1.33651589      0.83033656
H9     H       0.85347574      1.24506609      0.85849767
H10    H       0.66072306      1.50345385      0.92701797
H11    H       0.46664062      1.46168205      0.94321776
H12    H       0.48749340      1.52331241      0.87694504
H13    H       0.34241667      1.18831667      0.80378120
H14    H       0.31064105      1.34408310      0.80384120
H15    H       0.27063702      1.27578460      0.86660560
H16    H       1.07386314      1.36564192      0.94206690
H17    H       0.95320283      1.34940067      0.99884211
H18    H       0.89771738      1.43721117      0.94239674
H19    H       1.05885614      1.13240081      0.90554824
H20    H       0.87050333      1.03518851      0.88347234
H21    H       0.94408161      1.10500915      0.96247171
H22    H       0.72892742      0.84668895      0.86552615
H23    H       0.20636218      0.99605648      0.80951687
H24    H       0.52246995      0.44142747      0.71915811
H25    H      -0.00460964      0.58065070      0.67372011
H26    H       0.98979783      0.77517927      0.89156168
H27    H      -0.05444827      1.06946326      0.77784529
H28    H       0.78926624      0.37080077      0.74277411
H29    H       1.16594105      0.61074253      0.87741009
H30    H      -0.26144308      0.65114835      0.64347056
H31    H       1.06482126      0.40942702      0.80277282
H32    H      -0.03056563      0.39856347      0.51399677
H33    H      -0.12893452      0.22605450      0.65079848
H34    H       0.08726146      0.04995950      0.54527770
H35    H      -0.03432194      0.27098434      0.41099652
H36    H      -0.11930813      0.17345487      0.45535759
H37    H       0.08016220      0.16625795      0.44231231
H38    H       0.31242117      0.34323696      0.50167565
H39    H       0.26175215      0.48059395      0.54507508
H40    H       0.20411966      0.44198609      0.46317011
H41    H      -0.28084872      0.11674706      0.51446753
H42    H      -0.35548709      0.08703960      0.58038421
H43    H      -0.17502219      0.03366097      0.56390848
H44    H      -0.36120545      0.32767646      0.61785693
H45    H      -0.28970813      0.34919554      0.54989557
H46    H      -0.18404454      0.43195829      0.62361987
H47    H       0.33598122      0.15946833      0.52393181
H48    H       0.38885098      0.05764529      0.57332749
H49    H       0.40547912      0.21890749      0.60421882
H50    H       0.03113787      0.05596203      0.65167294
H51    H       0.21574303      0.15291081      0.68434960
H52    H       0.21552194     -0.00263366      0.64584787
