# Supplementary material for: The seventh blind test of crystal structure prediction: structure ranking methods
Source: Acta Crystallogr B Struct Sci Cryst Eng Mater. 2024 Oct 17;80(Pt 6):548–74. doi: 10.1107/S2052520624008679 (PMC11789160; doi:10.1107/S2052520624008679)
Supplement: Supplementary file 3 [file b-80-00548-sup3.zip › SI-C_theoretical_structures_CCDC_lists_and_predictions/ranked_structure_sets/Group10_XtalPi/XXVII-2-XtalPi_8/XXVII-2-XtalPi/XXVII_structure_24_X33.cif]

data_XXVII_structure_24_X33

_chemical_formula_sum            'C44 H52 I2 Si2'

_space_group_crystal_system      monoclinic
_space_group_name_H-M_alt        'C 1 2/c 1'
_space_group_IT_number           15

loop_
_symmetry_equiv_pos_site_id
_symmetry_equiv_pos_as_xyz
1 x,y,z
2 -x,-y,-z
3 x,-y,z+1/2
4 -x,y,-z+1/2
5 x+1/2,y+1/2,z
6 -x+1/2,-y+1/2,-z
7 x+1/2,-y+1/2,z+1/2
8 -x+1/2,y+1/2,-z+1/2

_cell_length_a                      31.35048547
_cell_length_b                       7.36028397
_cell_length_c                      36.11682396
_cell_angle_alpha                   90.00000000
_cell_angle_beta                   105.45489212
_cell_angle_gamma                   90.00000000
_cell_volume                      8032.55272775
_cell_formula_units_Z                8

loop_
_atom_site_label
_atom_site_type_symbol
_atom_site_fract_x
_atom_site_fract_y
_atom_site_fract_z
C1     C       0.17604467     -0.06897575      0.40874901
C2     C       0.12826336     -0.10900228      0.41051558
C3     C       0.12953565     -0.24891125      0.44267545
Si1    Si      0.09539417      0.10377650      0.41574573
C4     C       0.11747660      0.18045013      0.46582828
C5     C       0.12635862      0.18979841      0.50105857
C6     C       0.13238787      0.19507584      0.54128335
C7     C       0.11509555      0.05007928      0.55933201
C8     C       0.09657832     -0.10647677      0.53867333
C9     C       0.07804413     -0.24633547      0.55538803
C10    C       0.05864340     -0.40372240      0.53410241
C11    C       0.04012615     -0.53828609      0.55113572
C12    C       0.04019171     -0.52386056      0.59064786
C13    C       0.05864252     -0.37542824      0.61210639
C14    C       0.07835173     -0.23193389      0.59556741
C15    C       0.09759011     -0.07901981      0.61655052
C16    C       0.11604520      0.06365596      0.59973845
C17    C       0.13495406      0.22109462      0.62120517
C18    C       0.13394639      0.23941957      0.65995916
C19    C       0.13245329      0.25990806      0.69336303
Si2    Si      0.13131019      0.32226726      0.74244646
C20    C       0.08965823      0.17000470      0.75752607
C21    C       0.04571984      0.14458768      0.72635120
C22    C       0.08249067      0.23095247      0.79632724
C23    C       0.11593163      0.57578597      0.74127506
C24    C       0.06546507      0.61144432      0.72789512
C25    C       0.13928594      0.68952502      0.71650293
C26    C       0.18885110      0.27803219      0.77612227
C27    C       0.22608503      0.35068853      0.75954459
C28    C       0.19692510      0.07570611      0.78719469
C29    C       0.15437827      0.36133094      0.60365316
C30    C       0.17464510      0.51520687      0.62450859
C31    C       0.19407755      0.65130406      0.60750911
C32    C       0.21485183      0.80726764      0.62845780
C33    C       0.23459046      0.93781027      0.61130638
I1     I       0.26552461      1.16094267      0.64517088
C34    C       0.23406769      0.92068823      0.57150523
I2     I       0.26362416      1.11406000      0.54284389
C35    C       0.21399443      0.77364276      0.55045079
C36    C       0.19344655      0.63509839      0.56737953
C37    C       0.17292507      0.48536800      0.54628636
C38    C       0.15335497      0.34707385      0.56324884
C39    C       0.10096869      0.29280678      0.38096150
C40    C       0.10074987      0.23101287      0.34003637
C41    C       0.06523597      0.44054562      0.37827554
C42    C       0.03380489      0.05628516      0.40967585
C43    C       0.02158580     -0.03839248      0.44349513
C44    C       0.01305142     -0.04293519      0.37148869
H1     H       0.21374946      0.75969529      0.52033261
H2     H       0.17204443      0.47432431      0.51597736
H3     H       0.09686138     -0.11820269      0.50872078
H4     H       0.05921194     -0.41583146      0.50409220
H5     H       0.02578630     -0.65777890      0.53462484
H6     H       0.21454388      0.82128311      0.65842551
H7     H       0.17555149      0.52608188      0.65480205
H8     H       0.09846640     -0.06911136      0.64687335
H9     H       0.05857836     -0.36480221      0.64220962
H10    H       0.02562749     -0.63234428      0.60381714
H11    H       0.11016790     -0.16991848      0.38279731
H12    H       0.19673544     -0.02614708      0.43708943
H13    H       0.19125936     -0.19241430      0.40055111
H14    H       0.17813793      0.03832454      0.38817199
H15    H       0.09643216     -0.28963742      0.44443832
H16    H       0.14729004     -0.19209171      0.47074929
H17    H       0.14710224     -0.37308806      0.43813476
H18    H       0.13367298      0.35460337      0.39410062
H19    H       0.12461989      0.12206837      0.33978793
H20    H       0.06778189      0.18253286      0.32388872
H21    H       0.10917222      0.34655812      0.32393375
H22    H       0.07319069      0.56264697      0.36382847
H23    H       0.06174874      0.48162517      0.40659193
H24    H       0.03263499      0.39171449      0.36131253
H25    H       0.01890381      0.19307777      0.40751741
H26    H       0.03547310     -0.17635258      0.44848400
H27    H      -0.01464244     -0.05095315      0.43745858
H28    H       0.03327230      0.03888211      0.47034273
H29    H      -0.02276956     -0.06152278      0.36750388
H30    H       0.02756424     -0.17874415      0.37068662
H31    H       0.01725009      0.03324002      0.34648334
H32    H       0.10597041      0.03549800      0.76206310
H33    H       0.05162049      0.10803523      0.69864984
H34    H       0.02527205      0.26811684      0.72191613
H35    H       0.02586612      0.03529967      0.73436863
H36    H       0.11401538      0.24383624      0.81878730
H37    H       0.06174805      0.13307361      0.80668084
H38    H       0.06565617      0.36332325      0.79390143
H39    H       0.12810050      0.62348156      0.77128962
H40    H       0.05892087      0.75856478      0.72492415
H41    H       0.05043035      0.54903180      0.69969294
H42    H       0.04780736      0.55863810      0.74814601
H43    H       0.17550781      0.67988903      0.72652223
H44    H       0.13042751      0.83432405      0.71705703
H45    H       0.12931028      0.64464425      0.68640802
H46    H       0.18986295      0.35497751      0.80264287
H47    H       0.22436849      0.49860258      0.75553296
H48    H       0.22481536      0.28771938      0.73158923
H49    H       0.25887579      0.32052375      0.77905990
H50    H       0.17379266      0.02472361      0.80297204
H51    H       0.19364755     -0.01061307      0.76171344
H52    H       0.23075663      0.05658377      0.80585374
