# Supplementary material for: The seventh blind test of crystal structure prediction: structure ranking methods
Source: Acta Crystallogr B Struct Sci Cryst Eng Mater. 2024 Oct 17;80(Pt 6):548–74. doi: 10.1107/S2052520624008679 (PMC11789160; doi:10.1107/S2052520624008679)
Supplement: Supplementary file 3 [file b-80-00548-sup3.zip › SI-C_theoretical_structures_CCDC_lists_and_predictions/ranked_structure_sets/Group10_XtalPi/XXVII-2-XtalPi_8/XXVII-2-XtalPi/XXVII_structure_25_X77.cif]

data_XXVII_structure_25_X77

_chemical_formula_sum            'C44 H52 I2 Si2'

_space_group_crystal_system      triclinic
_space_group_name_H-M_alt        'P -1'
_space_group_IT_number           2

loop_
_symmetry_equiv_pos_site_id
_symmetry_equiv_pos_as_xyz
1 x,y,z
2 -x,-y,-z

_cell_length_a                      11.35119030
_cell_length_b                      13.59362858
_cell_length_c                      14.23420836
_cell_angle_alpha                   86.38013270
_cell_angle_beta                    75.44216361
_cell_angle_gamma                   97.23753573
_cell_volume                      2098.63395239
_cell_formula_units_Z                2

loop_
_atom_site_label
_atom_site_type_symbol
_atom_site_fract_x
_atom_site_fract_y
_atom_site_fract_z
C1     C       0.00936996      1.12283723      0.30963493
C2     C       0.08586292      1.12788631      0.20254475
C3     C       0.01652699      1.17088952      0.13276532
Si1    Si      0.13330689      1.00177268      0.16947649
C4     C       0.16366078      0.94079743      0.27792754
C5     C       0.18510295      0.89698537      0.34839485
C6     C       0.21209219      0.84511566      0.42761470
C7     C       0.19213774      0.73869317      0.43792392
C8     C       0.14928377      0.68387027      0.36900224
C9     C       0.13515951      0.57995708      0.37585022
C10    C       0.09410013      0.52396518      0.30505107
C11    C       0.07938354      0.42166470      0.31481988
C12    C       0.10568331      0.36892254      0.39574986
C13    C       0.14631370      0.41961748      0.46466937
C14    C       0.16260321      0.52638744      0.45756210
C15    C       0.20286910      0.58010274      0.52681928
C16    C       0.21975201      0.68525900      0.51946299
C17    C       0.26614939      0.73955280      0.58861816
C18    C       0.28632569      0.68726460      0.67075157
C19    C       0.30246339      0.64041382      0.74196268
Si2    Si      0.35071884      0.56463524      0.83338032
C20    C       0.28034138      0.42847675      0.83521996
C21    C       0.25577500      0.36599666      0.93449489
C22    C       0.16540798      0.41649845      0.79540437
C23    C       0.52604364      0.57872816      0.78561188
C24    C       0.58546944      0.53178102      0.86034489
C25    C       0.58754184      0.68704860      0.74944669
C26    C       0.29255734      0.60983475      0.95853870
C27    C       0.35681561      0.71224483      0.97325841
C28    C       0.15177770      0.60791551      0.98262659
C29    C       0.29358613      0.84585230      0.57470029
C30    C       0.34897660      0.90065525      0.63741312
C31    C       0.37480775      1.00464403      0.62405021
C32    C       0.43138183      1.06087027      0.68682392
C33    C       0.45169726      1.16342425      0.67520806
I1     I       0.52793341      1.23654605      0.77819060
C34    C       0.41881405      1.21634342      0.59681179
I2     I       0.44788116      1.37412657      0.57152405
C35    C       0.36571756      1.16450419      0.53431441
C36    C       0.34173111      1.05803398      0.54533601
C37    C       0.28798483      1.00452479      0.48239609
C38    C       0.26405046      0.89940041      0.49388942
C39    C       0.28351320      1.01046227      0.06936728
C40    C       0.27028541      1.03329066     -0.03463850
C41    C       0.38731552      1.08439407      0.08866372
C42    C       0.00783762      0.91452177      0.13645294
C43    C       0.05663332      0.81775451      0.10435952
C44    C      -0.11236716      0.89063780      0.21892453
H1     H       0.17236773      1.17931496      0.19437025
H2     H       0.06308990      1.10548359      0.36142845
H3     H      -0.07216450      1.06532956      0.32565142
H4     H      -0.02422141      1.19428059      0.32476802
H5     H      -0.07365973      1.12540111      0.14086516
H6     H       0.06847021      1.17518348      0.05587948
H7     H      -0.00128650      1.24685621      0.14878196
H8     H       0.30947515      0.93492284      0.07510331
H9     H       0.19959465      0.97989495     -0.05215701
H10    H       0.35806028      1.03096172     -0.08887336
H11    H       0.24650983      1.10854640     -0.04529701
H12    H       0.39861525      1.06965579      0.16272814
H13    H       0.36808982      1.16144555      0.08064941
H14    H       0.47602323      1.08082934      0.03601097
H15    H      -0.01291555      0.95321696      0.07308129
H16    H       0.08193385      0.77739763      0.16430826
H17    H       0.13807922      0.83155315      0.04171245
H18    H      -0.01386176      0.76731129      0.08333984
H19    H      -0.18064718      0.83784158      0.19742192
H20    H      -0.15496431      0.95750910      0.23746354
H21    H      -0.09580927      0.85636101      0.28588095
H22    H       0.35281037      0.39746200      0.78365426
H23    H       0.22694836      0.28695807      0.92714145
H24    H       0.18219185      0.38998482      0.99098650
H25    H       0.33823909      0.36928866      0.96215475
H26    H       0.18156175      0.46006123      0.72468668
H27    H       0.08644801      0.44143831      0.84550187
H28    H       0.13839089      0.33796833      0.78547438
H29    H       0.54132973      0.53505153      0.72162511
H30    H       0.54765361      0.45256789      0.88183779
H31    H       0.57045716      0.57048843      0.92704358
H32    H       0.68559965      0.53631367      0.82995112
H33    H       0.57319939      0.73609298      0.80852780
H34    H       0.55063038      0.71828355      0.69150508
H35    H       0.68758211      0.68993854      0.71994574
H36    H       0.31104520      0.55392845      1.01063121
H37    H       0.45542975      0.71238409      0.96634588
H38    H       0.31549535      0.73355362      1.04662193
H39    H       0.34776206      0.77141271      0.91982824
H40    H       0.11597558      0.62520048      1.05817491
H41    H       0.10318734      0.53483774      0.97514224
H42    H       0.12715539      0.66366808      0.93413362
H43    H       0.07375819      0.56436437      0.24365966
H44    H       0.04632966      0.37982357      0.26112944
H45    H       0.09198478      0.28771531      0.40301812
H46    H       0.16567293      0.37941212      0.52666407
H47    H       0.12894171      0.72440214      0.30777507
H48    H       0.22396870      0.53988598      0.58772842
H49    H       0.37255312      0.86044488      0.69742810
H50    H       0.26459985      1.04462155      0.42227254
H51    H       0.34093621      1.20426431      0.47474912
H52    H       0.45736140      1.02042714      0.74535061
