# Supplementary material for: The seventh blind test of crystal structure prediction: structure ranking methods
Source: Acta Crystallogr B Struct Sci Cryst Eng Mater. 2024 Oct 17;80(Pt 6):548–74. doi: 10.1107/S2052520624008679 (PMC11789160; doi:10.1107/S2052520624008679)
Supplement: Supplementary file 3 [file b-80-00548-sup3.zip › SI-C_theoretical_structures_CCDC_lists_and_predictions/ranked_structure_sets/Group10_XtalPi/XXVII-2-XtalPi_8/XXVII-2-XtalPi/XXVII_structure_26_X45.cif]

data_XXVII_structure_26_X45

_chemical_formula_sum            'C44 H52 I2 Si2'

_space_group_crystal_system      triclinic
_space_group_name_H-M_alt        'P -1'
_space_group_IT_number           2

loop_
_symmetry_equiv_pos_site_id
_symmetry_equiv_pos_as_xyz
1 x,y,z
2 -x,-y,-z

_cell_length_a                       7.36693828
_cell_length_b                      14.83017605
_cell_length_c                      19.04864613
_cell_angle_alpha                   83.29334378
_cell_angle_beta                   100.34124154
_cell_angle_gamma                   91.09784159
_cell_volume                      2033.30293669
_cell_formula_units_Z                2

loop_
_atom_site_label
_atom_site_type_symbol
_atom_site_fract_x
_atom_site_fract_y
_atom_site_fract_z
C1     C       1.01934856      0.89459550      0.56710730
C2     C       1.22614724      0.86964255      0.58607696
C3     C       1.34146928      0.94448846      0.55154869
Si1    Si      1.26458703      0.75288729      0.55854144
C4     C       1.16456002      0.75384735      0.46258897
C5     C       1.10461816      0.74557351      0.39923949
C6     C       1.04088619      0.73669893      0.32578251
C7     C       0.86851420      0.69339458      0.30376846
C8     C       0.76104435      0.65722878      0.35456325
C9     C       0.59063523      0.61601107      0.33443779
C10    C       0.48160889      0.57880635      0.38600847
C11    C       0.31276654      0.54037828      0.36439287
C12    C       0.24199554      0.53738707      0.28971453
C13    C       0.34300155      0.57139660      0.23857420
C14    C       0.52132947      0.61067541      0.25868570
C15    C       0.62868899      0.64486913      0.20798725
C16    C       0.80180709      0.68644729      0.22790504
C17    C       0.90964350      0.72333643      0.17569133
C18    C       0.84029730      0.71793728      0.10194588
C19    C       0.77061533      0.71282638      0.03885293
Si2    Si      0.64871064      0.70435271     -0.05406065
C20    C       0.42761824      0.63953652     -0.04247642
C21    C       0.31563681      0.60772671     -0.11181920
C22    C       0.30669829      0.69383652     -0.00385066
C23    C       0.60446685      0.82493073     -0.10006412
C24    C       0.46863138      0.83166020     -0.17245234
C25    C       0.78787970      0.87301826     -0.10841534
C26    C       0.81087425      0.63744822     -0.09661557
C27    C       0.78389613      0.65044265     -0.17917079
C28    C       0.80709590      0.53595546     -0.06792406
C29    C       1.08314470      0.76618427      0.19798813
C30    C       1.19224799      0.80451023      0.14811649
C31    C       1.36166249      0.84642324      0.17020840
C32    C       1.47384361      0.88582148      0.12057639
C33    C       1.63802011      0.92811982      0.14390087
I1     I       1.78908344      0.98747593      0.06584938
C34    C       1.70240850      0.93280694      0.21935357
I2     I       1.95079475      0.99875130      0.25895101
C35    C       1.59934704      0.89469125      0.26855236
C36    C       1.42709073      0.85117428      0.24614808
C37    C       1.32042292      0.81406381      0.29570052
C38    C       1.14951899      0.77186172      0.27407516
C39    C       1.13576156      0.65971003      0.60782668
C40    C       1.22264708      0.63667378      0.68777731
C41    C       1.11623892      0.57386307      0.56845311
C42    C       1.51989574      0.72190322      0.57028161
C43    C       1.62855454      0.74764609      0.64234033
C44    C       1.61138194      0.76056979      0.50638007
H1     H       0.28781057      0.57011008      0.18165249
H2     H       0.53475064      0.58217198      0.44298304
H3     H       0.23066176      0.51314951      0.40425174
H4     H       0.10531278      0.50893485      0.27349446
H5     H       0.57670974      0.64027161      0.15116519
H6     H       0.81345202      0.66206778      0.41126631
H7     H       1.14200674      0.80120643      0.09101629
H8     H       1.36854534      0.81869521      0.35270663
H9     H       1.42633162      0.88254635      0.06337376
H10    H       1.64717295      0.89730768      0.32591223
H11    H       0.99585609      0.68661784      0.60547836
H12    H       1.52213007      0.64687288      0.57305212
H13    H       1.26908332      0.86521392      0.64514683
H14    H       0.99692815      0.96419624      0.57853439
H15    H       0.96588298      0.89126596      0.50966291
H16    H       0.93603075      0.84880405      0.59804786
H17    H       1.30942335      1.01136873      0.56642595
H18    H       1.49071455      0.93335972      0.56847624
H19    H       1.31010899      0.94896375      0.49243712
H20    H       1.76833614      0.71804002      0.65404193
H21    H       1.64374436      0.82177158      0.64174961
H22    H       1.56079582      0.72318381      0.68765672
H23    H       1.75453031      0.73612708      0.51324710
H24    H       1.53591991      0.74066632      0.45545614
H25    H       1.61686571      0.83521330      0.50116369
H26    H       1.13640219      0.58750634      0.71503561
H27    H       1.35968396      0.60512048      0.69411838
H28    H       1.23750131      0.69707856      0.71691322
H29    H       1.06051512      0.51689824      0.60059641
H30    H       1.25054144      0.55114418      0.55916789
H31    H       1.02489217      0.58571014      0.51590390
H32    H       0.47724324      0.57824508     -0.00561494
H33    H       0.54153736      0.86080095     -0.06261588
H34    H       0.94872940      0.66403036     -0.07619208
H35    H       0.88846370      0.61122361     -0.19756786
H36    H       0.64804721      0.62639509     -0.20416253
H37    H       0.79832439      0.72172841     -0.20058150
H38    H       0.46784543      0.90125889     -0.20005842
H39    H       0.50658650      0.78614491     -0.20910474
H40    H       0.32630690      0.81556452     -0.16521749
H41    H       0.76499051      0.94586535     -0.12682195
H42    H       0.88614751      0.86718428     -0.05727352
H43    H       0.85507338      0.84452646     -0.14810405
H44    H       0.91319143      0.49746274     -0.08619864
H45    H       0.83214404      0.52553100     -0.00893412
H46    H       0.67270311      0.50535642     -0.08702828
H47    H       0.20522244      0.56062677     -0.09929508
H48    H       0.24922391      0.66526733     -0.14849550
H49    H       0.40097061      0.57194076     -0.14164606
H50    H       0.19006048      0.65309651      0.01116366
H51    H       0.38673292      0.71579588      0.04571535
H52    H       0.24858120      0.75519551     -0.03841253
