# Supplementary material for: The seventh blind test of crystal structure prediction: structure ranking methods
Source: Acta Crystallogr B Struct Sci Cryst Eng Mater. 2024 Oct 17;80(Pt 6):548–74. doi: 10.1107/S2052520624008679 (PMC11789160; doi:10.1107/S2052520624008679)
Supplement: Supplementary file 3 [file b-80-00548-sup3.zip › SI-C_theoretical_structures_CCDC_lists_and_predictions/ranked_structure_sets/Group10_XtalPi/XXVII-2-XtalPi_8/XXVII-2-XtalPi/XXVII_structure_27_X92.cif]

data_XXVII_structure_27_X92

_chemical_formula_sum            'C44 H52 I2 Si2'

_space_group_crystal_system      monoclinic
_space_group_name_H-M_alt        'C 1 2/c 1'
_space_group_IT_number           15

loop_
_symmetry_equiv_pos_site_id
_symmetry_equiv_pos_as_xyz
1 x,y,z
2 -x,-y,-z
3 x,-y,z+1/2
4 -x,y,-z+1/2
5 x+1/2,y+1/2,z
6 -x+1/2,-y+1/2,-z
7 x+1/2,-y+1/2,z+1/2
8 -x+1/2,y+1/2,-z+1/2

_cell_length_a                      35.38641802
_cell_length_b                       7.24718491
_cell_length_c                      42.33226655
_cell_angle_alpha                   90.00000000
_cell_angle_beta                    53.19239849
_cell_angle_gamma                   90.00000000
_cell_volume                      8692.02969696
_cell_formula_units_Z                8

loop_
_atom_site_label
_atom_site_type_symbol
_atom_site_fract_x
_atom_site_fract_y
_atom_site_fract_z
C1     C       0.57587203      0.09074596      0.17083567
C2     C       0.53069262      0.10329262      0.17316261
C3     C       0.48539117      0.08150639      0.21577484
Si1    Si      0.52777779      0.31690723      0.14830567
C4     C       0.47809753      0.28061834      0.14637249
C5     C       0.44563909      0.27213115      0.14354935
C6     C       0.41120228      0.26582017      0.13681121
C7     C       0.36232203      0.26450814      0.16891698
C8     C       0.34671865      0.26763918      0.20837753
C9     C       0.29882490      0.26814099      0.23998420
C10    C       0.28276905      0.27153945      0.28009281
C11    C       0.23542365      0.27380740      0.31053489
C12    C       0.20101704      0.27171240      0.30297571
C13    C       0.21498123      0.26804070      0.26494587
C14    C       0.26405210      0.26636421      0.23212682
C15    C       0.27934685      0.26258276      0.19312278
C16    C       0.32774258      0.26046262      0.16089926
C17    C       0.34341744      0.25364318      0.12095253
C18    C       0.30956105      0.24779056      0.11355018
C19    C       0.27940656      0.24241451      0.10788659
Si2    Si      0.23259752      0.21761150      0.10190464
C20    C       0.24299337      0.39956800      0.06483420
C21    C       0.29440189      0.40705701      0.02699377
C22    C       0.20773014      0.38762114      0.05475344
C23    C       0.17438871      0.26346780      0.15252817
C24    C       0.16311359      0.11064611      0.18252018
C25    C       0.17435020      0.45455044      0.16884449
C26    C       0.23620867     -0.03189710      0.08581002
C27    C       0.19391687     -0.08874020      0.08621884
C28    C       0.28364741     -0.07709118      0.04581884
C29    C       0.39250801      0.25302350      0.08868044
C30    C       0.40891470      0.24503171      0.04891388
C31    C       0.45713940      0.24619945      0.01764086
C32    C       0.47498049      0.23715995     -0.02292065
C33    C       0.52280854      0.23927939     -0.05291457
I1     I       0.54482520      0.22613978     -0.11169452
C34    C       0.55606650      0.25037184     -0.04389462
I2     I       0.63003877      0.25280542     -0.08669711
C35    C       0.54006797      0.25911148     -0.00531442
C36    C       0.49090684      0.25701127      0.02634923
C37    C       0.47510214      0.26424633      0.06534821
C38    C       0.42669871      0.26159443      0.09700098
C39    C       0.51442669      0.54144711      0.17728868
C40    C       0.46122659      0.56715995      0.21089821
C41    C       0.54423100      0.56291385      0.19265878
C42    C       0.58337701      0.33574631      0.09507591
C43    C       0.59254925      0.15639907      0.07157772
C44    C       0.58209392      0.50462141      0.07343066
H1     H       0.18880868      0.26647761      0.25907414
H2     H       0.30901152      0.27291528      0.28584966
H3     H       0.22397340      0.27834813      0.34087651
H4     H       0.16359678      0.27332873      0.32768099
H5     H       0.25319925      0.26049765      0.18732740
H6     H       0.37292320      0.27018219      0.21417298
H7     H       0.38316174      0.23761388      0.04266827
H8     H       0.50075045      0.27127074      0.07161909
H9     H       0.44980231      0.22825985     -0.02977709
H10    H       0.56499302      0.26745969      0.00180769
H11    H       0.52484320      0.65288134      0.15560423
H12    H       0.61317865      0.35465309      0.09660496
H13    H       0.53149967     -0.01279753      0.15574133
H14    H       0.57677861     -0.03962387      0.18371407
H15    H       0.57830432      0.20303407      0.18701023
H16    H       0.60800965      0.09603995      0.14014004
H17    H       0.48641696     -0.04602217      0.22935809
H18    H       0.45369340      0.07630218      0.21659665
H19    H       0.48095461      0.19618569      0.23471724
H20    H       0.62475229      0.16988405      0.04095658
H21    H       0.56299746      0.12482450      0.07032104
H22    H       0.59733606      0.03574859      0.08467800
H23    H       0.61374613      0.50771613      0.04245105
H24    H       0.58084916      0.63598926      0.08713476
H25    H       0.55097835      0.50092622      0.07344202
H26    H       0.45500986      0.69770228      0.22664858
H27    H       0.44707110      0.45552380      0.23284653
H28    H       0.44030324      0.56970870      0.19949492
H29    H       0.53781665      0.69753053      0.20714437
H30    H       0.53537611      0.45690236      0.21469282
H31    H       0.58235637      0.55280796      0.16879447
H32    H       0.23631554      0.53064019      0.08080826
H33    H       0.14623606      0.26334176      0.14852422
H34    H       0.23461281     -0.11355024      0.10873178
H35    H       0.19458624     -0.23756356      0.08065122
H36    H       0.19416739     -0.01597231      0.06326564
H37    H       0.15997963     -0.05886778      0.11479586
H38    H       0.13006250      0.14193836      0.21173761
H39    H       0.19134001      0.09924562      0.18618159
H40    H       0.15894124     -0.02603224      0.17355772
H41    H       0.14061107      0.47840186      0.19815928
H42    H       0.17914430      0.56848436      0.14952997
H43    H       0.20282321      0.46404282      0.17222615
H44    H       0.28772289     -0.22672918      0.04059602
H45    H       0.31405684     -0.02860608      0.04449080
H46    H       0.28562773     -0.01364992      0.02124941
H47    H       0.29848454      0.51782805      0.00724945
H48    H       0.30510746      0.27762808      0.01015954
H49    H       0.31940538      0.43443019      0.03381823
H50    H       0.21102473      0.50930273      0.03757392
H51    H       0.17073182      0.38084583      0.08125835
H52    H       0.21443965      0.26514263      0.03674208
