# Supplementary material for: The seventh blind test of crystal structure prediction: structure ranking methods
Source: Acta Crystallogr B Struct Sci Cryst Eng Mater. 2024 Oct 17;80(Pt 6):548–74. doi: 10.1107/S2052520624008679 (PMC11789160; doi:10.1107/S2052520624008679)
Supplement: Supplementary file 3 [file b-80-00548-sup3.zip › SI-C_theoretical_structures_CCDC_lists_and_predictions/ranked_structure_sets/Group10_XtalPi/XXVII-2-XtalPi_8/XXVII-2-XtalPi/XXVII_structure_28_X4.cif]

data_XXVII_structure_28_X4

_chemical_formula_sum            'C44 H52 I2 Si2'

_space_group_crystal_system      triclinic
_space_group_name_H-M_alt        'P -1'
_space_group_IT_number           2

loop_
_symmetry_equiv_pos_site_id
_symmetry_equiv_pos_as_xyz
1 x,y,z
2 -x,-y,-z

_cell_length_a                       9.25074864
_cell_length_b                      13.92881018
_cell_length_c                      16.58116728
_cell_angle_alpha                   72.66672030
_cell_angle_beta                    84.19662303
_cell_angle_gamma                   88.09223897
_cell_volume                      2029.02747516
_cell_formula_units_Z                2

loop_
_atom_site_label
_atom_site_type_symbol
_atom_site_fract_x
_atom_site_fract_y
_atom_site_fract_z
C1     C       0.58296013      0.65698490      1.19787462
C2     C       0.68121760      0.56804395      1.18904311
C3     C       0.61795916      0.52022048      1.12702817
Si1    Si      0.88094488      0.60314475      1.15165822
C4     C       0.87743752      0.70394830      1.05058916
C5     C       0.86854987      0.77175701      0.98405902
C6     C       0.85862256      0.85254548      0.90920641
C7     C       0.72514886      0.90627714      0.89510919
C8     C       0.59911579      0.87562287      0.95142539
C9     C       0.46758031      0.92717324      0.93868478
C10    C       0.33891006      0.89678345      0.99557212
C11    C       0.21213405      0.95048782      0.98119031
C12    C       0.20542061      1.03723307      0.90888218
C13    C       0.32602479      1.06838959      0.85282444
C14    C       0.46100108      1.01547395      0.86554435
C15    C       0.58518484      1.04613998      0.80933363
C16    C       0.71811134      0.99349127      0.82094976
C17    C       0.84366220      1.02333847      0.76133233
C18    C       0.83241293      1.10726056      0.68877791
C19    C       0.81262296      1.17879609      0.62629938
Si2    Si      0.77514823      1.27528477      0.52697223
C20    C       0.79621899      1.40471686      0.54239077
C21    C       0.78833089      1.49147008      0.45937133
C22    C       0.69160826      1.42377834      0.61461278
C23    C       0.91866144      1.25911863      0.44091670
C24    C       1.07052863      1.29384056      0.45118077
C25    C       0.92515613      1.15050679      0.43513330
C26    C       0.58733215      1.24772673      0.50023130
C27    C       0.54442137      1.31983396      0.41545249
C28    C       0.46351483      1.24080377      0.57150567
C29    C       0.97561291      0.96652617      0.77346749
C30    C       1.10044595      0.99138578      0.71473308
C31    C       1.22776070      0.93379605      0.72628250
C32    C       1.35460496      0.95677154      0.66700519
C33    C       1.47733288      0.89744736      0.67915942
I1     I       1.65916362      0.93775656      0.58813185
C34    C       1.48168008      0.81131622      0.75299333
I2     I       1.66776363      0.71901277      0.77815930
C35    C       1.36231405      0.78775985      0.81155284
C36    C       1.23248191      0.84674148      0.80026950
C37    C       1.11119800      0.82265279      0.85935741
C38    C       0.98210971      0.87974609      0.84836898
C39    C       0.97927457      0.49053143      1.12753146
C40    C       1.13922519      0.51077854      1.09079993
C41    C       0.96667505      0.39701811      1.20630650
C42    C       0.98678501      0.64913454      1.22696258
C43    C       0.89537676      0.70523006      1.28196551
C44    C       1.11721903      0.71569487      1.17841965
H1     H       0.67823332      0.51080291      1.25203334
H2     H       0.46809514      0.63376304      1.20924451
H3     H       0.60700289      0.68444907      1.25060574
H4     H       0.59404078      0.72088539      1.13955274
H5     H       0.50364764      0.49902214      1.14834948
H6     H       0.62121120      0.57377166      1.06264517
H7     H       0.67689562      0.45200463      1.12215882
H8     H       0.92012693      0.47484978      1.07829316
H9     H       1.03026570      0.57980589      1.27031887
H10    H       1.20779608      0.51829467      1.13917042
H11    H       1.18378670      0.44816187      1.06791225
H12    H       1.15132619      0.58017927      1.03706277
H13    H       0.85294701      0.37808158      1.23127915
H14    H       1.01483369      0.33020738      1.19122802
H15    H       1.02370398      0.40858148      1.25793874
H16    H       0.96214692      0.72266258      1.32709673
H17    H       0.85603450      0.77750585      1.24218746
H18    H       0.80100522      0.66180808      1.31838467
H19    H       1.17961076      0.73853352      1.22277654
H20    H       1.19196065      0.67796273      1.14167050
H21    H       1.07836221      0.78474915      1.13370100
H22    H       0.60540258      0.80953360      1.00633665
H23    H       1.11552422      0.75786687      0.91564700
H24    H       0.57926744      1.11227062      0.75437920
H25    H       1.09632357      1.05668172      0.65868571
H26    H       0.34433626      0.83081108      1.05089917
H27    H       1.36524735      0.72369732      0.86850039
H28    H       0.32174195      1.13374223      0.79711272
H29    H       0.11473803      0.92711368      1.02479293
H30    H       1.35254936      1.02253269      0.61140693
H31    H       0.10333225      1.07838386      0.89833104
H32    H       0.90778599      1.40317181      0.56140594
H33    H       0.88371933      1.30828867      0.38043414
H34    H       0.60023286      1.17185883      0.49202176
H35    H       0.81372773      1.56382321      0.46872000
H36    H       0.86476414      1.48117034      0.40718006
H37    H       0.67865709      1.49865436      0.43788721
H38    H       0.72121174      1.49286529      0.62870494
H39    H       0.57909653      1.43365247      0.59733531
H40    H       0.69230678      1.36110131      0.67341529
H41    H       1.10717578      1.25161434      0.51329494
H42    H       1.15167178      1.28133578      0.40191293
H43    H       1.07221268      1.37429206      0.44628120
H44    H       0.81848626      1.12447668      0.42649859
H45    H       1.00108402      1.14500776      0.38099735
H46    H       0.96285904      1.09797088      0.49331089
H47    H       0.44270477      1.29470259      0.39899902
H48    H       0.52510218      1.39666084      0.41950197
H49    H       0.62763534      1.32354043      0.36215367
H50    H       0.43960631      1.31441745      0.58177808
H51    H       0.36251657      1.21495281      0.55447356
H52    H       0.48950528      1.18776843      0.63219455
