# Supplementary material for: The seventh blind test of crystal structure prediction: structure ranking methods
Source: Acta Crystallogr B Struct Sci Cryst Eng Mater. 2024 Oct 17;80(Pt 6):548–74. doi: 10.1107/S2052520624008679 (PMC11789160; doi:10.1107/S2052520624008679)
Supplement: Supplementary file 3 [file b-80-00548-sup3.zip › SI-C_theoretical_structures_CCDC_lists_and_predictions/ranked_structure_sets/Group10_XtalPi/XXVII-2-XtalPi_8/XXVII-2-XtalPi/XXVII_structure_29_X74.cif]

data_XXVII_structure_29_X74

_chemical_formula_sum            'C44 H52 I2 Si2'

_space_group_crystal_system      monoclinic
_space_group_name_H-M_alt        'P 1 2_1/c 1'
_space_group_IT_number           14

loop_
_symmetry_equiv_pos_site_id
_symmetry_equiv_pos_as_xyz
1 x,y,z
2 -x,-y,-z
3 x,-y+1/2,z+1/2
4 -x,y+1/2,-z+1/2

_cell_length_a                       8.05893266
_cell_length_b                      17.57376859
_cell_length_c                      30.22578066
_cell_angle_alpha                   90.00003849
_cell_angle_beta                    95.09924111
_cell_angle_gamma                   89.99999348
_cell_volume                      4263.80872710
_cell_formula_units_Z                4

loop_
_atom_site_label
_atom_site_type_symbol
_atom_site_fract_x
_atom_site_fract_y
_atom_site_fract_z
C1     C       0.58828291      0.44303950      0.41201117
C2     C       0.39848528      0.45634194      0.40405770
C3     C       0.31136407      0.43187207      0.44517264
Si1    Si      0.30589304      0.40530608      0.35190781
C4     C       0.33507797      0.30296822      0.36192579
C5     C       0.34270119      0.23376257      0.36709537
C6     C       0.35172209      0.15426930      0.37337019
C7     C       0.22524153      0.11626222      0.39545596
C8     C       0.08405010      0.15479737      0.40886439
C9     C      -0.04164705      0.11686861      0.42922182
C10    C      -0.18679831      0.15499780      0.44233502
C11    C      -0.30687920      0.11567033      0.46242931
C12    C      -0.29034607      0.03572245      0.47060954
C13    C      -0.15523648     -0.00335200      0.45794092
C14    C      -0.02682432      0.03543886      0.43704112
C15    C       0.11298296     -0.00271268      0.42440168
C16    C       0.24018625      0.03510018      0.40400446
C17    C       0.38232669     -0.00513916      0.39142520
C18    C       0.40088047     -0.08307978      0.40195701
C19    C       0.41663084     -0.15081968      0.41114774
Si2    Si      0.43930239     -0.25365091      0.42012893
C20    C       0.66293648     -0.26916348      0.44511813
C21    C       0.68797119     -0.23601117      0.49259737
C22    C       0.71807715     -0.35317627      0.44301090
C23    C       0.40462745     -0.30001459      0.36297494
C24    C       0.22659843     -0.28917922      0.34052371
C25    C       0.53277377     -0.27058922      0.33195839
C26    C       0.28092336     -0.28340886      0.46033036
C27    C       0.25379244     -0.37010826      0.46293119
C28    C       0.11272549     -0.24188758      0.45168279
C29    C       0.50396198      0.03213208      0.36767626
C30    C       0.64104580     -0.00816102      0.35370488
C31    C       0.75976877      0.02720953      0.33001743
C32    C       0.89861318     -0.01411204      0.31620412
C33    C       1.01519004      0.02041556      0.29250554
I1     I       1.21100413     -0.04932133      0.27355572
C34    C       0.99963738      0.10010580      0.28152123
I2     I       1.17721495      0.15714222      0.24603815
C35    C       0.86696718      0.14155500      0.29440334
C36    C       0.74268739      0.10723707      0.31901806
C37    C       0.60795490      0.14796430      0.33315336
C38    C       0.48755877      0.11273745      0.35770456
C39    C       0.07203009      0.42330109      0.33879632
C40    C       0.01574014      0.50305996      0.35297537
C41    C      -0.04191726      0.36079194      0.35537865
C42    C       0.42215353      0.43074805      0.30165069
C43    C       0.37536512      0.37658576      0.26224909
C44    C       0.39543856      0.51505076      0.28846274
H1     H      -0.41748556      0.14498764      0.47195559
H2     H      -0.38669136      0.00577861      0.48679835
H3     H      -0.14235780     -0.06450495      0.46389391
H4     H      -0.20072657      0.21595034      0.43567229
H5     H       0.12486119     -0.06367424      0.43042565
H6     H       0.07219423      0.21576489      0.40263808
H7     H       0.65440531     -0.06845710      0.36188314
H8     H       0.59559070      0.20851731      0.32547784
H9     H       0.91019253     -0.07423663      0.32495583
H10    H       0.85554127      0.20195244      0.28625416
H11    H       0.05549777      0.42155339      0.30210603
H12    H       0.37687837      0.51785620      0.39852914
H13    H       0.55613235      0.42258262      0.31196221
H14    H       0.61733953      0.38177415      0.41479339
H15    H       0.65583008      0.46642140      0.38504473
H16    H       0.63934601      0.47029989      0.44317032
H17    H       0.36633259      0.46133083      0.47516841
H18    H       0.17701322      0.44446388      0.44201490
H19    H       0.32596936      0.37036947      0.45094123
H20    H      -0.11261362      0.51473761      0.33877401
H21    H       0.01677845      0.50769753      0.38934907
H22    H       0.09492754      0.54871627      0.34155275
H23    H      -0.17311061      0.37187443      0.34348707
H24    H      -0.00867367      0.30419227      0.34344301
H25    H      -0.03460565      0.35865926      0.39199481
H26    H       0.43470760      0.39463210      0.23244406
H27    H       0.41414204      0.31778792      0.27022378
H28    H       0.24000248      0.37566148      0.25292434
H29    H       0.26313979      0.52762485      0.27914118
H30    H       0.43894972      0.55346728      0.31583092
H31    H       0.46459087      0.52982524      0.25983295
H32    H       0.74123675     -0.23544723      0.42408214
H33    H       0.42628249     -0.36162759      0.36839806
H34    H       0.33637031     -0.26461128      0.49327132
H35    H       0.16981353     -0.38392801      0.48877243
H36    H       0.19590019     -0.39282042      0.43129501
H37    H       0.37060747     -0.40124537      0.47125716
H38    H       0.03209431     -0.25601896      0.47798489
H39    H       0.12819195     -0.17984767      0.45164249
H40    H       0.04672345     -0.25865743      0.41972869
H41    H       0.81572715     -0.24542218      0.50765216
H42    H       0.66535890     -0.17416156      0.49255914
H43    H       0.60397499     -0.26221457      0.51503516
H44    H       0.84494285     -0.36116215      0.45920227
H45    H       0.63567820     -0.39101289      0.45997027
H46    H       0.71837911     -0.37334782      0.40851135
H47    H       0.21547094     -0.31520982      0.30718394
H48    H       0.13135864     -0.31551286      0.35944313
H49    H       0.19577755     -0.22833300      0.33634143
H50    H       0.51144883     -0.29800048      0.29906651
H51    H       0.51972743     -0.20874857      0.32680320
H52    H       0.66234078     -0.28206820      0.34501235
