# Supplementary material for: The seventh blind test of crystal structure prediction: structure ranking methods
Source: Acta Crystallogr B Struct Sci Cryst Eng Mater. 2024 Oct 17;80(Pt 6):548–74. doi: 10.1107/S2052520624008679 (PMC11789160; doi:10.1107/S2052520624008679)
Supplement: Supplementary file 3 [file b-80-00548-sup3.zip › SI-C_theoretical_structures_CCDC_lists_and_predictions/ranked_structure_sets/Group10_XtalPi/XXVII-2-XtalPi_8/XXVII-2-XtalPi/XXVII_structure_2_X29.cif]

data_XXVII_structure_2_X29

_chemical_formula_sum            'C44 H52 I2 Si2'

_space_group_crystal_system      monoclinic
_space_group_name_H-M_alt        'P 1 2_1 1'
_space_group_IT_number           4

loop_
_symmetry_equiv_pos_site_id
_symmetry_equiv_pos_as_xyz
1 x,y,z
2 -x,y+1/2,-z

_cell_length_a                      18.07233245
_cell_length_b                       7.41725710
_cell_length_c                      30.43330107
_cell_angle_alpha                   90.00000000
_cell_angle_beta                    94.87843809
_cell_angle_gamma                   90.00000000
_cell_volume                      4064.71834632
_cell_formula_units_Z                4

loop_
_atom_site_label
_atom_site_type_symbol
_atom_site_fract_x
_atom_site_fract_y
_atom_site_fract_z
C1     C       0.23311428      0.80748902      0.72804560
C2     C       0.20353879      0.82375707      0.67915788
C3     C       0.11829527      0.81128128      0.67341478
Si1    Si      0.25088793      0.66043548      0.64217364
C4     C       0.35040317      0.71380239      0.64773882
C5     C       0.41635108      0.74007256      0.64304497
C6     C       0.49133178      0.75818305      0.63397002
C7     C       0.52313046      0.61972193      0.60881512
C8     C       0.48305039      0.46213861      0.59594392
C9     C       0.51349243      0.32555048      0.57159602
C10    C       0.47339182      0.16422378      0.55891014
C11    C       0.50514844      0.03228247      0.53501374
C12    C       0.57888954      0.05417471      0.52198484
C13    C       0.61900075      0.20700156      0.53333632
C14    C       0.58854017      0.34696683      0.55867761
C15    C       0.62859496      0.50291017      0.57107208
C16    C       0.59844451      0.64036549      0.59618839
C17    C       0.64011203      0.79812737      0.60953779
C18    C       0.71346830      0.81730709      0.59740235
C19    C       0.77757139      0.83285377      0.58735784
Si2    Si      0.87714897      0.87638443      0.58445142
C20    C       0.88892731      1.12533540      0.56968895
C21    C       0.82788954      1.24755646      0.58621594
C22    C       0.96758307      1.19466669      0.58524245
C23    C       0.92387132      0.81935016      0.64109718
C24    C       0.89405733      0.93173734      0.67821596
C25    C       0.91960976      0.61710730      0.65191583
C26    C       0.91379016      0.72300940      0.54085094
C27    C       0.87532613      0.75759548      0.49450100
C28    C       0.99914680      0.72742372      0.54045600
C29    C       0.60897784      0.93394976      0.63571414
C30    C       0.64974615      1.08891227      0.65001681
C31    C       0.61979075      1.22058617      0.67611827
C32    C       0.66123248      1.37662690      0.69118360
C33    C       0.63123187      1.50441234      0.71724294
I1     I       0.69991485      1.72293030      0.73981627
C34    C       0.55599620      1.48556264      0.72884427
I2     I       0.50373956      1.68335037      0.76584974
C35    C       0.51475500      1.33697019      0.71499996
C36    C       0.54464899      1.19962745      0.68864119
C37    C       0.50354885      1.04779625      0.67438920
C38    C       0.53355550      0.91325745      0.64828268
C39    C       0.21974012      0.69401678      0.58106148
C40    C       0.26537045      0.57444385      0.55181103
C41    C       0.22360271      0.89220880      0.56621180
C42    C       0.23601523      0.41473533      0.65882875
C43    C       0.16438484      0.33621273      0.63461554
C44    C       0.30354695      0.29167527      0.65315361
C45    C       0.26243109      0.68023517      0.85478531
C46    C       0.31505685      0.55962721      0.88478502
C47    C       0.39551442      0.63216119      0.88708984
Si3    Si      0.30910059      0.30909331      0.86928555
C48    C       0.20979501      0.25960335      0.85729207
C49    C       0.14270731      0.24326177      0.86001046
C50    C       0.06602692      0.23078647      0.86535176
C51    C       0.03127264      0.37185760      0.88837329
C52    C       0.07088885      0.52557966      0.90453225
C53    C       0.03668963      0.66641396      0.92565378
C54    C       0.07652224      0.82519764      0.94049164
C55    C       0.04182677      0.96122348      0.96139709
C56    C      -0.03522317      0.94750138      0.96872661
C57    C      -0.07564619      0.79823970      0.95475530
C58    C      -0.04171536      0.65324022      0.93260777
C59    C      -0.08108458      0.50009784      0.91747753
C60    C      -0.04730649      0.35958471      0.89510287
C61    C      -0.08861178      0.20625921      0.87866208
C62    C      -0.16449175      0.18846247      0.88571117
C63    C      -0.22969618      0.16270761      0.89232609
Si4    Si     -0.32017914      0.10496835      0.91174786
C64    C      -0.39722248      0.16098805      0.86694087
C65    C      -0.42018882      0.36066969      0.86623634
C66    C      -0.37609686      0.10328586      0.82081704
C67    C      -0.32061818     -0.14717077      0.92532962
C68    C      -0.40047332     -0.21808947      0.92884924
C69    C      -0.27839318     -0.26616574      0.89416662
C70    C      -0.32283445      0.24351957      0.96481788
C71    C      -0.39047257      0.20471383      0.99097727
C72    C      -0.24985932      0.22338468      0.99480459
C73    C      -0.05386635      0.06666864      0.85557746
C74    C      -0.09472881     -0.08421178      0.83922119
C75    C      -0.06184770     -0.22260121      0.81691400
C76    C      -0.10407465     -0.37491227      0.80082618
C77    C      -0.07254493     -0.50975144      0.77780499
I3     I      -0.14392153     -0.71850132      0.75323056
C78    C       0.00518581     -0.50108138      0.77069957
I4     I       0.05734733     -0.70498957      0.73553817
C79    C       0.04785754     -0.35704767      0.78636817
C80    C       0.01625718     -0.21225687      0.80969070
C81    C       0.05739570     -0.06260128      0.82561895
C82    C       0.02450239      0.07805794      0.84862956
C83    C       0.33739573      0.15933883      0.91922957
C84    C       0.28448043      0.18389537      0.95602664
C85    C       0.41872701      0.18237410      0.93795796
C86    C       0.36247927      0.25870999      0.81914769
C87    C       0.38552752      0.05968564      0.81489910
C88    C       0.31782435      0.32132361      0.77630560
H1     H       0.45787868      1.32256339      0.72380606
H2     H       0.44681513      1.03189336      0.68354395
H3     H       0.42680576      0.44656426      0.60568343
H4     H       0.41730398      0.14703637      0.56919606
H5     H       0.47474741     -0.09131330      0.52632011
H6     H       0.71778945      1.39199971      0.68178417
H7     H       0.70627043      1.10493440      0.64063037
H8     H       0.68500420      0.51853627      0.56134562
H9     H       0.67506381      0.22434553      0.52342018
H10    H       0.60310855     -0.05281677      0.50322352
H11    H       0.21941778      0.95820538      0.66761496
H12    H       0.21783130      0.67673125      0.74188487
H13    H       0.20934072      0.91406976      0.74796975
H14    H       0.29404295      0.81947584      0.73249074
H15    H       0.09721214      0.83439133      0.63888021
H16    H       0.09806063      0.67864911      0.68342708
H17    H       0.09241264      0.91294348      0.69377722
H18    H       0.16107772      0.65012973      0.57659021
H19    H       0.26371827      0.43087140      0.56061439
H20    H       0.32390962      0.61698324      0.55451512
H21    H       0.24393718      0.58562733      0.51689201
H22    H       0.20561559      0.90479578      0.53075084
H23    H       0.18801770      0.98091020      0.58428234
H24    H       0.28093843      0.94412850      0.57116526
H25    H       0.22789260      0.41967655      0.69441058
H26    H       0.11554589      0.42238663      0.63769872
H27    H       0.17054010      0.31813088      0.59925448
H28    H       0.15131384      0.20294364      0.64800644
H29    H       0.29723823      0.15972654      0.66903153
H30    H       0.31028792      0.26549514      0.61808622
H31    H       0.35547079      0.35234574      0.66764377
H32    H       0.88290481      1.13022642      0.53319083
H33    H       0.77220425      1.19658556      0.57560444
H34    H       0.83194654      1.38617438      0.57364864
H35    H       0.83237925      1.25606228      0.62247735
H36    H       1.01162844      1.10480191      0.57531772
H37    H       0.97777808      1.32868588      0.57129199
H38    H       0.97487510      1.20706306      0.62140405
H39    H       0.98270431      0.85570385      0.63947293
H40    H       0.92371973      0.89745610      0.71034378
H41    H       0.90127869      1.07692591      0.67318405
H42    H       0.83449154      0.90546692      0.68071024
H43    H       0.94595652      0.53219376      0.62813313
H44    H       0.86149979      0.57295204      0.65259392
H45    H       0.94783332      0.59021167      0.68474753
H46    H       0.89838548      0.58555981      0.55065184
H47    H       0.88848398      0.89255102      0.48222660
H48    H       0.89365485      0.65902709      0.47065339
H49    H       0.81455775      0.74718489      0.49426578
H50    H       1.02748696      0.69887691      0.57317884
H51    H       1.01790283      0.62570854      0.51744271
H52    H       1.01897589      0.85921066      0.52951903
H53    H       0.10677099     -0.35159894      0.78119826
H54    H       0.11631270     -0.05368560      0.82042744
H55    H       0.12988456      0.53581309      0.89987246
H56    H       0.13491753      0.83673019      0.93420272
H57    H       0.07235036      1.08260703      0.97200079
H58    H      -0.16258646     -0.38153454      0.80690025
H59    H      -0.15369891     -0.09190479      0.84396812
H60    H      -0.13997564      0.48896894      0.92251072
H61    H      -0.13462754      0.78867651      0.95995441
H62    H      -0.06181494      1.05796336      0.98502958
H63    H       0.29603274      0.56562543      0.91836018
H64    H       0.28228614      0.69308261      0.82174391
H65    H       0.25920199      0.81750774      0.86844650
H66    H       0.20571009      0.62587553      0.85059277
H67    H       0.43430083      0.55139119      0.90880216
H68    H       0.41661045      0.63384388      0.85420436
H69    H       0.39831464      0.77150557      0.89967241
H70    H       0.33054858      0.02006656      0.90663906
H71    H       0.22676477      0.14934668      0.94479176
H72    H       0.28490718      0.32445145      0.96764302
H73    H       0.30192550      0.09877546      0.98473316
H74    H       0.43380062      0.08011946      0.96350771
H75    H       0.45799370      0.16957540      0.91243247
H76    H       0.42778149      0.31513218      0.95371382
H77    H       0.41376509      0.34024041      0.82328168
H78    H       0.33674056     -0.02919246      0.81069338
H79    H       0.41688401      0.04234939      0.78555508
H80    H       0.42098206      0.01193483      0.84372149
H81    H       0.34772202      0.28725925      0.74734910
H82    H       0.26312673      0.25489993      0.77207400
H83    H       0.30855402      0.46775870      0.77572054
H84    H      -0.44573122      0.07956793      0.87469892
H85    H      -0.43884358      0.40598813      0.89785608
H86    H      -0.37385780      0.44777649      0.85832915
H87    H      -0.46590627      0.38456184      0.84061348
H88    H      -0.36202213     -0.04049520      0.81925817
H89    H      -0.42264244      0.12805538      0.79567452
H90    H      -0.32799220      0.18110252      0.81126473
H91    H      -0.29051976     -0.15666517      0.95840410
H92    H      -0.39944478     -0.35354019      0.94379351
H93    H      -0.43082087     -0.22920002      0.89600409
H94    H      -0.43330875     -0.13110373      0.94912278
H95    H      -0.22097469     -0.21968407      0.89266916
H96    H      -0.27614833     -0.40748417      0.90547460
H97    H      -0.30531847     -0.26599974      0.86031070
H98    H      -0.32652911      0.38559020      0.95381614
H99    H      -0.44332111      0.22444540      0.97099545
H100   H      -0.38953282      0.06549517      1.00358912
H101   H      -0.39045268      0.29447574      1.01984688
H102   H      -0.20182639      0.27684090      0.97917339
H103   H      -0.23756783      0.08138428      1.00333641
H104   H      -0.25381260      0.29648893      1.02606935
