# Supplementary material for: The seventh blind test of crystal structure prediction: structure ranking methods
Source: Acta Crystallogr B Struct Sci Cryst Eng Mater. 2024 Oct 17;80(Pt 6):548–74. doi: 10.1107/S2052520624008679 (PMC11789160; doi:10.1107/S2052520624008679)
Supplement: Supplementary file 3 [file b-80-00548-sup3.zip › SI-C_theoretical_structures_CCDC_lists_and_predictions/ranked_structure_sets/Group10_XtalPi/XXVII-2-XtalPi_8/XXVII-2-XtalPi/XXVII_structure_30_X3.cif]

data_XXVII_structure_30_X3

_chemical_formula_sum            'C44 H52 I2 Si2'

_space_group_crystal_system      monoclinic
_space_group_name_H-M_alt        'P 1 2_1 1'
_space_group_IT_number           4

loop_
_symmetry_equiv_pos_site_id
_symmetry_equiv_pos_as_xyz
1 x,y,z
2 -x,y+1/2,-z

_cell_length_a                      17.25705242
_cell_length_b                       7.39198592
_cell_length_c                      17.56884196
_cell_angle_alpha                   90.00000000
_cell_angle_beta                    63.47710394
_cell_angle_gamma                   90.00000000
_cell_volume                      2005.28219263
_cell_formula_units_Z                2

loop_
_atom_site_label
_atom_site_type_symbol
_atom_site_fract_x
_atom_site_fract_y
_atom_site_fract_z
C1     C       0.30652376      0.80209572      0.90702103
C2     C       0.22864023      0.67879280      0.92274507
C3     C       0.14490827      0.75093346      0.99694878
Si1    Si      0.24612919      0.42835451      0.93886715
C4     C       0.36042020      0.37519104      0.86953513
C5     C       0.43108880      0.34988087      0.80819877
C6     C       0.51197365      0.32835996      0.73617435
C7     C       0.54126278      0.46567160      0.67191936
C8     C       0.49116787      0.62108228      0.67786684
C9     C       0.52068443      0.75881866      0.61701143
C10    C       0.47093336      0.91904392      0.62437236
C11    C       0.50215170      1.05263557      0.56375576
C12    C       0.58480843      1.03371810      0.49132745
C13    C       0.63449454      0.88230314      0.48171056
C14    C       0.60499518      0.74072872      0.54403486
C15    C       0.65426885      0.58578819      0.53673275
C16    C       0.62535919      0.44745439      0.59859059
C17    C       0.67706348      0.29097586      0.59095480
C18    C       0.75798854      0.27121135      0.51900924
C19    C       0.82651983      0.24972847      0.45473808
Si2    Si      0.91301686      0.19803533      0.34843495
C20    C       1.02275424      0.24709135      0.34660547
C21    C       1.02296605      0.17819000      0.42975266
C22    C       1.04980724      0.44791547      0.33195110
C23    C       0.88545640      0.34777348      0.27469857
C24    C       0.78903917      0.33024809      0.29405253
C25    C       0.94487994      0.31912763      0.17916256
C26    C       0.90220774     -0.05261501      0.32733077
C27    C       0.98167242     -0.12436873      0.24823801
C28    C       0.88163364     -0.17491632      0.40524872
C29    C       0.64709826      0.15250353      0.65406013
C30    C       0.69794133     -0.00208424      0.64704147
C31    C       0.66967117     -0.13764550      0.70869940
C32    C       0.72139523     -0.29353091      0.70241560
C33    C       0.69377470     -0.42410347      0.76472860
I1     I       0.77730756     -0.64603510      0.74892029
C34    C       0.60994112     -0.40834156      0.83659788
I2     I       0.56234027     -0.60017425      0.93611285
C35    C       0.55745026     -0.26312029      0.84298480
C36    C       0.58547498     -0.12111688      0.78136201
C37    C       0.53490552      0.03227540      0.78955114
C38    C       0.56341725      0.17105758      0.72780461
C39    C       0.21526026      0.37910237      1.05543283
C40    C       0.28204553      0.45749013      1.08264866
C41    C       0.20024855      0.17693263      1.07845810
C42    C       0.18471469      0.27906766      0.89473508
C43    C       0.08594753      0.30879068      0.93869908
C44    C       0.22111471      0.29842518      0.79732991
H1     H       0.21912842      0.68174950      0.86451519
H2     H       0.29639149      0.94028645      0.88955776
H3     H       0.36689259      0.75062897      0.85561758
H4     H       0.31659909      0.81343839      0.96444986
H5     H       0.12683559      0.88403905      0.98142505
H6     H       0.15338559      0.76773810      1.05510442
H7     H       0.08947515      0.66024266      1.01235140
H8     H       0.15312340      0.45062625      1.09192249
H9     H       0.19706381      0.13883493      0.90811254
H10    H       0.26145518      0.43268567      1.15092102
H11    H       0.29067150      0.60420442      1.07226306
H12    H       0.34582077      0.39341870      1.04698483
H13    H       0.14954340      0.11779735      1.06451994
H14    H       0.18044481      0.15750830      1.14684368
H15    H       0.25995982      0.09798094      1.04371895
H16    H       0.05762541      0.28852505      1.00789201
H17    H       0.05393796      0.21372503      0.91346625
H18    H       0.06848092      0.44606832      0.92735525
H19    H       0.21702716      0.43942848      0.77927922
H20    H       0.18365249      0.21529889      0.77339754
H21    H       0.28944453      0.25711624      0.76381131
H22    H       0.42750659      0.63404755      0.73204667
H23    H       0.47201064      0.04581600      0.84485142
H24    H       0.71754580      0.57173799      0.48204837
H25    H       0.76140600     -0.01367640      0.59246657
H26    H       0.40810665      0.93402870      0.67996202
H27    H       0.49259869     -0.25502260      0.89554740
H28    H       0.69760409      0.86796001      0.42660251
H29    H       0.46465763      1.17554725      0.57087700
H30    H       0.78370789     -0.30722466      0.64660616
H31    H       0.60821779      1.14187419      0.44421243
H32    H       1.07143286      0.16848678      0.29310411
H33    H       0.89547775      0.48764132      0.29063382
H34    H       0.84565594     -0.05773665      0.31364629
H35    H       1.08381253      0.21530403      0.43192943
H36    H       1.01673372      0.03033657      0.43610911
H37    H       0.96943151      0.23832762      0.48611069
H38    H       1.05395547      0.49972750      0.27149364
H39    H       1.11405038      0.46584356      0.33039906
H40    H       1.00388568      0.53366465      0.38356231
H41    H       0.77543719      0.41025172      0.24838871
H42    H       0.74550719      0.37767522      0.35842555
H43    H       0.77125361      0.18912106      0.28913169
H44    H       0.93423499      0.18550561      0.15778231
H45    H       1.01397769      0.32922284      0.16371314
H46    H       0.93138680      0.42092251      0.14071450
H47    H       0.99877621     -0.03951605      0.19159905
H48    H       0.96961967     -0.26195354      0.23174219
H49    H       1.03902062     -0.13137033      0.26011218
H50    H       0.86836666     -0.31486207      0.39279111
H51    H       0.82467551     -0.12674323      0.46170746
H52    H       0.93638180     -0.18060666      0.42117955
