# Supplementary material for: The seventh blind test of crystal structure prediction: structure ranking methods
Source: Acta Crystallogr B Struct Sci Cryst Eng Mater. 2024 Oct 17;80(Pt 6):548–74. doi: 10.1107/S2052520624008679 (PMC11789160; doi:10.1107/S2052520624008679)
Supplement: Supplementary file 3 [file b-80-00548-sup3.zip › SI-C_theoretical_structures_CCDC_lists_and_predictions/ranked_structure_sets/Group10_XtalPi/XXVII-2-XtalPi_8/XXVII-2-XtalPi/XXVII_structure_31_X63.cif]

data_XXVII_structure_31_X63

_chemical_formula_sum            'C44 H52 I2 Si2'

_space_group_crystal_system      triclinic
_space_group_name_H-M_alt        'P -1'
_space_group_IT_number           2

loop_
_symmetry_equiv_pos_site_id
_symmetry_equiv_pos_as_xyz
1 x,y,z
2 -x,-y,-z

_cell_length_a                       8.10400120
_cell_length_b                      23.71987917
_cell_length_c                      11.60647874
_cell_angle_alpha                   98.89287837
_cell_angle_beta                   104.15885346
_cell_angle_gamma                   99.28836936
_cell_volume                      2090.55830067
_cell_formula_units_Z                2

loop_
_atom_site_label
_atom_site_type_symbol
_atom_site_fract_x
_atom_site_fract_y
_atom_site_fract_z
C1     C       0.95746123      0.63278174      0.92211628
C2     C       0.85026321      0.57069556      0.90412153
C3     C       0.85721550      0.55248737      1.02701522
Si1    Si      0.61852458      0.55978563      0.80153910
C4     C       0.60577740      0.61435133      0.70470324
C5     C       0.58275612      0.65183426      0.64379414
C6     C       0.56143573      0.69438491      0.57159320
C7     C       0.66534985      0.70059743      0.48881069
C8     C       0.79082572      0.66637352      0.47914668
C9     C       0.89342328      0.67282072      0.39924505
C10    C       1.02543698      0.63985314      0.39220510
C11    C       1.12982528      0.64964092      0.31727501
C12    C       1.10740660      0.69196644      0.24240030
C13    C       0.97979877      0.72344684      0.24377397
C14    C       0.87026057      0.71562743      0.32263137
C15    C       0.74619367      0.74937793      0.33114317
C16    C       0.64355886      0.74357112      0.41265763
C17    C       0.52168492      0.77992943      0.42317581
C18    C       0.50435365      0.82253758      0.35115688
C19    C       0.49148432      0.85886722      0.28670801
Si2    Si      0.45791782      0.90343329      0.17021554
C20    C       0.21423579      0.90141160      0.11719123
C21    C       0.11763382      0.89372584      0.21486310
C22    C       0.16894161      0.95264253      0.05664910
C23    C       0.59532788      0.97963019      0.24070908
C24    C       0.79137921      0.97954144      0.27175880
C25    C       0.54755285      1.00622349      0.35508748
C26    C       0.53091483      0.86414872      0.04080919
C27    C       0.45684545      0.79772303      0.01374481
C28    C       0.48508473      0.88974455     -0.07470638
C29    C       0.41914389      0.77400045      0.50601260
C30    C       0.29912545      0.81013339      0.51603833
C31    C       0.19695209      0.80513748      0.59599491
C32    C       0.07472189      0.84171341      0.60533107
C33    C      -0.02464488      0.83697697      0.68520219
I1     I      -0.20101887      0.89349986      0.69035253
C34    C      -0.00782535      0.79399667      0.76031121
I2     I      -0.15805996      0.78522275      0.88482794
C35    C       0.10652259      0.75748755      0.75191798
C36    C       0.21381820      0.76168967      0.67083683
C37    C       0.33331473      0.72581713      0.66204637
C38    C       0.43814963      0.73061272      0.58131576
C39    C       0.45149949      0.57076156      0.88860005
C40    C       0.26654542      0.55578617      0.80012322
C41    C       0.49108559      0.63298724      0.96642205
C42    C       0.55685549      0.48458844      0.69758675
C43    C       0.54463482      0.43548590      0.77030629
C44    C       0.68254293      0.47826551      0.61759881
H1     H       0.96263448      0.64414530      0.83454048
H2     H       1.09201052      0.63677637      0.97757569
H3     H       0.90141941      0.66554224      0.96868428
H4     H       0.91063473      0.54038908      0.85371829
H5     H       0.78753374      0.50737039      1.01561505
H6     H       0.80145182      0.58104692      1.08429266
H7     H       0.99321388      0.55551483      1.07867136
H8     H       0.45829865      0.53957757      0.95036920
H9     H       0.16938562      0.56256902      0.84943922
H10    H       0.23057327      0.51007411      0.75074940
H11    H       0.25535714      0.58380687      0.73223252
H12    H       0.39410301      0.63790617      1.01745306
H13    H       0.61996712      0.64397925      1.03308000
H14    H       0.48762895      0.66587662      0.90898067
H15    H       0.42602727      0.48152032      0.63663712
H16    H       0.50514239      0.39217190      0.70969137
H17    H       0.44785723      0.43841060      0.82182744
H18    H       0.67051031      0.43700180      0.83541827
H19    H       0.81495006      0.47884891      0.67245368
H20    H       0.69193015      0.51403114      0.56772529
H21    H       0.63797724      0.43700818      0.54997850
H22    H       0.80931714      0.63442254      0.53699665
H23    H       1.04447096      0.60780817      0.45000329
H24    H       1.23271474      0.62553625      0.31523906
H25    H       1.19370330      0.69924598      0.18478986
H26    H       0.96187649      0.75584466      0.18689020
H27    H       0.73078233      0.78235428      0.27564533
H28    H       0.16498308      0.86122145      0.04613448
H29    H       0.14491565      0.85631176      0.25607588
H30    H      -0.02407544      0.88629288      0.17439858
H31    H       0.15404666      0.93270912      0.28840816
H32    H       0.22981943      0.95756771     -0.01725886
H33    H       0.20988630      0.99438879      0.12260981
H34    H       0.02706498      0.94580224      0.01712212
H35    H       0.56660319      1.00711118      0.17273897
H36    H       0.82459208      0.94824167      0.33042486
H37    H       0.86841484      1.02293175      0.32099141
H38    H       0.83490348      0.96827732      0.19015282
H39    H       0.40781937      1.00632767      0.33764897
H40    H       0.58084090      0.98122195      0.42684148
H41    H       0.61970809      1.05168934      0.39128704
H42    H       0.67431564      0.87111774      0.07270437
H43    H       0.51293145      0.77742741      0.08904788
H44    H       0.31453838      0.78781719     -0.00194891
H45    H       0.48365319      0.77610382     -0.06884748
H46    H       0.34340839      0.88443703     -0.11172896
H47    H       0.54397543      0.93655793     -0.05644632
H48    H       0.53357328      0.86764790     -0.14642608
H49    H       0.28621794      0.84262715      0.45920409
H50    H       0.34595591      0.69309385      0.71841238
H51    H       0.06097402      0.87339161      0.54655619
H52    H       0.11815982      0.72475687      0.80808718
