# Supplementary material for: The seventh blind test of crystal structure prediction: structure ranking methods
Source: Acta Crystallogr B Struct Sci Cryst Eng Mater. 2024 Oct 17;80(Pt 6):548–74. doi: 10.1107/S2052520624008679 (PMC11789160; doi:10.1107/S2052520624008679)
Supplement: Supplementary file 3 [file b-80-00548-sup3.zip › SI-C_theoretical_structures_CCDC_lists_and_predictions/ranked_structure_sets/Group10_XtalPi/XXVII-2-XtalPi_8/XXVII-2-XtalPi/XXVII_structure_32_X65.cif]

data_XXVII_structure_32_X65

_chemical_formula_sum            'C44 H52 I2 Si2'

_space_group_crystal_system      triclinic
_space_group_name_H-M_alt        'P -1'
_space_group_IT_number           2

loop_
_symmetry_equiv_pos_site_id
_symmetry_equiv_pos_as_xyz
1 x,y,z
2 -x,-y,-z

_cell_length_a                       7.53355351
_cell_length_b                      15.81911279
_cell_length_c                      18.54506529
_cell_angle_alpha                  102.56540110
_cell_angle_beta                   101.47005478
_cell_angle_gamma                   77.08087247
_cell_volume                      2076.17567004
_cell_formula_units_Z                2

loop_
_atom_site_label
_atom_site_type_symbol
_atom_site_fract_x
_atom_site_fract_y
_atom_site_fract_z
C1     C       0.10074039      0.65721877      0.00786611
C2     C       0.12567598      0.74994076      0.00258883
C3     C      -0.04427837      0.82039546      0.02161374
Si1    Si      0.34649455      0.78089956      0.06223505
C4     C       0.35458986      0.77141571      0.15969886
C5     C       0.38808497      0.77181226      0.22731058
C6     C       0.44029981      0.76854246      0.30425265
C7     C       0.31100958      0.80392139      0.35483062
C8     C       0.12694494      0.84267430      0.33021405
C9     C      -0.00044531      0.87694072      0.37952056
C10    C      -0.18649481      0.91779571      0.35543132
C11    C      -0.30785728      0.95084624      0.40558904
C12    C      -0.25141783      0.94415786      0.48278840
C13    C      -0.07473437      0.90525387      0.50815669
C14    C       0.05665711      0.87077026      0.45803782
C15    C       0.23829232      0.83252333      0.48276411
C16    C       0.36898699      0.79952881      0.43378799
C17    C       0.55570981      0.76176638      0.46014352
C18    C       0.60977440      0.76095486      0.53752251
C19    C       0.64985721      0.76364262      0.60537095
Si2    Si      0.72690614      0.76997302      0.70663877
C20    C       0.88679428      0.85461640      0.73580017
C21    C       0.94500739      0.87771974      0.82129558
C22    C       0.81112737      0.94078711      0.70429209
C23    C       0.51594270      0.80739883      0.75648591
C24    C       0.41090481      0.73246084      0.75064706
C25    C       0.38218027      0.88678203      0.72796364
C26    C       0.84985264      0.65322481      0.71928205
C27    C       0.97678730      0.60887701      0.66037665
C28    C       0.95442350      0.64605776      0.79889102
C29    C       0.68475035      0.72596691      0.40942791
C30    C       0.86858643      0.68638779      0.43378860
C31    C       0.99327151      0.64912030      0.38375667
C32    C       1.17865073      0.60715443      0.40731422
C33    C       1.29821563      0.57014796      0.35674212
I1     I       1.56648674      0.50639809      0.39667669
C34    C       1.23949537      0.57478772      0.27863171
I2     I       1.41513109      0.52105273      0.19729111
C35    C       1.06274135      0.61513520      0.25414789
C36    C       0.93420729      0.65280312      0.30500316
C37    C       0.75394928      0.69294429      0.28059689
C38    C       0.62582037      0.72912332      0.33034193
C39    C       0.34576914      0.90314996      0.06801766
C40    C       0.51491487      0.93331236      0.12066777
C41    C       0.32057334      0.93181896     -0.00824624
C42    C       0.56123275      0.70712166      0.02671531
C43    C       0.54173189      0.69884120     -0.05887452
C44    C       0.61580483      0.61474315      0.04827413
H1     H      -0.44897206      0.98196069      0.38650105
H2     H      -0.34959776      0.97099089      0.52173164
H3     H      -0.03061806      0.90050118      0.56709258
H4     H      -0.22964883      0.92176258      0.29624571
H5     H       0.28100925      0.82849176      0.54183392
H6     H       0.08385750      0.84573671      0.27086093
H7     H       0.91299310      0.68444647      0.49324861
H8     H       0.71066582      0.69658921      0.22152478
H9     H       1.22402274      0.60473471      0.46662056
H10    H       1.01772237      0.61915623      0.19510027
H11    H       0.22289805      0.93669016      0.09440462
H12    H       0.13917203      0.74900227     -0.05583873
H13    H       0.67480022      0.74280062      0.05340283
H14    H       0.09669784      0.65273378      0.06599273
H15    H       0.21324026      0.60513299     -0.01172807
H16    H      -0.02891794      0.64173777     -0.02662032
H17    H      -0.17080522      0.80400285     -0.01510661
H18    H      -0.03262621      0.88623874      0.01499657
H19    H      -0.06299044      0.82504351      0.07996127
H20    H       0.50227447      1.00534040      0.12831516
H21    H       0.64321596      0.90319368      0.09776497
H22    H       0.53041554      0.91587428      0.17617021
H23    H       0.30131893      1.00408882     -0.00108664
H24    H       0.20055033      0.91127311     -0.04678531
H25    H       0.44269721      0.90422305     -0.03595990
H26    H       0.66836967      0.66042271     -0.07957647
H27    H       0.51246070      0.76309261     -0.07674891
H28    H       0.42895845      0.66403245     -0.08807814
H29    H       0.51221888      0.57377249      0.02115953
H30    H       0.63039038      0.61791361      0.10890290
H31    H       0.74811021      0.57981423      0.03005678
H32    H       1.01140478      0.82102568      0.71063660
H33    H       0.56994722      0.82866019      0.81631969
H34    H       0.73623527      0.61619445      0.70861292
H35    H       1.04841824      0.54287392      0.67091896
H36    H       1.08362715      0.64728402      0.66244687
H37    H       0.89822639      0.60129466      0.60333463
H38    H       0.99515847      0.57636572      0.80562240
H39    H       0.87104743      0.68125368      0.84263148
H40    H       1.08197261      0.67291344      0.80967565
H41    H       1.03488619      0.92724671      0.83497619
H42    H       1.02050920      0.82022494      0.84591646
H43    H       0.82437933      0.90655587      0.84980894
H44    H       0.92251378      0.97777952      0.70981692
H45    H       0.70517896      0.98457872      0.73544065
H46    H       0.75020758      0.92827484      0.64493448
H47    H       0.29276092      0.75605972      0.78130414
H48    H       0.49726059      0.67566343      0.77343219
H49    H       0.35665034      0.70840771      0.69179501
H50    H       0.27168362      0.91295778      0.76245847
H51    H       0.31623924      0.86692619      0.66996933
H52    H       0.45095407      0.94118793      0.72866609
