# Supplementary material for: The seventh blind test of crystal structure prediction: structure ranking methods
Source: Acta Crystallogr B Struct Sci Cryst Eng Mater. 2024 Oct 17;80(Pt 6):548–74. doi: 10.1107/S2052520624008679 (PMC11789160; doi:10.1107/S2052520624008679)
Supplement: Supplementary file 3 [file b-80-00548-sup3.zip › SI-C_theoretical_structures_CCDC_lists_and_predictions/ranked_structure_sets/Group10_XtalPi/XXVII-2-XtalPi_8/XXVII-2-XtalPi/XXVII_structure_33_X27.cif]

data_XXVII_structure_33_X27

_chemical_formula_sum            'C44 H52 I2 Si2'

_space_group_crystal_system      monoclinic
_space_group_name_H-M_alt        'P 1 2_1/c 1'
_space_group_IT_number           14

loop_
_symmetry_equiv_pos_site_id
_symmetry_equiv_pos_as_xyz
1 x,y,z
2 -x,-y,-z
3 x,-y+1/2,z+1/2
4 -x,y+1/2,-z+1/2

_cell_length_a                      34.29243017
_cell_length_b                       7.29444522
_cell_length_c                      36.44748488
_cell_angle_alpha                   90.00000943
_cell_angle_beta                    63.22865431
_cell_angle_gamma                   90.00000000
_cell_volume                      8139.87475053
_cell_formula_units_Z                8

loop_
_atom_site_label
_atom_site_type_symbol
_atom_site_fract_x
_atom_site_fract_y
_atom_site_fract_z
C1     C       0.77321074      1.24203424      0.73273843
C2     C       0.81799664      1.23093022      0.69445394
C3     C       0.81260147      1.18694215      0.65563934
Si1    Si      0.85826431      1.07169265      0.70130850
C4     C       0.85841913      1.12987936      0.75016479
C5     C       0.86389186      1.15668750      0.78076493
C6     C       0.87078520      1.17698855      0.81591347
C7     C       0.89360073      1.33366943      0.82001479
C8     C       0.90895226      1.47399769      0.79017066
C9     C       0.93045196      1.62915019      0.79465232
C10    C       0.94577092      1.77328512      0.76476510
C11    C       0.96673674      1.92388261      0.77011004
C12    C       0.97374728      1.94035529      0.80583089
C13    C       0.95934045      1.80605381      0.83540397
C14    C       0.93750614      1.64609165      0.83094856
C15    C       0.92255398      1.50715190      0.86047249
C16    C       0.90079313      1.35026111      0.85621309
C17    C       0.88547443      1.20936408      0.88676477
C18    C       0.89232901      1.23015616      0.92181121
C19    C       0.89869340      1.25818187      0.95182237
Si2    Si      0.91571503      1.29629683      0.99203683
C20    C       0.90642687      1.06963711      1.02064429
C21    C       0.92115101      1.07136398      1.05487549
C22    C       0.85866885      1.00387154      1.03693512
C23    C       0.97631424      1.35765767      0.96351145
C24    C       1.00104478      1.21983701      0.92843479
C25    C       0.98348090      1.55591787      0.94678002
C26    C       0.88351262      1.49841042      1.02439067
C27    C       0.83360467      1.46832359      1.04689297
C28    C       0.90153884      1.56104483      1.05420490
C29    C       0.86343926      1.05122096      0.88236331
C30    C       0.84896027      0.90888292      0.91191116
C31    C       0.82656685      0.75603972      0.90783979
C32    C       0.81164682      0.61009876      0.93728980
C33    C       0.78831541      0.46415897      0.93319874
I1     I       0.76669908      0.25827107      0.97931085
C34    C       0.77881509      0.45612604      0.89850699
I2     I       0.74048398      0.24577545      0.89073785
C35    C       0.79357378      0.59150864      0.86912869
C36    C       0.81762578      0.74493769      0.87261662
C37    C       0.83226113      0.88358886      0.84314651
C38    C       0.85544866      1.03695964      0.84659696
C39    C       0.91685177      1.11175759      0.65995694
C40    C       0.94969722      0.99724430      0.66863623
C41    C       0.93004434      1.31601563      0.65521986
C42    C       0.84067165      0.82174924      0.70252052
C43    C       0.85918689      0.74417407      0.65845725
C44    C       0.85131168      0.69409023      0.73052862
C45    C       0.67929104      0.78042383      0.87139113
C46    C       0.68265247      0.79275241      0.82782044
C47    C       0.73031654      0.76621841      0.79490803
Si3    Si      0.64336548      0.63485781      0.81889873
C48    C       0.64488929      0.69397436      0.76899667
C49    C       0.63900504      0.71821409      0.73844428
C50    C       0.62971626      0.73202686      0.70436156
C51    C       0.60523797      0.58770728      0.69773785
C52    C       0.59206477      0.43091112      0.72316009
C53    C       0.56871094      0.28801577      0.71677273
C54    C       0.55594394      0.12727134      0.74211941
C55    C       0.53315895     -0.01125982      0.73488845
C56    C       0.52129159      0.00317760      0.70204498
C57    C       0.53273078      0.15526466      0.67718079
C58    C       0.55690189      0.30185570      0.68328536
C59    C       0.56926326      0.45743023      0.65821017
C60    C       0.59352310      0.60063061      0.66405053
C61    C       0.60701204      0.75639606      0.63748146
C62    C       0.59532963      0.77321519      0.60495841
C63    C       0.58606608      0.79604246      0.57637624
Si4    Si      0.58346658      0.85180427      0.52815294
C64    C       0.56871120      1.10570011      0.52869744
C65    C       0.58521209      1.17936767      0.48434999
C66    C       0.58393981      1.22819805      0.55433380
C67    C       0.53967802      0.70339393      0.52409867
C68    C       0.53735568      0.72970870      0.48307080
C69    C       0.49458874      0.73250465      0.56117977
C70    C       0.64026743      0.80364635      0.48501404
C71    C       0.65277481      0.59917516      0.48137641
C72    C       0.67531053      0.91911991      0.48982418
C73    C       0.63264699      0.89721781      0.64328163
C74    C       0.64739131      1.04869932      0.61640278
C75    C       0.67211295      1.18833589      0.62169421
C76    C       0.68769903      1.33948345      0.59382351
C77    C       0.71261706      1.47572031      0.59881387
I3     I       0.73672647      1.68234210      0.55301289
C78    C       0.72187688      1.47119324      0.63360408
I4     I       0.75783603      1.68069313      0.64482987
C79    C       0.70720305      1.32763647      0.66107876
C80    C       0.68258663      1.18020679      0.65598349
C81    C       0.66836130      1.03026892      0.68276033
C82    C       0.64381461      0.88646845      0.67734644
C83    C       0.66059098      0.38457468      0.81833526
C84    C       0.64094462      0.30588119      0.86251920
C85    C       0.65120858      0.25976765      0.78901759
C86    C       0.58403711      0.66816996      0.85912237
C87    C       0.55290712      0.54347069      0.85024472
C88    C       0.56862917      0.86893678      0.86296009
H1     H       0.78685137      0.58463085      0.84261745
H2     H       0.82527134      0.87477748      0.81687863
H3     H       0.90353686      1.46094609      0.76299696
H4     H       0.94010079      1.76201327      0.73773166
H5     H       0.97794170      2.03338319      0.74729997
H6     H       0.81923613      0.61628109      0.96331512
H7     H       0.85548440      0.91940081      0.93851945
H8     H       0.92733040      1.52056805      0.88797443
H9     H       0.96395329      1.81970856      0.86305113
H10    H       0.99002539      2.06233118      0.80963711
H11    H       0.83322220      1.36743359      0.69011851
H12    H       0.77648916      1.27013931      0.76091680
H13    H       0.75319649      1.35250593      0.72914628
H14    H       0.75479336      1.11301591      0.73750948
H15    H       0.84419395      1.17200678      0.62827748
H16    H       0.79418426      1.05868148      0.65932397
H17    H       0.79459230      1.29641537      0.64904990
H18    H       0.91812347      1.06440308      0.63061708
H19    H       0.94296794      0.84919472      0.67002458
H20    H       0.98328247      1.01845551      0.64454754
H21    H       0.94877963      1.03887160      0.69802909
H22    H       0.96369288      1.33411671      0.63070038
H23    H       0.92915345      1.36986268      0.68384825
H24    H       0.90860852      1.40164520      0.64728503
H25    H       0.80471878      0.82755799      0.71503360
H26    H       0.85150746      0.83227549      0.63819431
H27    H       0.89495484      0.73043954      0.64460010
H28    H       0.84565052      0.60778678      0.65811803
H29    H       0.84058640      0.75179826      0.76136294
H30    H       0.88669019      0.66951665      0.71757483
H31    H       0.83546681      0.55948945      0.73404197
H32    H       0.92744160      0.97099204      0.99673851
H33    H       0.95483368      1.12178699      1.04389990
H34    H       0.89972665      1.15888392      1.08068308
H35    H       0.91975750      0.93334146      1.06744465
H36    H       0.83629826      1.08806437      1.06290957
H37    H       0.85488478      0.86219341      1.04809643
H38    H       0.84732151      1.00951911      1.01311013
H39    H       0.98956002      1.34706106      0.98606689
H40    H       1.03622522      1.25126029      0.91284585
H41    H       0.99743043      1.07783117      0.93971634
H42    H       0.98881962      1.22500121      0.90522879
H43    H       0.96919154      1.65885440      0.97134092
H44    H       0.96868169      1.57631049      0.92579030
H45    H       1.01857686      1.58661491      0.92936222
H46    H       0.88974993      1.60951686      1.00166024
H47    H       0.82433194      1.37082992      1.07244906
H48    H       0.81654268      1.59766401      1.06009183
H49    H       0.82083578      1.41503963      1.02618720
H50    H       0.88308373      1.67902901      1.07248733
H51    H       0.89897099      1.45203783      1.07596814
H52    H       0.93608372      1.60150933      1.03810039
H53    H       0.71411589      1.32488125      0.68745994
H54    H       0.67633299      1.02330681      0.70853892
H55    H       0.60079356      0.42064284      0.74835488
H56    H       0.56538801      0.11534839      0.76695507
H57    H       0.52451164     -0.13446583      0.75380158
H58    H       0.67971010      1.34333757      0.56805596
H59    H       0.63938944      1.05576332      0.59071300
H60    H       0.56037872      0.46818036      0.63305193
H61    H       0.52390523      0.16649768      0.65207415
H62    H       0.50344857     -0.10904982      0.69669912
H63    H       0.67269136      0.93224587      0.82393457
H64    H       0.68883251      0.64406233      0.87756483
H65    H       0.70150167      0.88003593      0.87511441
H66    H       0.64605004      0.80968931      0.89542727
H67    H       0.73325111      0.77297602      0.76356856
H68    H       0.74337123      0.63240818      0.79819555
H69    H       0.75162843      0.87325551      0.79765711
H70    H       0.69642871      0.38939187      0.80672811
H71    H       0.64706243      0.39468371      0.88374722
H72    H       0.60538935      0.28716223      0.87530416
H73    H       0.65521931      0.17109727      0.86295294
H74    H       0.66638894      0.12391898      0.78588621
H75    H       0.66387144      0.31984970      0.75813474
H76    H       0.61592855      0.23710078      0.80019767
H77    H       0.58262750      0.62626688      0.88889541
H78    H       0.55351373      0.58036767      0.82071153
H79    H       0.51904455      0.55922949      0.87442979
H80    H       0.56119532      0.39732332      0.84903443
H81    H       0.53419127      0.88083456      0.88620496
H82    H       0.57077459      0.91924926      0.83355617
H83    H       0.58798694      0.96149628      0.87214769
H84    H       0.53257531      1.11020197      0.54360563
H85    H       0.57244008      1.31798476      0.48441118
H86    H       0.62108545      1.18796553      0.46853170
H87    H       0.57508298      1.09284082      0.46546687
H88    H       0.57312745      1.17325232      0.58544776
H89    H       0.57104068      1.36863049      0.55721325
H90    H       0.61979415      1.23915242      0.54005960
H91    H       0.54956339      0.56029631      0.52524898
H92    H       0.56902967      0.70404579      0.45624198
H93    H       0.52706879      0.86982255      0.48027343
H94    H       0.51331211      0.63592323      0.48086454
H95    H       0.49573911      0.70701075      0.59043345
H96    H       0.48276076      0.87365077      0.56209650
H97    H       0.46993359      0.64003990      0.55969640
H98    H       0.63954094      0.84601722      0.45620117
H99    H       0.65174806      0.54768916      0.51022386
H100   H       0.68641382      0.57913025      0.45706302
H101   H       0.63108165      0.51310219      0.47385761
H102   H       0.67099421      1.06714318      0.48745883
H103   H       0.70791691      0.88234278      0.46559813
H104   H       0.67531946      0.89260499      0.51955293
