# Supplementary material for: The seventh blind test of crystal structure prediction: structure ranking methods
Source: Acta Crystallogr B Struct Sci Cryst Eng Mater. 2024 Oct 17;80(Pt 6):548–74. doi: 10.1107/S2052520624008679 (PMC11789160; doi:10.1107/S2052520624008679)
Supplement: Supplementary file 3 [file b-80-00548-sup3.zip › SI-C_theoretical_structures_CCDC_lists_and_predictions/ranked_structure_sets/Group10_XtalPi/XXVII-2-XtalPi_8/XXVII-2-XtalPi/XXVII_structure_34_X9.cif]

data_XXVII_structure_34_X9

_chemical_formula_sum            'C44 H52 I2 Si2'

_space_group_crystal_system      triclinic
_space_group_name_H-M_alt        'P -1'
_space_group_IT_number           2

loop_
_symmetry_equiv_pos_site_id
_symmetry_equiv_pos_as_xyz
1 x,y,z
2 -x,-y,-z

_cell_length_a                       8.05878575
_cell_length_b                      12.28548062
_cell_length_c                      21.28949779
_cell_angle_alpha                   78.38707475
_cell_angle_beta                    93.77636305
_cell_angle_gamma                  102.91487796
_cell_volume                      2011.93270928
_cell_formula_units_Z                2

loop_
_atom_site_label
_atom_site_type_symbol
_atom_site_fract_x
_atom_site_fract_y
_atom_site_fract_z
C1     C       0.74894085      1.30184595      1.06524654
C2     C       0.71529358      1.23597281      1.00954920
C3     C       0.53461207      1.16011074      1.01300146
Si1    Si      0.75579594      1.33288826      0.92733188
C4     C       0.69365132      1.23885197      0.86882311
C5     C       0.64411505      1.16745159      0.83503055
C6     C       0.58026240      1.08378087      0.79760103
C7     C       0.40808025      1.02181044      0.80529557
C8     C       0.30246740      1.04111261      0.85041761
C9     C       0.13442655      0.98060321      0.85908391
C10    C       0.02827774      0.99900694      0.90561013
C11    C      -0.13773646      0.94011252      0.91207297
C12    C      -0.20701435      0.85806086      0.87289130
C13    C      -0.10851094      0.83617411      0.82861493
C14    C       0.06499971      0.89645207      0.81983570
C15    C       0.16870105      0.87729931      0.77488479
C16    C       0.33942563      0.93732392      0.76608404
C17    C       0.44419157      0.91785954      0.71922874
C18    C       0.36844794      0.83908642      0.67979626
C19    C       0.28363024      0.77165695      0.64830324
Si2    Si      0.13787381      0.65359214      0.61739381
C20    C       0.05029609      0.71105258      0.53455250
C21    C       0.18246900      0.74347299      0.48106365
C22    C      -0.11202348      0.63234392      0.51312004
C23    C       0.26987334      0.54071315      0.62254323
C24    C       0.42286216      0.57914730      0.57721843
C25    C       0.33224014      0.50972056      0.69291511
C26    C      -0.04064304      0.60011818      0.67850156
C27    C      -0.14167358      0.47800767      0.67643426
C28    C      -0.16031764      0.68364742      0.67411513
C29    C       0.61777380      0.97851534      0.71259212
C30    C       0.72549229      0.96140249      0.66733851
C31    C       0.89365678      1.02352819      0.65975658
C32    C       1.00277462      1.00952017      0.61282784
C33    C       1.16457536      1.07563509      0.60412518
I1     I       1.30872953      1.05671360      0.52863109
C34    C       1.23079425      1.15753247      0.64419495
I2     I       1.48166865      1.25576806      0.63540893
C35    C       1.13070216      1.17222335      0.69037577
C36    C       0.95983344      1.10768734      0.69922307
C37    C       0.85572150      1.12391503      0.74472486
C38    C       0.68607826      1.06221515      0.75254311
C39    C       0.99159077      1.39994998      0.91662680
C40    C       1.09900424      1.30797615      0.92811129
C41    C       1.02867926      1.47636910      0.84996669
C42    C       0.61460344      1.44242868      0.91324163
C43    C       0.56071962      1.47681455      0.84240716
C44    C       0.69305362      1.54904881      0.94171338
H1     H       0.80659800      1.17937475      1.01494502
H2     H       0.66616473      1.36324540      1.06132305
H3     H       0.72352587      1.24332658      1.11174333
H4     H       0.88180394      1.34895616      1.06699393
H5     H       0.51570467      1.10340138      1.06034502
H6     H       0.43629765      1.21136076      1.00612667
H7     H       0.51246595      1.10655902      0.97638698
H8     H       1.02841857      1.45324884      0.95345082
H9     H       0.49800571      1.39832074      0.94016989
H10    H       1.08582719      1.25613567      0.97685394
H11    H       1.06119293      1.25032382      0.89369378
H12    H       1.23507151      1.34735636      0.92105147
H13    H       0.98891101      1.42641034      0.81191601
H14    H       0.96214053      1.54723645      0.84093501
H15    H       1.16610270      1.51362231      0.84481020
H16    H       0.67159312      1.51824802      0.81217881
H17    H       0.49217856      1.40306183      0.82234199
H18    H       0.47684501      1.53803889      0.83748511
H19    H       0.72177611      1.52817022      0.99329282
H20    H       0.81147608      1.59752804      0.91785204
H21    H       0.60429140      1.60715755      0.93515599
H22    H       0.35431709      1.10513205      0.87944108
H23    H       0.90558706      1.18670472      0.77474874
H24    H       0.11701755      0.81364803      0.74576594
H25    H       0.67491290      0.89860914      0.63736415
H26    H       0.08165001      1.06147953      0.93545323
H27    H       1.18060204      1.23345454      0.72133169
H28    H      -0.16200856      0.77368846      0.79873116
H29    H      -0.21806756      0.95677101      0.94670978
H30    H       0.95312817      0.94735659      0.58259465
H31    H      -0.33992818      0.81328382      0.87804037
H32    H       0.01491531      0.79039203      0.54055542
H33    H       0.18620183      0.46373642      0.60947103
H34    H       0.02713464      0.59779469      0.72541021
H35    H       0.13382950      0.79287364      0.43755234
H36    H       0.30472971      0.79442141      0.49474013
H37    H       0.20788166      0.66667540      0.46791370
H38    H      -0.21999070      0.62022258      0.54443812
H39    H      -0.15200124      0.66891005      0.46436830
H40    H      -0.08970639      0.54769972      0.51155152
H41    H       0.38408570      0.58115488      0.52667427
H42    H       0.49606013      0.66475036      0.58129931
H43    H       0.50969582      0.52005846      0.58943348
H44    H       0.40946230      0.58524261      0.70927744
H45    H       0.22639275      0.47367694      0.72624558
H46    H       0.41225208      0.44662877      0.69740878
H47    H      -0.05893616      0.41606447      0.68374235
H48    H      -0.23805998      0.44911229      0.71411757
H49    H      -0.20941141      0.47351960      0.63010244
H50    H      -0.25430618      0.65504587      0.71270548
H51    H      -0.08933747      0.76957455      0.67803176
H52    H      -0.23303111      0.69102464      0.62849490
