# Supplementary material for: The seventh blind test of crystal structure prediction: structure ranking methods
Source: Acta Crystallogr B Struct Sci Cryst Eng Mater. 2024 Oct 17;80(Pt 6):548–74. doi: 10.1107/S2052520624008679 (PMC11789160; doi:10.1107/S2052520624008679)
Supplement: Supplementary file 3 [file b-80-00548-sup3.zip › SI-C_theoretical_structures_CCDC_lists_and_predictions/ranked_structure_sets/Group10_XtalPi/XXVII-2-XtalPi_8/XXVII-2-XtalPi/XXVII_structure_35_X53.cif]

data_XXVII_structure_35_X53

_chemical_formula_sum            'C44 H52 I2 Si2'

_space_group_crystal_system      triclinic
_space_group_name_H-M_alt        'P -1'
_space_group_IT_number           2

loop_
_symmetry_equiv_pos_site_id
_symmetry_equiv_pos_as_xyz
1 x,y,z
2 -x,-y,-z

_cell_length_a                       7.36748476
_cell_length_b                      11.40515725
_cell_length_c                      25.32269311
_cell_angle_alpha                   94.86764062
_cell_angle_beta                    98.36023446
_cell_angle_gamma                  100.95256684
_cell_volume                      2052.93695125
_cell_formula_units_Z                2

loop_
_atom_site_label
_atom_site_type_symbol
_atom_site_fract_x
_atom_site_fract_y
_atom_site_fract_z
C1     C       0.37688908      0.71132342      0.89992568
C2     C       0.53076733      0.72403215      0.94961832
C3     C       0.55941370      0.84970624      0.98136849
Si1    Si      0.75854279      0.69259459      0.92940779
C4     C       0.82690631      0.80364443      0.88348421
C5     C       0.84949328      0.87078153      0.84849380
C6     C       0.87210364      0.94564412      0.80718749
C7     C       0.75748850      1.03292069      0.79928439
C8     C       0.61786902      1.04434805      0.83106471
C9     C       0.50019583      1.12603781      0.82250281
C10    C       0.35082832      1.13215003      0.85248722
C11    C       0.23500521      1.21167301      0.84242895
C12    C       0.26280033      1.29150537      0.80238356
C13    C       0.40321466      1.28799508      0.77237454
C14    C       0.52528499      1.20487411      0.78073985
C15    C       0.66450734      1.19508406      0.74938157
C16    C       0.77997583      1.11017469      0.75669400
C17    C       0.91578214      1.09707516      0.72280944
C18    C       0.93806477      1.16762858      0.67990511
C19    C       0.96598298      1.22188692      0.64097960
Si2    Si      1.01263085      1.28322540      0.57804392
C20    C       1.24775864      1.25410252      0.56250004
C21    C       1.32597153      1.34411362      0.52481817
C22    C       1.39599133      1.25399927      0.61225539
C23    C       1.01404961      1.45061209      0.58623888
C24    C       0.81832115      1.47329600      0.59196483
C25    C       1.16055577      1.52042604      0.63373497
C26    C       0.81403013      1.19943221      0.52257848
C27    C       0.76987797      1.06302481      0.52633561
C28    C       0.84922622      1.22478491      0.46563273
C29    C       1.02962661      1.00964412      0.73082411
C30    C       1.16487033      0.99623217      0.69797270
C31    C       1.27730501      0.91164530      0.70500745
C32    C       1.41451144      0.89996596      0.67154399
C33    C       1.52123901      0.81391484      0.67739683
I1     I       1.70374154      0.79785485      0.62142042
C34    C       1.49922784      0.73572211      0.71873298
I2     I       1.66101357      0.60234979      0.72999702
C35    C       1.36904352      0.74517053      0.75193783
C36    C       1.25364590      0.83271104      0.74647791
C37    C       1.11961361      0.84497125      0.77934111
C38    C       1.00729417      0.93215528      0.77312351
C39    C       0.95263685      0.71030655      0.99034774
C40    C       0.87775834      0.65012733      1.03742484
C41    C       1.05429950      0.84153859      1.00987527
C42    C       0.71645540      0.53796518      0.88879870
C43    C       0.88774983      0.51735182      0.86345133
C44    C       0.64866379      0.43428407      0.92128967
H1     H       0.11822491      1.21282081      0.86420259
H2     H       0.16851284      1.35378313      0.79499839
H3     H       0.42145501      1.34694834      0.74099760
H4     H       0.32860274      1.07017272      0.88267659
H5     H       0.68242191      1.25286411      0.71747717
H6     H       0.59901668      0.98552959      0.86250466
H7     H       1.18032784      1.05313126      0.66586922
H8     H       1.10130191      0.78651120      0.81088659
H9     H       1.43178718      0.96057427      0.64072920
H10    H       1.35161696      0.68503959      0.78286298
H11    H       1.05753646      0.66163055      0.97703425
H12    H       0.48331967      0.65574934      0.97590371
H13    H       0.60177991      0.53845556      0.85541800
H14    H       0.42122425      0.77576927      0.87197704
H15    H       0.34345462      0.62037919      0.87781748
H16    H       0.24626308      0.73063628      0.91162751
H17    H       0.42489918      0.86830264      0.98999586
H18    H       0.65338369      0.85842012      1.02003068
H19    H       0.61975435      0.92071876      0.95827457
H20    H       0.98938908      0.66446203      1.07270811
H21    H       0.76225529      0.68859924      1.04962048
H22    H       0.82581465      0.55258431      1.02759520
H23    H       1.17363600      0.84373314      1.04212004
H24    H       1.10776960      0.88810043      0.97724727
H25    H       0.96123701      0.89432211      1.02661225
H26    H       0.85574756      0.42902718      0.83874680
H27    H       0.92909143      0.58685352      0.83747096
H28    H       1.00987168      0.51847427      0.89422706
H29    H       0.75651891      0.42791402      0.95525672
H30    H       0.52130841      0.44527718      0.93748111
H31    H       0.61539667      0.34739846      0.89579080
H32    H       1.21534051      1.16306843      0.54008782
H33    H       1.05164830      1.48455735      0.54875759
H34    H       0.68868842      1.23424894      0.52967681
H35    H       0.66414389      1.01592603      0.49192879
H36    H       0.89552740      1.02382389      0.52604425
H37    H       0.71572983      1.04247175      0.56341320
H38    H       0.72401297      1.18411555      0.43582480
H39    H       0.88127401      1.32147098      0.46148642
H40    H       0.96602502      1.18553286      0.45445358
H41    H       1.44493760      1.31741186      0.50867257
H42    H       1.22098092      1.35040817      0.49022161
H43    H       1.37620193      1.43525467      0.54635007
H44    H       1.52207501      1.22733569      0.60055396
H45    H       1.44097192      1.34391429      0.63517787
H46    H       1.34252614      1.19192260      0.63988450
H47    H       0.82255468      1.57008399      0.59998148
H48    H       0.71484549      1.43844992      0.55564145
H49    H       0.76673742      1.43105523      0.62592876
H50    H       1.15270572      1.61631165      0.63783352
H51    H       1.13510573      1.48578589      0.67197625
H52    H       1.30482725      1.51516063      0.62893324
