# Supplementary material for: The seventh blind test of crystal structure prediction: structure ranking methods
Source: Acta Crystallogr B Struct Sci Cryst Eng Mater. 2024 Oct 17;80(Pt 6):548–74. doi: 10.1107/S2052520624008679 (PMC11789160; doi:10.1107/S2052520624008679)
Supplement: Supplementary file 3 [file b-80-00548-sup3.zip › SI-C_theoretical_structures_CCDC_lists_and_predictions/ranked_structure_sets/Group10_XtalPi/XXVII-2-XtalPi_8/XXVII-2-XtalPi/XXVII_structure_36_X93.cif]

data_XXVII_structure_36_X93

_chemical_formula_sum            'C44 H52 I2 Si2'

_space_group_crystal_system      monoclinic
_space_group_name_H-M_alt        'P 1 2_1 1'
_space_group_IT_number           4

loop_
_symmetry_equiv_pos_site_id
_symmetry_equiv_pos_as_xyz
1 x,y,z
2 -x,y+1/2,-z

_cell_length_a                       9.12733779
_cell_length_b                      16.96569434
_cell_length_c                      13.98151441
_cell_angle_alpha                   90.00002566
_cell_angle_beta                   107.36494475
_cell_angle_gamma                   90.00001013
_cell_volume                      2066.38349308
_cell_formula_units_Z                2

loop_
_atom_site_label
_atom_site_type_symbol
_atom_site_fract_x
_atom_site_fract_y
_atom_site_fract_z
C1     C       1.50113329      0.62356314      0.20337567
C2     C       1.34973127      0.57699725      0.18362789
C3     C       1.32457967      0.54843788      0.28245777
Si1    Si      1.18411731      0.63736587      0.09977159
C4     C       1.00614360      0.59100568      0.11018327
C5     C       0.90768690      0.55083149      0.13104408
C6     C       0.80332006      0.50215809      0.16118905
C7     C       0.82073595      0.49295244      0.26570893
C8     C       0.93647318      0.53314842      0.33950274
C9     C       0.96249282      0.51954802      0.44181363
C10    C       1.08083660      0.55951160      0.51702751
C11    C       1.10895663      0.54142298      0.61672754
C12    C       1.02100587      0.48194676      0.64726891
C13    C       0.90289442      0.44438112      0.57794892
C14    C       0.86788653      0.46231517      0.47345832
C15    C       0.74676052      0.42625113      0.40129064
C16    C       0.71944949      0.43973642      0.29778169
C17    C       0.59731013      0.40066539      0.22477088
C18    C       0.49271510      0.35299909      0.25566578
C19    C       0.40064362      0.31117253      0.28079706
Si2    Si      0.28665326      0.22922137      0.30876596
C20    C       0.28156370      0.15286441      0.20708242
C21    C       0.18774910      0.07953352      0.21804365
C22    C       0.44185737      0.13112197      0.19965273
C23    C       0.39166343      0.19683122      0.44229812
C24    C       0.56785127      0.19471690      0.46429975
C25    C       0.33366941      0.11841000      0.47370525
C26    C       0.07794521      0.26116736      0.28741631
C27    C       0.03934212      0.33433933      0.21878216
C28    C       0.02716304      0.27400036      0.38192915
C29    C       0.58196485      0.40817680      0.12034417
C30    C       0.46888965      0.36581320      0.04699068
C31    C       0.45865897      0.36983132     -0.05464413
C32    C       0.34865324      0.32517196     -0.12951538
C33    C       0.33798556      0.33141476     -0.22963510
I1     I       0.17645792      0.25972723     -0.33281764
C34    C       0.43995758      0.38339642     -0.26078266
I2     I       0.42782061      0.40222473     -0.41310484
C35    C       0.55163693      0.42405156     -0.19025162
C36    C       0.56495410      0.41953065     -0.08588936
C37    C       0.67604522      0.46223142     -0.01415029
C38    C       0.68797408      0.45859984      0.08867913
C39    C       1.19140172      0.74533065      0.14011534
C40    C       1.04956708      0.79084935      0.07617742
C41    C       1.21255731      0.75736124      0.25264047
C42    C       1.18139295      0.63300112     -0.03738688
C43    C       1.21818768      0.54967180     -0.06818876
C44    C       1.28544933      0.69476079     -0.06581241
H1     H       1.49501810      0.68055251      0.23937313
H2     H       1.53134910      0.63560520      0.13411273
H3     H       1.59714860      0.59088674      0.25401286
H4     H       1.35783801      0.52378377      0.13996666
H5     H       1.22599257      0.50828857      0.26811143
H6     H       1.30436341      0.59766897      0.32814288
H7     H       1.42659287      0.51639613      0.32821029
H8     H       1.00924685      0.57486848      0.31549070
H9     H       1.14983698      0.60362063      0.49331744
H10    H       1.20061599      0.57161215      0.67331035
H11    H       1.04833758      0.46659062      0.72642581
H12    H       0.83433255      0.39971644      0.60109454
H13    H       0.67309047      0.38490774      0.42520314
H14    H       0.21846956      0.18340033      0.13658671
H15    H       0.08012218      0.09498261      0.23341087
H16    H       0.25271395      0.04221461      0.28061707
H17    H       0.15587634      0.04340801      0.14942550
H18    H       0.43453173      0.09831020      0.13039758
H19    H       0.50455606      0.09375595      0.26315358
H20    H       0.51151383      0.18401073      0.20014682
H21    H       0.36483335      0.24380855      0.48915489
H22    H       0.60218205      0.14929398      0.41902001
H23    H       0.62354193      0.18023986      0.54363643
H24    H       0.61451680      0.25135928      0.44864845
H25    H       0.37532744      0.06761083      0.44032299
H26    H       0.20778646      0.11489468      0.45170580
H27    H       0.37608843      0.11109896      0.55568127
H28    H       0.00952885      0.21149651      0.24575577
H29    H       0.08183092      0.32950344      0.15315133
H30    H      -0.08566573      0.34346716      0.19144560
H31    H       0.09151999      0.38759341      0.26001064
H32    H      -0.09673347      0.28731719      0.36097613
H33    H       0.04736925      0.22155232      0.43030014
H34    H       0.08809454      0.32394651      0.42683235
H35    H       0.38971334      0.32802427      0.07106094
H36    H       0.27341280      0.28496045     -0.10552860
H37    H       0.63159721      0.46137298     -0.21330159
H38    H       0.75664812      0.49937615     -0.03730942
H39    H       1.29367021      0.76992039      0.12389945
H40    H       0.94379535      0.76619915      0.08653458
H41    H       1.05565128      0.85367223      0.09807710
H42    H       1.03848636      0.78843723     -0.00417869
H43    H       1.12262047      0.72708693      0.27635639
H44    H       1.20549501      0.82064089      0.26921255
H45    H       1.32465091      0.73619241      0.29961507
H46    H       1.06155882      0.64716950     -0.07994444
H47    H       1.33802985      0.53349580     -0.02937777
H48    H       1.20428354      0.54710517     -0.14923251
H49    H       1.14386281      0.50400552     -0.05093571
H50    H       1.25945777      0.75527563     -0.04805432
H51    H       1.40777128      0.68375717     -0.02707466
H52    H       1.27087181      0.69258532     -0.14702370
