# Supplementary material for: The seventh blind test of crystal structure prediction: structure ranking methods
Source: Acta Crystallogr B Struct Sci Cryst Eng Mater. 2024 Oct 17;80(Pt 6):548–74. doi: 10.1107/S2052520624008679 (PMC11789160; doi:10.1107/S2052520624008679)
Supplement: Supplementary file 3 [file b-80-00548-sup3.zip › SI-C_theoretical_structures_CCDC_lists_and_predictions/ranked_structure_sets/Group10_XtalPi/XXVII-2-XtalPi_8/XXVII-2-XtalPi/XXVII_structure_37_X62.cif]

data_XXVII_structure_37_X62

_chemical_formula_sum            'C44 H52 I2 Si2'

_space_group_crystal_system      triclinic
_space_group_name_H-M_alt        'P -1'
_space_group_IT_number           2

loop_
_symmetry_equiv_pos_site_id
_symmetry_equiv_pos_as_xyz
1 x,y,z
2 -x,-y,-z

_cell_length_a                      11.67876890
_cell_length_b                      15.93985274
_cell_length_c                      11.77940745
_cell_angle_alpha                   99.43613940
_cell_angle_beta                   101.17189221
_cell_angle_gamma                   98.36332630
_cell_volume                      2086.28373549
_cell_formula_units_Z                2

loop_
_atom_site_label
_atom_site_type_symbol
_atom_site_fract_x
_atom_site_fract_y
_atom_site_fract_z
C1     C       0.54889217      0.12777227      1.10149677
C2     C       0.51762774      0.19273586      1.19812013
C3     C       0.48257642      0.14810895      1.29647785
Si1    Si      0.63799648      0.29465247      1.26184805
C4     C       0.73940192      0.30272543      1.16101024
C5     C       0.81284908      0.29931196      1.09936609
C6     C       0.90142233      0.29179210      1.03372195
C7     C       0.92181115      0.34914176      0.95555755
C8     C       0.85620037      0.41605493      0.94252218
C9     C       0.87521214      0.47248629      0.86616493
C10    C       0.80986801      0.54116849      0.85336723
C11    C       0.83230946      0.59617151      0.77864793
C12    C       0.92165469      0.58615119      0.71219908
C13    C       0.98640571      0.52150009      0.72215120
C14    C       0.96583207      0.46246176      0.79858832
C15    C       1.03140521      0.39668997      0.81113794
C16    C       1.01290208      0.33959925      0.88829362
C17    C       1.08330966      0.27445194      0.90305863
C18    C       1.17046002      0.26380289      0.83634863
C19    C       1.24217916      0.25001784      0.77503815
Si2    Si      1.33752950      0.21997092      0.67324089
C20    C       1.28935641      0.26725749      0.53636922
C21    C       1.16336268      0.22270645      0.46649774
C22    C       1.29756117      0.36633172      0.56538380
C23    C       1.49877711      0.26715286      0.75277047
C24    C       1.50967513      0.35375082      0.83788817
C25    C       1.58286063      0.27731122      0.66752467
C26    C       1.30787345      0.09648592      0.63542676
C27    C       1.37682067      0.05930951      0.54562846
C28    C       1.32799592      0.05593151      0.74628853
C29    C       1.06487105      0.21842008      0.98342268
C30    C       1.13525817      0.15482684      1.00109865
C31    C       1.11722861      0.09912974      1.07846581
C32    C       1.18881945      0.03495413      1.09672577
C33    C       1.17256699     -0.01768315      1.17600157
I1     I       1.28685622     -0.10787470      1.19868447
C34    C       1.08104607     -0.00962587      1.24117936
I2     I       1.05656079     -0.08533064      1.36873716
C35    C       1.00799891      0.04958315      1.22284385
C36    C       1.02352136      0.10612748      1.14216999
C37    C       0.95303756      0.16862263      1.12484960
C38    C       0.97163752      0.22621460      1.04822444
C39    C       0.72996594      0.28792614      1.41186069
C40    C       0.80129608      0.37590992      1.48388815
C41    C       0.81378074      0.22191455      1.40315375
C42    C       0.56753353      0.39526628      1.27306109
C43    C       0.48525352      0.39697782      1.36085065
C44    C       0.50199486      0.40463567      1.15030723
H1     H       0.63098797      0.10452763      1.13465200
H2     H       0.47740736      0.07039486      1.06929582
H3     H       0.56241649      0.15689124      1.02562365
H4     H       0.43861659      0.21642306      1.15577631
H5     H       0.40730640      0.09418192      1.25957441
H6     H       0.55588710      0.12109503      1.34211597
H7     H       0.45602551      0.19301868      1.36377682
H8     H       0.66456729      0.26478158      1.46118930
H9     H       0.86818570      0.40315148      1.43903485
H10    H       0.84919905      0.36786799      1.57050619
H11    H       0.74516933      0.42434575      1.50026573
H12    H       0.85745569      0.21569985      1.49240901
H13    H       0.76712038      0.15703810      1.35501339
H14    H       0.88386442      0.24338028      1.35829457
H15    H       0.64182472      0.45086172      1.30647868
H16    H       0.53266075      0.39570328      1.45073594
H17    H       0.41134829      0.34114793      1.33352148
H18    H       0.44524811      0.45570905      1.36578091
H19    H       0.56347576      0.41201255      1.09137483
H20    H       0.45896277      0.46163473      1.15679781
H21    H       0.43178943      0.34795871      1.10743838
H22    H       0.79018926      0.42449051      0.99548483
H23    H       0.74343107      0.54973131      0.90579293
H24    H       0.78332987      0.64904518      0.77098842
H25    H       0.93925686      0.63127524      0.65466742
H26    H       1.05549748      0.51406316      0.67269969
H27    H       1.10017132      0.38972265      0.76117254
H28    H       1.35203887      0.25320166      0.47952882
H29    H       1.14037067      0.24574366      0.38308368
H30    H       1.15435525      0.15201788      0.44342408
H31    H       1.09667632      0.23725944      0.51792730
H32    H       1.38858123      0.40065494      0.60624880
H33    H       1.24071854      0.38413033      0.62669497
H34    H       1.26793020      0.39138708      0.48490663
H35    H       1.52639808      0.21990173      0.80707209
H36    H       1.60181899      0.37671651      0.88834819
H37    H       1.45190300      0.34819073      0.90045919
H38    H       1.48443721      0.40377555      0.78899986
H39    H       1.57881816      0.21661992      0.60573173
H40    H       1.56048856      0.32615091      0.61486557
H41    H       1.67584526      0.29960606      0.71675681
H42    H       1.21221928      0.07818573      0.59355480
H43    H       1.35825600      0.08367078      0.46305321
H44    H       1.47343075      0.07470411      0.58152307
H45    H       1.35159154     -0.01181763      0.52201080
H46    H       1.27430533      0.07836505      0.80825312
H47    H       1.42174679      0.07060285      0.79402464
H48    H       1.30289961     -0.01511379      0.72114373
H49    H       1.20551597      0.14934652      0.95286682
H50    H       0.88197176      0.17357780      1.17198970
H51    H       1.25753899      0.02877702      1.04655639
H52    H       0.93812634      0.05537378      1.27162819
