# Supplementary material for: The seventh blind test of crystal structure prediction: structure ranking methods
Source: Acta Crystallogr B Struct Sci Cryst Eng Mater. 2024 Oct 17;80(Pt 6):548–74. doi: 10.1107/S2052520624008679 (PMC11789160; doi:10.1107/S2052520624008679)
Supplement: Supplementary file 3 [file b-80-00548-sup3.zip › SI-C_theoretical_structures_CCDC_lists_and_predictions/ranked_structure_sets/Group10_XtalPi/XXVII-2-XtalPi_8/XXVII-2-XtalPi/XXVII_structure_38_X59.cif]

data_XXVII_structure_38_X59

_chemical_formula_sum            'C44 H52 I2 Si2'

_space_group_crystal_system      triclinic
_space_group_name_H-M_alt        'P -1'
_space_group_IT_number           2

loop_
_symmetry_equiv_pos_site_id
_symmetry_equiv_pos_as_xyz
1 x,y,z
2 -x,-y,-z

_cell_length_a                       8.81194802
_cell_length_b                      14.25459092
_cell_length_c                      17.12522701
_cell_angle_alpha                   73.28022817
_cell_angle_beta                    86.38833969
_cell_angle_gamma                   89.43254518
_cell_volume                      2056.00236726
_cell_formula_units_Z                2

loop_
_atom_site_label
_atom_site_type_symbol
_atom_site_fract_x
_atom_site_fract_y
_atom_site_fract_z
C1     C       0.50070219      0.08621793      0.57775048
C2     C       0.58664521      0.10523237      0.64788222
C3     C       0.52711092      0.19990468      0.66550235
Si1    Si      0.80375813      0.11225362      0.62859792
C4     C       0.84522075      0.20236420      0.52803730
C5     C       0.86047191      0.27203238      0.46604008
C6     C       0.85848308      0.35483551      0.39653944
C7     C       0.72254895      0.41111660      0.38447740
C8     C       0.59407854      0.38470254      0.43972975
C9     C       0.45943876      0.43746897      0.42885575
C10    C       0.32914651      0.41055169      0.48529126
C11    C       0.19752123      0.46324134      0.47185955
C12    C       0.18724376      0.54515341      0.40067383
C13    C       0.30954821      0.57324971      0.34530792
C14    C       0.45064934      0.52200319      0.35774568
C15    C       0.57828635      0.54987505      0.30340310
C16    C       0.71527444      0.49667330      0.31404520
C17    C       0.84384447      0.52318746      0.25633069
C18    C       0.83225041      0.60545946      0.18718986
C19    C       0.81037836      0.67499144      0.12726019
Si2    Si      0.76484445      0.77710769      0.03805765
C20    C       0.56825158      0.75249974      0.00751543
C21    C       0.44331084      0.72799619      0.07779667
C22    C       0.51851717      0.83579484     -0.06610817
C23    C       0.91308199      0.77940474     -0.04862374
C24    C       1.07258767      0.76254268     -0.01532571
C25    C       0.88136103      0.70578081     -0.09643846
C26    C       0.78395104      0.89295928      0.07180279
C27    C       0.66467592      0.89865345      0.14001943
C28    C       0.78859416      0.98866862      0.00133082
C29    C       0.97855096      0.46532733      0.26714575
C30    C       1.10563778      0.48728789      0.20991748
C31    C       1.23715959      0.43036683      0.22101860
C32    C       1.36667683      0.45038648      0.16366601
C33    C       1.49327122      0.39171478      0.17540267
I1     I       1.67841696      0.42928157      0.08720797
C34    C       1.49879202      0.30836082      0.24676778
I2     I       1.68482925      0.21003118      0.26887883
C35    C       1.37830382      0.28886835      0.30408242
C36    C       1.24440124      0.34750489      0.29331178
C37    C       1.12021243      0.32545527      0.35015979
C38    C       0.98592197      0.38091085      0.33893484
C39    C       0.89287566      0.16969735      0.70307529
C40    C       1.06675667      0.18303688      0.68671293
C41    C       0.85068614      0.11890033      0.79408517
C42    C       0.89498819     -0.00834741      0.62550486
C43    C       0.88461287     -0.08840463      0.70858797
C44    C       0.83361948     -0.04634331      0.55750240
H1     H       0.09893637      0.44166976      0.51484429
H2     H       0.08045833      0.58482599      0.38975642
H3     H       0.30080862      0.63432921      0.29012523
H4     H       0.33671758      0.34748124      0.53912424
H5     H       0.57164718      0.61381207      0.25040803
H6     H       0.60108366      0.32076553      0.49242760
H7     H       1.10021377      0.55044115      0.15596408
H8     H       1.12646936      0.26383843      0.40499469
H9     H       1.36342764      0.51325702      0.10954981
H10    H       1.38230297      0.22718253      0.35901968
H11    H       0.84305927      0.24364870      0.68788122
H12    H       0.56130356      0.04315591      0.70336985
H13    H       1.01665187      0.01040272      0.60900364
H14    H       0.53040380      0.14152471      0.51902406
H15    H       0.52466466      0.01383334      0.56958712
H16    H       0.37674195      0.08985540      0.59067723
H17    H       0.40188614      0.19968475      0.67072551
H18    H       0.56690751      0.20854825      0.72255264
H19    H       0.56411256      0.26551269      0.61639528
H20    H       1.11227800      0.22632784      0.72415596
H21    H       1.12513072      0.11181383      0.70225263
H22    H       1.09804884      0.22111391      0.62207877
H23    H       0.88075335      0.16608068      0.83190551
H24    H       0.72858681      0.10133575      0.80685121
H25    H       0.91295462      0.04989949      0.81555435
H26    H       0.93579088     -0.15719384      0.70286416
H27    H       0.94435781     -0.06669117      0.75526341
H28    H       0.76561615     -0.10555063      0.73223151
H29    H       0.71953656     -0.07881953      0.57591697
H30    H       0.82463450      0.01247044      0.50002866
H31    H       0.90841624     -0.10306528      0.54452559
H32    H       0.58468880      0.68586347     -0.01280121
H33    H       0.91049069      0.85401947     -0.09162673
H34    H       0.89611384      0.88480098      0.09842990
H35    H       0.69314244      0.95801419      0.16641145
H36    H       0.55089348      0.91438980      0.11645185
H37    H       0.65724647      0.82994159      0.18976290
H38    H       0.80184231      1.05178769      0.02525186
H39    H       0.88375220      0.99051246     -0.04365237
H40    H       0.68317197      0.99977790     -0.03130506
H41    H       0.33920342      0.70240843      0.05772621
H42    H       0.47941034      0.66979505      0.13071897
H43    H       0.41254310      0.79233454      0.09851002
H44    H       0.41618016      0.81448904     -0.09080480
H45    H       0.49075819      0.90236628     -0.04813217
H46    H       0.60713454      0.85548197     -0.11660414
H47    H       1.16171757      0.77805423     -0.06542624
H48    H       1.09562432      0.80782234      0.02489034
H49    H       1.08412753      0.68548392      0.02077996
H50    H       0.97326580      0.70796645     -0.14373608
H51    H       0.87507095      0.63008164     -0.05554721
H52    H       0.77397466      0.72055116     -0.12693744
