# Supplementary material for: The seventh blind test of crystal structure prediction: structure ranking methods
Source: Acta Crystallogr B Struct Sci Cryst Eng Mater. 2024 Oct 17;80(Pt 6):548–74. doi: 10.1107/S2052520624008679 (PMC11789160; doi:10.1107/S2052520624008679)
Supplement: Supplementary file 3 [file b-80-00548-sup3.zip › SI-C_theoretical_structures_CCDC_lists_and_predictions/ranked_structure_sets/Group10_XtalPi/XXVII-2-XtalPi_8/XXVII-2-XtalPi/XXVII_structure_39_X99.cif]

data_XXVII_structure_39_X99

_chemical_formula_sum            'C44 H52 I2 Si2'

_space_group_crystal_system      monoclinic
_space_group_name_H-M_alt        'P 1 c 1'
_space_group_IT_number           7

loop_
_symmetry_equiv_pos_site_id
_symmetry_equiv_pos_as_xyz
1 x,y,z
2 x,-y,z+1/2

_cell_length_a                      13.35605698
_cell_length_b                       9.17604000
_cell_length_c                      17.56766334
_cell_angle_alpha                   90.00000000
_cell_angle_beta                    96.44257849
_cell_angle_gamma                   90.00000000
_cell_volume                      2139.42078971
_cell_formula_units_Z                2

loop_
_atom_site_label
_atom_site_type_symbol
_atom_site_fract_x
_atom_site_fract_y
_atom_site_fract_z
C1     C       0.44283130      1.18172570      0.57400057
C2     C       0.55885816      1.17108046      0.58548573
C3     C       0.59100574      1.02565939      0.62492024
Si1    Si      0.62123964      1.20154503      0.49366994
C4     C       0.57587565      1.05644870      0.42606481
C5     C       0.53380575      0.96405398      0.38320870
C6     C       0.47807681      0.86003314      0.33672380
C7     C       0.37059690      0.86528111      0.33073852
C8     C       0.32036384      0.97062032      0.37092124
C9     C       0.21576353      0.97249677      0.36922610
C10    C       0.16553229      1.07334980      0.41431708
C11    C       0.06266155      1.07029662      0.41306085
C12    C       0.00346951      0.96918329      0.36496436
C13    C       0.04860872      0.87171555      0.32030723
C14    C       0.15613181      0.86702606      0.32205401
C15    C       0.20527852      0.76373471      0.28106124
C16    C       0.31142316      0.75741197      0.28487180
C17    C       0.36126681      0.64626689      0.24605258
C18    C       0.30294618      0.54414157      0.19988375
C19    C       0.25010743      0.45930918      0.15884097
Si2    Si      0.17820340      0.33998644      0.08771242
C20    C       0.03895331      0.38976229      0.08476168
C21    C      -0.02504061      0.32604500      0.01376996
C22    C       0.01779036      0.55417451      0.09299539
C23    C       0.20511390      0.14003665      0.11545726
C24    C       0.11521774      0.05736226      0.14295768
C25    C       0.29904711      0.12411995      0.17488430
C26    C       0.23245706      0.37419686     -0.00652003
C27    C       0.34483995      0.33107051      0.00064119
C28    C       0.21757460      0.53184033     -0.03586175
C29    C       0.46889877      0.63725671      0.25489760
C30    C       0.52011212      0.52011302      0.22409652
C31    C       0.62472251      0.50480598      0.23821663
C32    C       0.67614147      0.37878974      0.21427984
C33    C       0.77831558      0.36214277      0.23312687
I1     I       0.84645326      0.16544716      0.20396176
C34    C       0.83681298      0.47391130      0.27505680
I2     I       0.99355591      0.44990722      0.30720834
C35    C       0.79015112      0.59749548      0.29781365
C36    C       0.68335515      0.61592796      0.28190464
C37    C       0.63389710      0.73429625      0.31064598
C38    C       0.52783752      0.74642739      0.30028996
C39    C       0.58234200      1.38200723      0.44509779
C40    C       0.47457665      1.37803423      0.40291194
C41    C       0.59872999      1.51056951      0.50212241
C42    C       0.76491248      1.18834264      0.51184503
C43    C       0.80273871      1.02994177      0.50648665
C44    C       0.81679036      1.28478792      0.45588628
H1     H       0.41015266      1.10158903      0.53151954
H2     H       0.41608087      1.29067721      0.55559692
H3     H       0.41187395      1.15783058      0.62815840
H4     H       0.58761938      1.26029768      0.62435683
H5     H       0.56997710      0.93202313      0.58695304
H6     H       0.55370443      1.01122766      0.67743333
H7     H       0.67247555      1.02082894      0.64175953
H8     H       0.36504704      1.05097965      0.40545153
H9     H       0.21085156      1.15127149      0.45029480
H10    H       0.02524577      1.14590461      0.44838618
H11    H      -0.07827614      0.97102855      0.36391926
H12    H       0.00357442      0.79510641      0.28329830
H13    H       0.16079995      0.68366024      0.24616998
H14    H       0.01517029      0.33566806      0.13592713
H15    H      -0.01168173      0.20894953      0.00620705
H16    H      -0.00865294      0.38106830     -0.03906656
H17    H      -0.10626870      0.34020310      0.01863655
H18    H      -0.06284594      0.57246155      0.09844771
H19    H       0.03622406      0.61622563      0.04281644
H20    H       0.06151053      0.60119790      0.14376177
H21    H       0.22214479      0.08754196      0.06164125
H22    H       0.04751997      0.06259078      0.10119612
H23    H       0.09548388      0.10117925      0.19773706
H24    H       0.13443898     -0.05865095      0.15227487
H25    H       0.28658808      0.17559689      0.22968937
H26    H       0.31588123      0.00822553      0.18621221
H27    H       0.36655505      0.17453944      0.15546836
H28    H       0.19040910      0.30066673     -0.04855521
H29    H       0.35699148      0.21560140      0.01588126
H30    H       0.37650879      0.34922770     -0.05366873
H31    H       0.38881468      0.39734223      0.04475158
H32    H       0.13766144      0.56291951     -0.04393689
H33    H       0.24797374      0.54602923     -0.09133269
H34    H       0.25674479      0.60963665      0.00504690
H35    H       0.47601044      0.43597839      0.19167896
H36    H       0.63209678      0.29367020      0.18273046
H37    H       0.83334042      0.68159792      0.33092494
H38    H       0.67749517      0.81712810      0.34444595
H39    H       0.63417436      1.39728035      0.40098265
H40    H       0.46859654      1.29814353      0.35585613
H41    H       0.41807770      1.34941092      0.44112940
H42    H       0.45352302      1.48500425      0.37807985
H43    H       0.54909378      1.50212139      0.54787418
H44    H       0.58260418      1.61577217      0.47283223
H45    H       0.67689926      1.51515723      0.53002105
H46    H       0.78669284      1.22844031      0.57094816
H47    H       0.78977600      0.99123007      0.44680455
H48    H       0.88435260      1.02325506      0.52476308
H49    H       0.76472213      0.95308946      0.54152581
H50    H       0.79418339      1.25145392      0.39612141
H51    H       0.79919268      1.40120999      0.46076441
H52    H       0.89913375      1.27405785      0.46644930
