# Supplementary material for: The seventh blind test of crystal structure prediction: structure ranking methods
Source: Acta Crystallogr B Struct Sci Cryst Eng Mater. 2024 Oct 17;80(Pt 6):548–74. doi: 10.1107/S2052520624008679 (PMC11789160; doi:10.1107/S2052520624008679)
Supplement: Supplementary file 3 [file b-80-00548-sup3.zip › SI-C_theoretical_structures_CCDC_lists_and_predictions/ranked_structure_sets/Group10_XtalPi/XXVII-2-XtalPi_8/XXVII-2-XtalPi/XXVII_structure_3_X21.cif]

data_XXVII_structure_3_X21

_chemical_formula_sum            'C44 H52 I2 Si2'

_space_group_crystal_system      triclinic
_space_group_name_H-M_alt        'P -1'
_space_group_IT_number           2

loop_
_symmetry_equiv_pos_site_id
_symmetry_equiv_pos_as_xyz
1 x,y,z
2 -x,-y,-z

_cell_length_a                       7.53409947
_cell_length_b                      14.41453018
_cell_length_c                      19.11556274
_cell_angle_alpha                   92.84092924
_cell_angle_beta                    99.91567295
_cell_angle_gamma                   79.13872938
_cell_volume                      2008.00267020
_cell_formula_units_Z                2

loop_
_atom_site_label
_atom_site_type_symbol
_atom_site_fract_x
_atom_site_fract_y
_atom_site_fract_z
C1     C      -0.30797379      0.39088799     -0.08084946
C2     C      -0.24075556      0.31532588     -0.13471058
C3     C      -0.39190225      0.31212174     -0.20002258
Si1    Si     -0.13766800      0.19621695     -0.09199369
C4     C      -0.00729132      0.21923841     -0.00306966
C5     C       0.05427666      0.23255105      0.05987392
C6     C       0.10952583      0.24063555      0.13451757
C7     C       0.00812286      0.20279946      0.17992436
C8     C      -0.14539405      0.16135456      0.15234980
C9     C      -0.24671265      0.12550645      0.19587039
C10    C      -0.40353524      0.08461052      0.16729779
C11    C      -0.50025186      0.04983253      0.21142889
C12    C      -0.44621508      0.05307036      0.28681997
C13    C      -0.29633563      0.09142412      0.31645770
C14    C      -0.19238289      0.12936943      0.27247165
C15    C      -0.03964041      0.16932700      0.30048257
C16    C       0.06162607      0.20668214      0.25670686
C17    C       0.21552840      0.24819837      0.28663000
C18    C       0.27197323      0.25102206      0.36104513
C19    C       0.32856695      0.25386677      0.42511631
Si2    Si      0.43460671      0.25781048      0.51928989
C20    C       0.67766787      0.18734261      0.52137120
C21    C       0.79149745      0.24121073      0.48344078
C22    C       0.78174041      0.15344509      0.59510147
C23    C       0.43126186      0.38925379      0.53987661
C24    C       0.23361734      0.44611123      0.52985956
C25    C       0.54128503      0.41256746      0.61226268
C26    C       0.28831382      0.19811947      0.56849641
C27    C       0.29480409      0.09450684      0.54196045
C28    C       0.32464287      0.20477819      0.65030505
C29    C       0.31494290      0.28702599      0.24196609
C30    C       0.46537110      0.32922780      0.27208019
C31    C       0.56397562      0.36940337      0.23044045
C32    C       0.71220586      0.41493646      0.26202254
C33    C       0.80245436      0.45933494      0.22097721
I1     I       1.01384388      0.52833233      0.27448149
C34    C       0.75123669      0.45784609      0.14489153
I2     I       0.87103408      0.53396106      0.07977923
C35    C       0.61473510      0.41079181      0.11278644
C36    C       0.51341916      0.36637727      0.15384144
C37    C       0.36456165      0.32418657      0.12310062
C38    C       0.26194673      0.28402773      0.16499893
C39    C       0.02505698      0.12418636     -0.14930273
C40    C       0.14687751      0.18607275     -0.17503588
C41    C      -0.07712395      0.07554970     -0.21369671
C42    C      -0.32421653      0.12966737     -0.07675135
C43    C      -0.24510178      0.03228920     -0.04319581
C44    C      -0.46396887      0.18794205     -0.03377301
H1     H       0.57641765      0.41020035      0.05517926
H2     H       0.32557960      0.32271485      0.06540964
H3     H      -0.18616545      0.15757374      0.09505406
H4     H      -0.44603919      0.08274045      0.10979994
H5     H      -0.62105404      0.02049937      0.18914158
H6     H       0.75048579      0.41467387      0.31971653
H7     H       0.50299879      0.33147428      0.32971420
H8     H       0.00317371      0.17251132      0.35790967
H9     H      -0.25489202      0.09440572      0.37395269
H10    H      -0.52669170      0.02565873      0.32060025
H11    H      -0.12483287      0.33766306     -0.15336648
H12    H      -0.44223218      0.38305888     -0.06908173
H13    H      -0.32295622      0.46180153     -0.10220064
H14    H      -0.21203331      0.38737801     -0.03049810
H15    H      -0.34115506      0.26850901     -0.24378385
H16    H      -0.50899827      0.28449735     -0.18709231
H17    H      -0.44544853      0.38412436     -0.22027165
H18    H       0.11566285      0.06864595     -0.11529266
H19    H       0.20748321      0.22973279     -0.13209516
H20    H       0.06749031      0.23426541     -0.21687858
H21    H       0.25940586      0.14131100     -0.19768491
H22    H       0.01529647      0.04921474     -0.25195011
H23    H      -0.12875592      0.01469232     -0.19796483
H24    H      -0.19393401      0.12449371     -0.24238619
H25    H      -0.39934790      0.11807123     -0.13056933
H26    H      -0.16376270      0.03931249      0.00975607
H27    H      -0.35595434     -0.00508319     -0.03649987
H28    H      -0.15545744     -0.01394652     -0.07533379
H29    H      -0.56670522      0.14632233     -0.02481854
H30    H      -0.39737723      0.21008092      0.01852284
H31    H      -0.53897474      0.25230783     -0.06127281
H32    H       0.65596921      0.12351813      0.48881686
H33    H       0.71762883      0.26629634      0.43102713
H34    H       0.82703873      0.30315525      0.51506180
H35    H       0.92091165      0.19546758      0.47500516
H36    H       0.70746103      0.10929313      0.62034559
H37    H       0.91690862      0.11040309      0.59058727
H38    H       0.80616358      0.21281350      0.63184360
H39    H       0.49882885      0.41092370      0.49789593
H40    H       0.23376123      0.52264797      0.53688864
H41    H       0.15623066      0.42667866      0.56911085
H42    H       0.15793245      0.43469567      0.47648946
H43    H       0.68324718      0.37313929      0.62003678
H44    H       0.54813406      0.48852118      0.61658995
H45    H       0.47748565      0.39618896      0.65659956
H46    H       0.14793608      0.23696219      0.55084497
H47    H       0.25958765      0.08932506      0.48367029
H48    H       0.43213007      0.05142442      0.55755777
H49    H       0.19791188      0.06156148      0.56504780
H50    H       0.30593390      0.27844489      0.66984323
H51    H       0.46384872      0.16966733      0.67309432
H52    H       0.22848481      0.17003611      0.67228723
