# Supplementary material for: The seventh blind test of crystal structure prediction: structure ranking methods
Source: Acta Crystallogr B Struct Sci Cryst Eng Mater. 2024 Oct 17;80(Pt 6):548–74. doi: 10.1107/S2052520624008679 (PMC11789160; doi:10.1107/S2052520624008679)
Supplement: Supplementary file 3 [file b-80-00548-sup3.zip › SI-C_theoretical_structures_CCDC_lists_and_predictions/ranked_structure_sets/Group10_XtalPi/XXVII-2-XtalPi_8/XXVII-2-XtalPi/XXVII_structure_40_X90.cif]

data_XXVII_structure_40_X90

_chemical_formula_sum            'C44 H52 I2 Si2'

_space_group_crystal_system      monoclinic
_space_group_name_H-M_alt        'P 1 2_1/c 1'
_space_group_IT_number           14

loop_
_symmetry_equiv_pos_site_id
_symmetry_equiv_pos_as_xyz
1 x,y,z
2 -x,-y,-z
3 x,-y+1/2,z+1/2
4 -x,y+1/2,-z+1/2

_cell_length_a                       7.29133816
_cell_length_b                      67.71616533
_cell_length_c                       9.14528124
_cell_angle_alpha                   90.00000000
_cell_angle_beta                   106.53483114
_cell_angle_gamma                   90.00000000
_cell_volume                      4328.67853844
_cell_formula_units_Z                4

loop_
_atom_site_label
_atom_site_type_symbol
_atom_site_fract_x
_atom_site_fract_y
_atom_site_fract_z
C1     C      -0.17022858      0.01545907      0.33594429
C2     C      -0.12015897      0.03592848      0.28409044
C3     C      -0.23242720      0.04012233      0.11619646
Si1    Si      0.14957607      0.03970804      0.32613240
C4     C       0.18218942      0.06535630      0.27568249
C5     C       0.20300956      0.08304039      0.25632455
C6     C       0.22679121      0.10346947      0.23830781
C7     C       0.17001970      0.11201825      0.09006330
C8     C       0.08809667      0.10044701     -0.04027843
C9     C       0.02453285      0.10878969     -0.18527501
C10    C      -0.06718463      0.09720072     -0.31655434
C11    C      -0.12934249      0.10579103     -0.45772976
C12    C      -0.10352039      0.12648745     -0.47735625
C13    C      -0.01733060      0.13814088     -0.35408064
C14    C       0.04860374      0.12987683     -0.20386173
C15    C       0.13221693      0.14135031     -0.07521851
C16    C       0.19194792      0.13310360      0.07269738
C17    C       0.26858496      0.14500354      0.20515215
C18    C       0.27914299      0.16563288      0.18983610
C19    C       0.28673441      0.18361174      0.17746795
Si2    Si      0.29572201      0.21041014      0.15803852
C20    C       0.54347420      0.21887658      0.27896709
C21    C       0.61411061      0.20764065      0.43223387
C22    C       0.55503419      0.24144458      0.30423440
C23    C       0.25245314      0.21604431     -0.05368992
C24    C       0.05617198      0.20795818     -0.14873580
C25    C       0.41258416      0.20817873     -0.11806359
C26    C       0.08805263      0.22061708      0.22452308
C27    C       0.02988872      0.24180214      0.16778201
C28    C       0.12262363      0.21875331      0.39843751
C29    C       0.32753739      0.13643154      0.35396102
C30    C       0.40627860      0.14791022      0.48617822
C31    C       0.46481222      0.13935980      0.63114908
C32    C       0.55034025      0.15059666      0.76594364
C33    C       0.61062360      0.14168923      0.90690953
I1     I       0.74072098      0.15980988      1.09699173
C34    C       0.58705090      0.12071494      0.92114477
I2     I       0.67943419      0.10534027      1.12963722
C35    C       0.50386743      0.10956593      0.79417301
C36    C       0.44155222      0.11829294      0.64644733
C37    C       0.36262345      0.10689452      0.51709317
C38    C       0.30561198      0.11530273      0.37023106
C39    C       0.27580279      0.02354313      0.21349252
C40    C       0.19971624      0.02565139      0.03871309
C41    C       0.29438910      0.00163868      0.26163773
C42    C       0.27942438      0.03755782      0.53955666
C43    C       0.17576548      0.04922813      0.63764534
C44    C       0.49023097      0.04441782      0.57503378
H1     H       0.00143964      0.15397749     -0.36850681
H2     H      -0.08904041      0.08146031     -0.30130373
H3     H      -0.20101662      0.09671303     -0.55586151
H4     H      -0.15409347      0.13292961     -0.59099180
H5     H       0.15010061      0.15717916     -0.08866973
H6     H       0.07046874      0.08461225     -0.02646520
H7     H       0.42330972      0.16377832      0.47397051
H8     H       0.34523432      0.09106449      0.52949694
H9     H       0.56972068      0.16644565      0.75450504
H10    H       0.48579034      0.09367662      0.80435005
H11    H       0.42115304      0.02998938      0.24713609
H12    H       0.27978225      0.02179243      0.57071004
H13    H      -0.16388254      0.04724412      0.35514965
H14    H      -0.32537667      0.01388948      0.31699207
H15    H      -0.12596951      0.00349413      0.27172535
H16    H      -0.10103430      0.01291945      0.45797647
H17    H      -0.38719486      0.04107221      0.10321183
H18    H      -0.18914048      0.05416047      0.07517897
H19    H      -0.21133054      0.02825834      0.04034839
H20    H       0.25827749      0.04872631      0.75915274
H21    H       0.15896594      0.06487104      0.60364903
H22    H       0.03208134      0.04330353      0.62835143
H23    H       0.56267329      0.04328890      0.69845936
H24    H       0.57258907      0.03549787      0.51530446
H25    H       0.49931438      0.05992276      0.54132610
H26    H       0.29832545      0.01853392     -0.01729407
H27    H       0.05935025      0.01852246     -0.00575942
H28    H       0.18438378      0.04122817      0.00291260
H29    H       0.38504597     -0.00641451      0.20335046
H30    H       0.15457405     -0.00584076      0.23186565
H31    H       0.35917513     -0.00019520      0.38510745
H32    H       0.64131419      0.21496422      0.21050842
H33    H       0.24889643      0.23232075     -0.06378174
H34    H      -0.03280393      0.21071308      0.16947056
H35    H      -0.09212921      0.24701636      0.20604164
H36    H       0.14732769      0.25238121      0.21025216
H37    H      -0.01293809      0.24263814      0.04261611
H38    H       0.03209393      0.21129683     -0.27072561
H39    H       0.04943879      0.19179398     -0.13719534
H40    H      -0.06430836      0.21427158     -0.11412766
H41    H       0.38251104      0.21191704     -0.24012623
H42    H       0.55395873      0.21432928     -0.05864394
H43    H       0.42330316      0.19199666     -0.10766603
H44    H      -0.00472800      0.22344033      0.43102770
H45    H       0.15519227      0.20342643      0.43790932
H46    H       0.24187914      0.22814485      0.46224555
H47    H       0.75562180      0.21307870      0.49871577
H48    H       0.51726963      0.20955926      0.50406442
H49    H       0.62689762      0.19169872      0.41390598
H50    H       0.70226303      0.24603697      0.36415631
H51    H       0.51045814      0.24978028      0.19631714
H52    H       0.46420106      0.24624018      0.37519930
