# Supplementary material for: The seventh blind test of crystal structure prediction: structure ranking methods
Source: Acta Crystallogr B Struct Sci Cryst Eng Mater. 2024 Oct 17;80(Pt 6):548–74. doi: 10.1107/S2052520624008679 (PMC11789160; doi:10.1107/S2052520624008679)
Supplement: Supplementary file 3 [file b-80-00548-sup3.zip › SI-C_theoretical_structures_CCDC_lists_and_predictions/ranked_structure_sets/Group10_XtalPi/XXVII-2-XtalPi_8/XXVII-2-XtalPi/XXVII_structure_41_X19.cif]

data_XXVII_structure_41_X19

_chemical_formula_sum            'C44 H52 I2 Si2'

_space_group_crystal_system      triclinic
_space_group_name_H-M_alt        'P -1'
_space_group_IT_number           2

loop_
_symmetry_equiv_pos_site_id
_symmetry_equiv_pos_as_xyz
1 x,y,z
2 -x,-y,-z

_cell_length_a                       7.68849226
_cell_length_b                      15.67059491
_cell_length_c                      18.37160566
_cell_angle_alpha                   76.76345159
_cell_angle_beta                   101.53306484
_cell_angle_gamma                   76.76745183
_cell_volume                      2021.71620779
_cell_formula_units_Z                2

loop_
_atom_site_label
_atom_site_type_symbol
_atom_site_fract_x
_atom_site_fract_y
_atom_site_fract_z
C1     C       0.86173434      0.86510620      0.44613613
C2     C       0.87723408      0.76695217      0.49246925
C3     C       1.02090017      0.69661649      0.47171621
Si1    Si      0.64734398      0.73718743      0.48421731
C4     C       0.56988709      0.73253060      0.38425427
C5     C       0.54745901      0.72770613      0.31737490
C6     C       0.52782364      0.72585794      0.23964332
C7     C       0.64370373      0.76328339      0.19727440
C8     C       0.78307214      0.79743817      0.23228622
C9     C       0.89428054      0.83596131      0.19109434
C10    C       1.03412118      0.87174746      0.22631781
C11    C       1.13910340      0.91039798      0.18379875
C12    C       1.11221389      0.91479795      0.10351500
C13    C       0.98143418      0.88014329      0.06776297
C14    C       0.86710652      0.84031215      0.10963642
C15    C       0.73138689      0.80544142      0.07483893
C16    C       0.61678727      0.76749734      0.11575210
C17    C       0.47477107      0.73431150      0.07876116
C18    C       0.43579941      0.74909883     -0.00245375
C19    C       0.40446795      0.76959474     -0.07349528
Si2    Si      0.40588961      0.81578654     -0.17507820
C20    C       0.40135306      0.94165005     -0.18941323
C21    C       0.47372956      0.97737815     -0.25955628
C22    C       0.49956769      0.96436703     -0.11756344
C23    C       0.19054702      0.80683734     -0.24217888
C24    C       0.19402221      0.82100342     -0.32771596
C25    C       0.01184723      0.87265735     -0.23834019
C26    C       0.63023123      0.74455507     -0.18710958
C27    C       0.80082098      0.73761258     -0.12276150
C28    C       0.62566125      0.64768907     -0.19083411
C29    C       0.36890031      0.69097177      0.12262524
C30    C       0.23713988      0.65232526      0.08829840
C31    C       0.13307170      0.60982502      0.13083564
C32    C       0.00120107      0.56925056      0.09690465
C33    C      -0.10056443      0.52793195      0.13962533
I1     I      -0.29153503      0.47054663      0.08262033
C34    C      -0.07544885      0.52493061      0.22003731
I2     I      -0.22222853      0.46044854      0.29059377
C35    C       0.04816018      0.56448030      0.25414939
C36    C       0.15730200      0.60732961      0.21164132
C37    C       0.28511985      0.64661677      0.24582059
C38    C       0.39466153      0.68750044      0.20394586
C39    C       0.69360757      0.61797960      0.55442958
C40    C       0.72746807      0.54178971      0.51407245
C41    C       0.54290820      0.60877064      0.59746936
C42    C       0.46351180      0.82697953      0.50440154
C43    C       0.54994985      0.85723218      0.57402675
C44    C       0.35551313      0.90983242      0.43314244
H1     H       0.92861342      0.76008290      0.55486820
H2     H       0.81393844      0.87552751      0.38333408
H3     H       0.99819982      0.87820498      0.45767439
H4     H       0.76515604      0.91778095      0.46087142
H5     H       1.14912085      0.71719338      0.47278236
H6     H       0.96855669      0.69119920      0.41305991
H7     H       1.05829294      0.62798583      0.51264910
H8     H       0.82340911      0.60830880      0.59838918
H9     H       0.36254528      0.79168823      0.52153847
H10    H       0.83962621      0.54318453      0.48532965
H11    H       0.60218543      0.54861008      0.46931031
H12    H       0.76384499      0.47361780      0.55631185
H13    H       0.52278164      0.65823776      0.63109330
H14    H       0.58162729      0.53978897      0.63850794
H15    H       0.40889337      0.61865792      0.55679607
H16    H       0.62060268      0.79875736      0.62621639
H17    H       0.44254606      0.90445347      0.58906631
H18    H       0.65234427      0.89316349      0.56125286
H19    H       0.44622059      0.94865310      0.41161350
H20    H       0.24726911      0.95752878      0.44781784
H21    H       0.28726502      0.88820373      0.38485819
H22    H       0.80390989      0.79370894      0.29348119
H23    H       0.30228297      0.64547265      0.30652146
H24    H       0.71326506      0.80709742      0.01421288
H25    H       0.21647447      0.65590559      0.02707357
H26    H       1.05607641      0.86720717      0.28788581
H27    H       0.06479473      0.56375908      0.31464736
H28    H       0.96407074      0.88167500      0.00694109
H29    H       1.24542353      0.93709359      0.21131383
H30    H      -0.01646109      0.57134363      0.03608703
H31    H       1.19906650      0.94430223      0.07104376
H32    H       0.25280287      0.97890045     -0.20345329
H33    H       0.18648232      0.73588746     -0.21878917
H34    H       0.64473792      0.78229462     -0.24329122
H35    H       0.62255038      0.94387838     -0.24877507
H36    H       0.45496747      1.05163554     -0.27155631
H37    H       0.40122261      0.96579798     -0.31272955
H38    H       0.44249121      0.94511630     -0.06795023
H39    H       0.48370227      1.03839346     -0.13099516
H40    H       0.64927637      0.92906974     -0.09909830
H41    H       0.31690253      0.77505379     -0.33471920
H42    H       0.18991758      0.89198399     -0.35540480
H43    H       0.07086691      0.80836819     -0.36076830
H44    H      -0.00096547      0.94393057     -0.26894891
H45    H       0.00708141      0.87000227     -0.17843061
H46    H      -0.11107748      0.85579796     -0.26681222
H47    H       0.92983107      0.70096506     -0.13311582
H48    H       0.79190897      0.69944158     -0.06596983
H49    H       0.81366986      0.80490358     -0.11869799
H50    H       0.50170243      0.64782919     -0.23274546
H51    H       0.62853690      0.60464070     -0.13380564
H52    H       0.74792631      0.61374716     -0.20727274
