# Supplementary material for: The seventh blind test of crystal structure prediction: structure ranking methods
Source: Acta Crystallogr B Struct Sci Cryst Eng Mater. 2024 Oct 17;80(Pt 6):548–74. doi: 10.1107/S2052520624008679 (PMC11789160; doi:10.1107/S2052520624008679)
Supplement: Supplementary file 3 [file b-80-00548-sup3.zip › SI-C_theoretical_structures_CCDC_lists_and_predictions/ranked_structure_sets/Group10_XtalPi/XXVII-2-XtalPi_8/XXVII-2-XtalPi/XXVII_structure_42_X56.cif]

data_XXVII_structure_42_X56

_chemical_formula_sum            'C44 H52 I2 Si2'

_space_group_crystal_system      orthorhombic
_space_group_name_H-M_alt        'P n a 2_1'
_space_group_IT_number           33

loop_
_symmetry_equiv_pos_site_id
_symmetry_equiv_pos_as_xyz
1 x,y,z
2 -x,-y,z+1/2
3 x+1/2,-y+1/2,z
4 -x+1/2,y+1/2,z+1/2

_cell_length_a                      51.37876476
_cell_length_b                       7.66297644
_cell_length_c                      10.50459050
_cell_angle_alpha                   90.00000000
_cell_angle_beta                    90.00000000
_cell_angle_gamma                   90.00000000
_cell_volume                      4135.80711599
_cell_formula_units_Z                4

loop_
_atom_site_label
_atom_site_type_symbol
_atom_site_fract_x
_atom_site_fract_y
_atom_site_fract_z
C1     C       0.48700638      0.87754637      0.50763911
C2     C       0.47325437      0.88511586      0.37736259
C3     C       0.44804501      0.99350897      0.38563435
Si1    Si      0.46624251      0.65749515      0.31227116
C4     C       0.44327867      0.55259282      0.42386365
C5     C       0.42620773      0.50764114      0.49903952
C6     C       0.40724400      0.47463109      0.59389571
C7     C       0.40403589      0.60161225      0.69284777
C8     C       0.41898211      0.75619356      0.69580023
C9     C       0.41523880      0.88496717      0.78794424
C10    C       0.43001738      1.04359207      0.78853585
C11    C       0.42592502      1.16770116      0.88056044
C12    C       0.40671746      1.14137407      0.97752223
C13    C       0.39200364      0.99183283      0.97995683
C14    C       0.39555837      0.85924576      0.88542504
C15    C       0.38059077      0.70708812      0.88323456
C16    C       0.38431340      0.57636978      0.79036542
C17    C       0.36895120      0.42132146      0.78966131
C18    C       0.34854424      0.39872119      0.87842707
C19    C       0.32953594      0.37546414      0.94718473
Si2    Si      0.29850753      0.33170932      1.02902524
C20    C       0.28080198      0.15424468      0.93379379
C21    C       0.25205619      0.13636715      0.97512034
C22    C       0.28233510      0.17141680      0.78726668
C23    C       0.27942457      0.54609299      1.03195096
C24    C       0.28854993      0.67063155      1.13835230
C25    C       0.28075867      0.63994453      0.90179578
C26    C       0.30750062      0.25398658      1.19592717
C27    C       0.32921205      0.11504839      1.19555202
C28    C       0.28428639      0.19381199      1.27776659
C29    C       0.37280574      0.29170306      0.69399256
C30    C       0.35806592      0.13662908      0.69432117
C31    C       0.36000500      0.01464242      0.59649591
C32    C       0.34450587     -0.14023626      0.59622426
C33    C       0.34637249     -0.26025965      0.49942901
I1     I       0.32130772     -0.47893663      0.50999037
C34    C       0.36444123     -0.23185938      0.39671631
I2     I       0.36876017     -0.41200560      0.24513494
C35    C       0.37930137     -0.08229499      0.39306656
C36    C       0.37776837      0.04605613      0.49186996
C37    C       0.39290351      0.19800629      0.49193066
C38    C       0.39136321      0.32138083      0.59164085
C39    C       0.44782519      0.67828976      0.15577359
C40    C       0.44180972      0.50154095      0.09317366
C41    C       0.46088843      0.80350374      0.06054360
C42    C       0.49784677      0.52648910      0.30910184
C43    C       0.49368093      0.32775425      0.30156517
C44    C       0.51718899      0.58992590      0.20659373
H1     H       0.43707730      1.28855167      0.87903704
H2     H       0.40353674      1.24251568      1.04880727
H3     H       0.37712998      0.97222938      1.05274917
H4     H       0.44444632      1.06404341      0.71365866
H5     H       0.36553814      0.68829854      0.95514493
H6     H       0.43365299      0.77638899      0.62260782
H7     H       0.34471531      0.11246031      0.77296118
H8     H       0.40631062      0.22273257      0.41355039
H9     H       0.33099289     -0.16121441      0.67490303
H10    H       0.39256833     -0.05974514      0.31379632
H11    H       0.42894794      0.73614523      0.18402018
H12    H       0.48655586      0.94924766      0.30901210
H13    H       0.50674831      0.55397420      0.40297456
H14    H       0.47638133      0.79446139      0.57539675
H15    H       0.50693300      0.82603375      0.49975362
H16    H       0.48843369      1.00873168      0.55008980
H17    H       0.45142122      1.11858130      0.43463426
H18    H       0.44006104      1.02376243      0.29076104
H19    H       0.43292414      0.92368473      0.43933128
H20    H       0.42810414      0.51954717      0.01337674
H21    H       0.45956514      0.44073657      0.05451469
H22    H       0.43304660      0.40901252      0.16096953
H23    H       0.44961626      0.80995869     -0.02837646
H24    H       0.46235101      0.93716789      0.09798536
H25    H       0.48060156      0.76002568      0.03554703
H26    H       0.51248997      0.25834865      0.30058134
H27    H       0.48252571      0.28107362      0.38382167
H28    H       0.48298759      0.28947262      0.21528725
H29    H       0.51046331      0.55663296      0.11016844
H30    H       0.52020176      0.73222145      0.20990527
H31    H       0.53632018      0.52707476      0.21918140
H32    H       0.29106777      0.03246592      0.96030309
H33    H       0.25884620      0.51152723      1.05061892
H34    H       0.31569271      0.37172410      1.24124572
H35    H       0.33389506      0.07547786      1.29379904
H36    H       0.32344045     -0.00354821      1.14336375
H37    H       0.34714166      0.16542308      1.15164145
H38    H       0.29037047      0.17430286      1.37778017
H39    H       0.26824684      0.28887111      1.27762310
H40    H       0.27644082      0.06813666      1.24451105
H41    H       0.24291283      0.02282031      0.92876642
H42    H       0.24961799      0.12006163      1.07838932
H43    H       0.24065896      0.25183915      0.94659410
H44    H       0.27473574      0.05220720      0.74120123
H45    H       0.27041554      0.28129367      0.75298066
H46    H       0.30230599      0.19244287      0.75325950
H47    H       0.27716986      0.79269559      1.13604296
H48    H       0.28640113      0.61411082      1.23392052
H49    H       0.30920340      0.70561067      1.12607715
H50    H       0.26890637      0.75956547      0.90365875
H51    H       0.30095241      0.67758564      0.87927959
H52    H       0.27369383      0.55836897      0.82295902
