# Supplementary material for: The seventh blind test of crystal structure prediction: structure ranking methods
Source: Acta Crystallogr B Struct Sci Cryst Eng Mater. 2024 Oct 17;80(Pt 6):548–74. doi: 10.1107/S2052520624008679 (PMC11789160; doi:10.1107/S2052520624008679)
Supplement: Supplementary file 3 [file b-80-00548-sup3.zip › SI-C_theoretical_structures_CCDC_lists_and_predictions/ranked_structure_sets/Group10_XtalPi/XXVII-2-XtalPi_8/XXVII-2-XtalPi/XXVII_structure_43_X85.cif]

data_XXVII_structure_43_X85

_chemical_formula_sum            'C44 H52 I2 Si2'

_space_group_crystal_system      triclinic
_space_group_name_H-M_alt        'P -1'
_space_group_IT_number           2

loop_
_symmetry_equiv_pos_site_id
_symmetry_equiv_pos_as_xyz
1 x,y,z
2 -x,-y,-z

_cell_length_a                       8.46575075
_cell_length_b                      16.98888615
_cell_length_c                      17.01292576
_cell_angle_alpha                  119.53186156
_cell_angle_beta                    82.70918159
_cell_angle_gamma                   92.82324135
_cell_volume                      2111.50565263
_cell_formula_units_Z                2

loop_
_atom_site_label
_atom_site_type_symbol
_atom_site_fract_x
_atom_site_fract_y
_atom_site_fract_z
C1     C       0.81994756      0.65715115      0.89422450
C2     C       0.66188280      0.69061797      0.95843506
C3     C       0.64852794      0.64949131      1.02226999
Si1    Si      0.47960850      0.66908756      0.89369363
C4     C       0.51903608      0.56344659      0.78617746
C5     C       0.54651414      0.49413329      0.71289566
C6     C       0.57465423      0.41190430      0.63067613
C7     C       0.72648014      0.39321157      0.57801138
C8     C       0.85131536      0.45573164      0.60694745
C9     C       1.00173243      0.43762865      0.55726123
C10    C       1.12999079      0.50013029      0.58654194
C11    C       1.27675988      0.47970777      0.53601003
C12    C       1.30462094      0.39532869      0.45323507
C13    C       1.18511673      0.33360631      0.42298901
C14    C       1.02970818      0.35216350      0.47313013
C15    C       0.90640284      0.29008559      0.44390561
C16    C       0.75400641      0.30747808      0.49421570
C17    C       0.62886895      0.24259065      0.46599631
C18    C       0.65774286      0.15986313      0.38385745
C19    C       0.68804868      0.08849039      0.31256097
Si2    Si      0.72583138     -0.01804935      0.20480632
C20    C       0.52741368     -0.05434599      0.15468858
C21    C       0.50832946     -0.02674348      0.08272812
C22    C       0.38268598     -0.01951939      0.22855869
C23    C       0.88083905      0.00440681      0.12596332
C24    C       0.95316575     -0.08552299      0.04618695
C25    C       1.01163706      0.07116332      0.17511636
C26    C       0.79652574     -0.11026661      0.22600535
C27    C       0.66809832     -0.13469428      0.28296066
C28    C       0.95477587     -0.08894274      0.26775461
C29    C       0.47771434      0.26060113      0.52054034
C30    C       0.35199570      0.19774412      0.49640309
C31    C       0.20436668      0.21736578      0.55030582
C32    C       0.07366361      0.15606886      0.52692481
C33    C      -0.06902228      0.17750431      0.58238224
I1     I      -0.25057701      0.07976745      0.54529529
C34    C      -0.09169813      0.26348157      0.66486962
I2     I      -0.30787262      0.30342576      0.75270329
C35    C       0.03052441      0.32397193      0.68902489
C36    C       0.18063466      0.30334010      0.63369446
C37    C       0.30354605      0.36524626      0.65821449
C38    C       0.45134897      0.34683316      0.60380456
C39    C       0.45393365      0.75980010      0.86018318
C40    C       0.31748062      0.73736802      0.80015668
C41    C       0.61059919      0.77334527      0.81126747
C42    C       0.28084218      0.65580537      0.95277700
C43    C       0.23353169      0.74188906      1.04433276
C44    C       0.26370481      0.56949516      0.96159890
H1     H       1.20687215      0.26859747      0.36084261
H2     H       1.10810751      0.56436486      0.64978846
H3     H       1.37362526      0.52750042      0.55902076
H4     H       1.42259200      0.37957665      0.41429280
H5     H       0.92947435      0.22552156      0.38144530
H6     H       0.82868730      0.51977255      0.67008442
H7     H       0.37065889      0.13293822      0.43372151
H8     H       0.28446080      0.43028950      0.72042380
H9     H       0.08976491      0.09115770      0.46443137
H10    H       0.01467359      0.38957258      0.75093200
H11    H       0.42221465      0.82385986      0.92361904
H12    H       0.19639991      0.64953585      0.90539371
H13    H       0.66782270      0.76496458      1.00091731
H14    H       0.92129709      0.67702932      0.93471341
H15    H       0.82235595      0.58278476      0.85279604
H16    H       0.83975153      0.68468101      0.84734943
H17    H       0.75681180      0.66342877      1.05686652
H18    H       0.54622586      0.67713038      1.07529682
H19    H       0.63679796      0.57545200      0.98378516
H20    H       0.11197511      0.73675651      1.07368820
H21    H       0.31320202      0.75334189      1.09511902
H22    H       0.23665535      0.80253251      1.03656798
H23    H       0.13924935      0.56250119      0.98599217
H24    H       0.29661499      0.50809566      0.89601557
H25    H       0.33842442      0.57118452      1.01068521
H26    H       0.30988365      0.78848225      0.77864248
H27    H       0.33817040      0.67112021      0.73792091
H28    H       0.20054716      0.73564634      0.83597418
H29    H       0.59126596      0.81794015      0.78319664
H30    H       0.70330182      0.80404099      0.85711892
H31    H       0.65792650      0.70839879      0.75408899
H32    H       0.52816780     -0.12909333      0.12115434
H33    H       0.81373625      0.03651956      0.09726543
H34    H       0.81661507     -0.17050883      0.15731139
H35    H       0.71001032     -0.19081152      0.29053566
H36    H       0.64019737     -0.07679288      0.35183739
H37    H       0.55649589     -0.15586179      0.25199523
H38    H       1.04146509     -0.07327355      0.00005671
H39    H       1.01422255     -0.12335001      0.07066741
H40    H       0.86199821     -0.13015766      0.00525184
H41    H       1.10438604      0.07477049      0.12526093
H42    H       0.96190732      0.13978424      0.22033321
H43    H       1.07118949      0.05124703      0.21657156
H44    H       0.99002604     -0.14448074      0.27804400
H45    H       1.05215116     -0.08010358      0.22390314
H46    H       0.94413492     -0.02682360      0.33449594
H47    H       0.38941466     -0.04486049      0.05916767
H48    H       0.51920569      0.04680686      0.11079794
H49    H       0.59768411     -0.05947695      0.02273118
H50    H       0.27318828     -0.04827266      0.19712975
H51    H       0.38875744     -0.03792773      0.28165915
H52    H       0.37153724      0.05471986      0.26206908
