# Supplementary material for: The seventh blind test of crystal structure prediction: structure ranking methods
Source: Acta Crystallogr B Struct Sci Cryst Eng Mater. 2024 Oct 17;80(Pt 6):548–74. doi: 10.1107/S2052520624008679 (PMC11789160; doi:10.1107/S2052520624008679)
Supplement: Supplementary file 3 [file b-80-00548-sup3.zip › SI-C_theoretical_structures_CCDC_lists_and_predictions/ranked_structure_sets/Group10_XtalPi/XXVII-2-XtalPi_8/XXVII-2-XtalPi/XXVII_structure_44_X98.cif]

data_XXVII_structure_44_X98

_chemical_formula_sum            'C44 H52 I2 Si2'

_space_group_crystal_system      monoclinic
_space_group_name_H-M_alt        'P 1 2_1/c 1'
_space_group_IT_number           14

loop_
_symmetry_equiv_pos_site_id
_symmetry_equiv_pos_as_xyz
1 x,y,z
2 -x,-y,-z
3 x,-y+1/2,z+1/2
4 -x,y+1/2,-z+1/2

_cell_length_a                      17.45092548
_cell_length_b                      17.81601645
_cell_length_c                      14.60943784
_cell_angle_alpha                   90.00000000
_cell_angle_beta                    66.62873676
_cell_angle_gamma                   90.00000000
_cell_volume                      4169.49397599
_cell_formula_units_Z                4

loop_
_atom_site_label
_atom_site_type_symbol
_atom_site_fract_x
_atom_site_fract_y
_atom_site_fract_z
C1     C       0.99924190      0.71324512      0.72560463
C2     C       1.05290561      0.70802946      0.61246214
C3     C       1.01022411      0.65533745      0.56325801
Si1    Si      1.07130923      0.80511110      0.55218580
C4     C       0.96932547      0.85222259      0.60451389
C5     C       0.90318869      0.88679091      0.63829905
C6     C       0.83181178      0.93301995      0.67623619
C7     C       0.81212453      0.96974207      0.76964598
C8     C       0.85597957      0.95322236      0.83031443
C9     C       0.83892317      0.99006596      0.92069480
C10    C       0.87911175      0.97000238      0.98581048
C11    C       0.85784544      1.00490718      1.07640929
C12    C       0.79645955      1.06318987      1.10638599
C13    C       0.75826033      1.08572893      1.04482053
C14    C       0.77688692      1.04958330      0.95076096
C15    C       0.73408119      1.06663107      0.89025739
C16    C       0.74722231      1.02662777      0.80192681
C17    C       0.69880860      1.04102616      0.74397997
C18    C       0.63373011      1.09471395      0.78114006
C19    C       0.58001206      1.14195826      0.82414075
Si2    Si      0.50733675      1.20379880      0.92277222
C20    C       0.50981697      1.30412290      0.87584557
C21    C       0.59942289      1.32265028      0.80096146
C22    C       0.44249767      1.32213201      0.83547601
C23    C       0.55434051      1.20363722      1.02111635
C24    C       0.53076475      1.27351168      1.08881679
C25    C       0.53407409      1.12972982      1.08120781
C26    C       0.39983858      1.15952700      0.96251247
C27    C       0.33220420      1.19677730      1.05440482
C28    C       0.39887907      1.07368500      0.97588099
C29    C       0.71625991      1.00161573      0.65259187
C30    C       0.67074122      1.01495654      0.59277810
C31    C       0.68780382      0.97603419      0.50358361
C32    C       0.63884343      0.98535683      0.44546342
C33    C       0.65415742      0.94321328      0.36081670
I1     I       0.57331969      0.95573291      0.28594303
C34    C       0.72218713      0.89018042      0.32670230
I2     I       0.74529214      0.81905944      0.20176539
C35    C       0.77186379      0.88144229      0.37922272
C36    C       0.75588134      0.92235479      0.46931930
C37    C       0.80255316      0.90999013      0.52649063
C38    C       0.78416705      0.94724687      0.61812366
C39    C       1.15039586      0.86481682      0.58116651
C40    C       1.22875461      0.81924585      0.57085872
C41    C       1.11479473      0.90651484      0.68213633
C42    C       1.10015815      0.80274523      0.41189126
C43    C       1.08437346      0.88012021      0.37506290
C44    C       1.19038782      0.77656021      0.35096324
H1     H       0.93836672      0.73917034      0.73930796
H2     H       0.98770550      0.65678250      0.75926273
H3     H       1.02937866      0.74691102      0.76508159
H4     H       1.11419249      0.68379197      0.60162760
H5     H       1.04881557      0.64577846      0.48389266
H6     H       0.94962442      0.67832272      0.56989578
H7     H       0.99836385      0.60008235      0.60036802
H8     H       0.90355821      0.90941135      0.80634276
H9     H       0.92599373      0.92555957      0.96251353
H10    H       0.88757785      0.98838093      1.12642282
H11    H       0.78010645      1.08975998      1.17900355
H12    H       0.71154139      1.13028937      1.06776977
H13    H       0.68689340      1.11042749      0.91365302
H14    H       0.49630068      1.34020698      0.94204468
H15    H       0.64548642      1.31278982      0.83378821
H16    H       0.61790311      1.28712494      0.73401721
H17    H       0.60481859      1.38167069      0.77715235
H18    H       0.44871999      1.38043187      0.80825647
H19    H       0.37929759      1.31619894      0.89399899
H20    H       0.44652500      1.28513629      0.77371363
H21    H       0.62262515      1.20615266      0.97770721
H22    H       0.55321293      1.32542779      1.04577524
H23    H       0.55863652      1.27154811      1.14450003
H24    H       0.46273858      1.27895892      1.12978042
H25    H       0.55026045      1.08040087      1.03204531
H26    H       0.56829263      1.12541972      1.13006458
H27    H       0.46717549      1.12602141      1.12931401
H28    H       0.38406717      1.17062645      0.89748885
H29    H       0.33127511      1.25816794      1.04746052
H30    H       0.34168905      1.18403679      1.12294685
H31    H       0.26954104      1.17566066      1.06572407
H32    H       0.45242853      1.04620457      0.91740665
H33    H       0.40013559      1.05832405      1.04819440
H34    H       0.34175690      1.04988350      0.97320146
H35    H       0.62050857      1.05627060      0.61767989
H36    H       0.58717442      1.02525124      0.47114805
H37    H       0.82293984      0.84099769      0.35475290
H38    H       0.85382868      0.86964563      0.50085534
H39    H       1.17010935      0.90821926      0.52214997
H40    H       1.27542362      0.85622527      0.58113903
H41    H       1.25896797      0.79239040      0.49737482
H42    H       1.21335360      0.77474495      0.62771542
H43    H       1.16321235      0.94289837      0.68964951
H44    H       1.06132200      0.94226412      0.68912072
H45    H       1.09407847      0.86713955      0.74565112
H46    H       1.05701428      0.76184268      0.40069143
H47    H       1.10571358      0.88059839      0.29329270
H48    H       1.01793842      0.89563459      0.40769028
H49    H       1.11867792      0.92463182      0.39492902
H50    H       1.23617580      0.81644111      0.35723471
H51    H       1.20322003      0.72111633      0.37471180
H52    H       1.20259597      0.77303071      0.27101369
