# Supplementary material for: The seventh blind test of crystal structure prediction: structure ranking methods
Source: Acta Crystallogr B Struct Sci Cryst Eng Mater. 2024 Oct 17;80(Pt 6):548–74. doi: 10.1107/S2052520624008679 (PMC11789160; doi:10.1107/S2052520624008679)
Supplement: Supplementary file 3 [file b-80-00548-sup3.zip › SI-C_theoretical_structures_CCDC_lists_and_predictions/ranked_structure_sets/Group10_XtalPi/XXVII-2-XtalPi_8/XXVII-2-XtalPi/XXVII_structure_45_X57.cif]

data_XXVII_structure_45_X57

_chemical_formula_sum            'C44 H52 I2 Si2'

_space_group_crystal_system      triclinic
_space_group_name_H-M_alt        'P -1'
_space_group_IT_number           2

loop_
_symmetry_equiv_pos_site_id
_symmetry_equiv_pos_as_xyz
1 x,y,z
2 -x,-y,-z

_cell_length_a                       7.62999418
_cell_length_b                      12.90502989
_cell_length_c                      22.50921375
_cell_angle_alpha                  102.77863527
_cell_angle_beta                    80.23646469
_cell_angle_gamma                  105.39073026
_cell_volume                      2069.42601470
_cell_formula_units_Z                2

loop_
_atom_site_label
_atom_site_type_symbol
_atom_site_fract_x
_atom_site_fract_y
_atom_site_fract_z
C1     C       0.47494533      0.07255295      0.28003793
C2     C       0.45544552      0.12181809      0.34915958
C3     C       0.61630413      0.22145259      0.36410213
Si1    Si      0.22512525      0.15857249      0.37837528
C4     C       0.21078459      0.26323059      0.33647809
C5     C       0.21963909      0.33521601      0.30756833
C6     C       0.24488243      0.41795854      0.27270903
C7     C       0.40449849      0.43491937      0.22875624
C8     C       0.53462024      0.37096484      0.21935661
C9     C       0.69290373      0.38838603      0.17771164
C10    C       0.82438175      0.32314231      0.16807756
C11    C       0.97867012      0.34260933      0.12683124
C12    C       1.01234936      0.42889162      0.09284061
C13    C       0.89055880      0.49385898      0.10102335
C14    C       0.72733235      0.47620759      0.14340955
C15    C       0.59915019      0.53961161      0.15220179
C16    C       0.43688015      0.52088184      0.19317034
C17    C       0.30403994      0.58427282      0.20042224
C18    C       0.33450992      0.66538521      0.16432009
C19    C       0.37118792      0.73422442      0.13139315
Si2    Si      0.48331382      0.83265151      0.08079344
C20    C       0.59716638      0.75437431      0.00867465
C21    C       0.61873856      0.80853357     -0.04759934
C22    C       0.49783934      0.63281026     -0.00557752
C23    C       0.30511305      0.89644716      0.06343872
C24    C       0.23637495      0.96902386      0.12226830
C25    C       0.14577601      0.80973889      0.03436588
C26    C       0.65761602      0.94048216      0.12675647
C27    C       0.76228589      0.88803437      0.16015319
C28    C       0.78615092      1.02168477      0.08820511
C29    C       0.14483359      0.56696377      0.24374217
C30    C       0.01512268      0.63045957      0.25145928
C31    C      -0.13786607      0.61765130      0.29525133
C32    C      -0.26681373      0.68380482      0.30376048
C33    C      -0.41465146      0.67359657      0.34826182
I1     I      -0.58309754      0.78479553      0.35969475
C34    C      -0.44513005      0.59217634      0.38596320
I2     I      -0.67681053      0.56754071      0.45276948
C35    C      -0.32366447      0.52697038      0.37895087
C36    C      -0.16567962      0.53729927      0.33399798
C37    C      -0.03907265      0.47274981      0.32608971
C38    C       0.11596195      0.48443832      0.28148630
C39    C       0.21916177      0.22299634      0.46321360
C40    C       0.03761015      0.25597498      0.48999950
C41    C       0.26443872      0.14977444      0.50136423
C42    C       0.02317695      0.03503406      0.36392081
C43    C       0.06541920     -0.07107452      0.37233526
C44    C      -0.04333096      0.01647507      0.30062994
H1     H       1.07767116      0.29253185      0.12004412
H2     H       1.13647903      0.44336411      0.06060038
H3     H       0.91652833      0.56017660      0.07536976
H4     H       0.79976564      0.25794123      0.19445689
H5     H       0.62452830      0.60547685      0.12639829
H6     H       0.51087364      0.30641938      0.24588640
H7     H       0.03676609      0.69182897      0.22276961
H8     H      -0.05940402      0.41188075      0.35494472
H9     H      -0.24352547      0.74431637      0.27448935
H10    H      -0.34687708      0.46603507      0.40787221
H11    H       0.32885525      0.29907651      0.46560913
H12    H       0.46223165      0.05890849      0.37454970
H13    H      -0.09021174      0.05296323      0.39929077
H14    H       0.45324794      0.12769097      0.25237876
H15    H       0.37688560     -0.00651298      0.26871060
H16    H       0.61332027      0.05873746      0.26489372
H17    H       0.74876451      0.19920465      0.34868354
H18    H       0.61241127      0.25508252      0.41358708
H19    H       0.61435968      0.28732497      0.34056309
H20    H       0.04345322      0.30012861      0.53783420
H21    H      -0.07941955      0.18423030      0.49035649
H22    H       0.00698826      0.30972542      0.46332887
H23    H       0.26666051      0.19060608      0.54967562
H24    H       0.39900903      0.13091027      0.48518166
H25    H       0.16099970      0.07165116      0.50040088
H26    H      -0.05780328     -0.13868855      0.37044013
H27    H       0.11810086     -0.06290409      0.41611046
H28    H       0.16721992     -0.09629302      0.33478980
H29    H       0.05892710     -0.01022855      0.26375722
H30    H      -0.06835709      0.09087789      0.29101229
H31    H      -0.17148324     -0.04773747      0.29767926
H32    H       0.73607086      0.75846085      0.01885594
H33    H       0.37469374      0.94939170      0.02983279
H34    H       0.57601175      0.98735395      0.16243521
H35    H       0.86514731      0.95127341      0.18515123
H36    H       0.83472285      0.83093375      0.12819535
H37    H       0.66827837      0.84243229      0.19339246
H38    H       0.88250327      1.08430673      0.11658561
H39    H       0.70941214      1.06516279      0.06904815
H40    H       0.86865182      0.98083591      0.04969126
H41    H       0.68078039      0.76094126     -0.08885051
H42    H       0.70587490      0.89184559     -0.04067617
H43    H       0.48574907      0.81273939     -0.05855475
H44    H       0.56570295      0.59103634     -0.04773418
H45    H       0.35477589      0.62197895     -0.01320641
H46    H       0.49602964      0.59091533      0.03198093
H47    H       0.12654581      1.00277236      0.11414200
H48    H       0.34600125      1.03849711      0.13931985
H49    H       0.18094494      0.92150011      0.15919243
H50    H       0.04556440      0.84861048      0.02359410
H51    H       0.07310149      0.75383530      0.06599676
H52    H       0.19242964      0.75960797     -0.00855553
