# Supplementary material for: The seventh blind test of crystal structure prediction: structure ranking methods
Source: Acta Crystallogr B Struct Sci Cryst Eng Mater. 2024 Oct 17;80(Pt 6):548–74. doi: 10.1107/S2052520624008679 (PMC11789160; doi:10.1107/S2052520624008679)
Supplement: Supplementary file 3 [file b-80-00548-sup3.zip › SI-C_theoretical_structures_CCDC_lists_and_predictions/ranked_structure_sets/Group10_XtalPi/XXVII-2-XtalPi_8/XXVII-2-XtalPi/XXVII_structure_46_X16.cif]

data_XXVII_structure_46_X16

_chemical_formula_sum            'C44 H52 I2 Si2'

_space_group_crystal_system      triclinic
_space_group_name_H-M_alt        'P -1'
_space_group_IT_number           2

loop_
_symmetry_equiv_pos_site_id
_symmetry_equiv_pos_as_xyz
1 x,y,z
2 -x,-y,-z

_cell_length_a                      12.35052027
_cell_length_b                      12.17122949
_cell_length_c                      14.21347173
_cell_angle_alpha                   73.10539991
_cell_angle_beta                    84.37322663
_cell_angle_gamma                   85.64368424
_cell_volume                      2031.99117300
_cell_formula_units_Z                2

loop_
_atom_site_label
_atom_site_type_symbol
_atom_site_fract_x
_atom_site_fract_y
_atom_site_fract_z
C1     C       0.53213528      0.62366674      0.53428075
C2     C       0.57323651      0.74618075      0.49814004
C3     C       0.52178672      0.82030299      0.56370495
Si1    Si      0.56005782      0.81833621      0.36141274
C4     C       0.64874348      0.73670761      0.29066779
C5     C       0.70749126      0.70505747      0.22756769
C6     C       0.77353007      0.67631663      0.15026669
C7     C       0.87272796      0.73281631      0.11427598
C8     C       0.91028641      0.80961902      0.15988314
C9     C       1.00708881      0.86542805      0.12628470
C10    C       1.04555414      0.94319785      0.17279403
C11    C       1.14034423      0.99819777      0.13659461
C12    C       1.20300005      0.97836935      0.05247210
C13    C       1.16957778      0.90317565      0.00666318
C14    C       1.07083895      0.84453814      0.04107116
C15    C       1.03337367      0.76978503     -0.00565047
C16    C       0.93569861      0.71246434      0.02835781
C17    C       0.89655590      0.63731139     -0.02031146
C18    C       0.94400624      0.63505612     -0.11455687
C19    C       0.97620703      0.64109699     -0.20048636
Si2    Si      1.01198133      0.64654623     -0.33077925
C20    C       0.99042655      0.80130148     -0.41335073
C21    C       0.89334964      0.87082111     -0.37805862
C22    C       0.98360876      0.80480545     -0.52228748
C23    C       0.92231930      0.54212754     -0.36089863
C24    C       0.79946841      0.57040704     -0.34301663
C25    C       0.95061775      0.41617807     -0.30411196
C26    C       1.16165259      0.59682856     -0.33985892
C27    C       1.19984314      0.56549897     -0.43583993
C28    C       1.23634384      0.68339582     -0.32161524
C29    C       0.80299434      0.57215474      0.02164419
C30    C       0.76806375      0.48911794     -0.01908095
C31    C       0.67441403      0.42845728      0.02010114
C32    C       0.63832522      0.34344061     -0.01979051
C33    C       0.54635439      0.28435323      0.02108237
I1     I       0.49928640      0.16052933     -0.04244893
C34    C       0.48470094      0.30647195      0.10553028
I2     I       0.34634570      0.21451086      0.17586954
C35    C       0.51560780      0.38929556      0.14424784
C36    C       0.61045992      0.45251981      0.10361518
C37    C       0.64386849      0.53459945      0.14403256
C38    C       0.73953318      0.59418218      0.10664616
C39    C       0.41651038      0.82896692      0.31791431
C40    C       0.32908679      0.88612240      0.37652684
C41    C       0.37758209      0.71412564      0.31105974
C42    C       0.61887027      0.96700066      0.32648429
C43    C       0.72881801      0.96533446      0.37013632
C44    C       0.63062919      1.02168201      0.21401374
H1     H       0.66235878      0.73944598      0.50383053
H2     H       0.55134542      0.58121957      0.61110849
H3     H       0.56946784      0.56986371      0.48860438
H4     H       0.44327015      0.62462546      0.53260349
H5     H       0.43287884      0.83116956      0.56081913
H6     H       0.55456641      0.90643788      0.54155762
H7     H       0.53809203      0.78012621      0.64139019
H8     H       0.42474341      0.88712286      0.24184994
H9     H       0.55918262      1.02129097      0.35804664
H10    H       0.35296900      0.96961388      0.38114857
H11    H       0.31205526      0.83077703      0.45221986
H12    H       0.25184355      0.90129345      0.34063591
H13    H       0.29974525      0.72862644      0.27598654
H14    H       0.36389553      0.65256257      0.38446798
H15    H       0.43680864      0.67332472      0.26698919
H16    H       0.76284794      1.05127925      0.34433607
H17    H       0.78909422      0.90512931      0.34665097
H18    H       0.72191857      0.93989521      0.45125639
H19    H       0.65926713      1.10972974      0.19628316
H20    H       0.55304054      1.02805315      0.18051881
H21    H       0.68993132      0.97123683      0.17821810
H22    H       0.86247360      0.82448001      0.22409517
H23    H       0.59618720      0.55204830      0.20740157
H24    H       1.08089547      0.75511744     -0.07024099
H25    H       0.81596975      0.47165853     -0.08230386
H26    H       0.99713767      0.95903945      0.23658277
H27    H       0.46845182      0.40788406      0.20736417
H28    H       1.21697703      0.88777728     -0.05750913
H29    H       1.16810377      1.05897250      0.17105068
H30    H       0.68535573      0.32597772     -0.08347674
H31    H       1.27726731      1.02433140      0.02482130
H32    H       1.06506112      0.84429783     -0.40954029
H33    H       0.94071902      0.55200043     -0.44065985
H34    H       1.16733783      0.51732854     -0.27832259
H35    H       0.88924067      0.96010009     -0.42620809
H36    H       0.90051777      0.87365762     -0.30226404
H37    H       0.81507808      0.83375286     -0.37928523
H38    H       0.97616003      0.89453160     -0.56899164
H39    H       0.91185363      0.76145534     -0.53152090
H40    H       1.05599628      0.76367665     -0.55209237
H41    H       0.77693176      0.56267351     -0.26448078
H42    H       0.75091816      0.51055444     -0.36450801
H43    H       0.77476769      0.65816681     -0.38520032
H44    H       0.93809198      0.40287275     -0.22379794
H45    H       1.03559190      0.38911800     -0.32058797
H46    H       0.89789858      0.35735897     -0.32255439
H47    H       1.20017110      0.64162319     -0.50073933
H48    H       1.14818920      0.50271849     -0.44927963
H49    H       1.28333200      0.52644676     -0.43174117
H50    H       1.32154054      0.64938614     -0.31905995
H51    H       1.21217891      0.70301545     -0.25125143
H52    H       1.23466853      0.76500708     -0.38105853
