# Supplementary material for: The seventh blind test of crystal structure prediction: structure ranking methods
Source: Acta Crystallogr B Struct Sci Cryst Eng Mater. 2024 Oct 17;80(Pt 6):548–74. doi: 10.1107/S2052520624008679 (PMC11789160; doi:10.1107/S2052520624008679)
Supplement: Supplementary file 3 [file b-80-00548-sup3.zip › SI-C_theoretical_structures_CCDC_lists_and_predictions/ranked_structure_sets/Group10_XtalPi/XXVII-2-XtalPi_8/XXVII-2-XtalPi/XXVII_structure_47_X79.cif]

data_XXVII_structure_47_X79

_chemical_formula_sum            'C44 H52 I2 Si2'

_space_group_crystal_system      triclinic
_space_group_name_H-M_alt        'P -1'
_space_group_IT_number           2

loop_
_symmetry_equiv_pos_site_id
_symmetry_equiv_pos_as_xyz
1 x,y,z
2 -x,-y,-z

_cell_length_a                      17.92654679
_cell_length_b                       7.95042225
_cell_length_c                      14.98099320
_cell_angle_alpha                   81.57887124
_cell_angle_beta                    83.59033275
_cell_angle_gamma                   90.98729316
_cell_volume                      2097.69743191
_cell_formula_units_Z                2

loop_
_atom_site_label
_atom_site_type_symbol
_atom_site_fract_x
_atom_site_fract_y
_atom_site_fract_z
C1     C       0.52078693      1.14131680      0.65382268
C2     C       0.44238877      1.06358573      0.69304162
C3     C       0.39647850      1.18467447      0.74753015
Si1    Si      0.44468967      0.84083398      0.76151123
C4     C       0.34948723      0.74827027      0.76464508
C5     C       0.28200960      0.71666435      0.76577012
C6     C       0.20377631      0.68794088      0.76714327
C7     C       0.15305033      0.80276732      0.80529573
C8     C       0.17863351      0.94540435      0.84093146
C9     C       0.12923067      1.06038251      0.87566227
C10    C       0.15482921      1.20452118      0.91260613
C11    C       0.10453970      1.31461574      0.94634393
C12    C       0.02561868      1.28875659      0.94449619
C13    C      -0.00127742      1.15319450      0.90911880
C14    C       0.04901315      1.03444851      0.87407676
C15    C       0.02309595      0.89285334      0.84001182
C16    C       0.07254317      0.77464790      0.80647677
C17    C       0.04486249      0.62849757      0.77369172
C18    C      -0.03326558      0.59750535      0.77785779
C19    C      -0.10086113      0.56808003      0.77983671
Si2    Si     -0.19925543      0.52049931      0.76678564
C20    C      -0.22723329      0.31299916      0.84608980
C21    C      -0.30979410      0.25868354      0.84350299
C22    C      -0.20949613      0.30637744      0.94491032
C23    C      -0.20199648      0.48002185      0.64399255
C24    C      -0.27771794      0.52361288      0.60733259
C25    C      -0.13574139      0.56868191      0.57825241
C26    C      -0.25467412      0.71505952      0.79153745
C27    C      -0.21988045      0.87710717      0.73000741
C28    C      -0.25990040      0.74089991      0.89216689
C29    C       0.09531670      0.51494090      0.73503473
C30    C       0.06840039      0.37228187      0.70076202
C31    C       0.11708394      0.26425515      0.65950914
C32    C       0.08966911      0.12251456      0.62249910
C33    C       0.13791490      0.02179279      0.57789521
I1     I       0.09034806     -0.17514024      0.51951736
C34    C       0.21773370      0.05517129      0.57018757
I2     I       0.29578350     -0.09688095      0.50470246
C35    C       0.24597511      0.18980885      0.60568025
C36    C       0.19735463      0.29910231      0.65121357
C37    C       0.22465066      0.43830990      0.68655748
C38    C       0.17584987      0.54731117      0.72951879
C39    C       0.51732736      0.71022071      0.70165771
C40    C       0.52997260      0.53875111      0.75996993
C41    C       0.49734817      0.68470038      0.60664640
C42    C       0.46060128      0.85119015      0.88485058
C43    C       0.43928446      0.68495422      0.95058885
C44    C       0.54150605      0.91268163      0.89215924
H1     H       0.55105686      1.06009304      0.60958929
H2     H       0.55608635      1.15933835      0.70752513
H3     H       0.51594660      1.26700867      0.61288767
H4     H       0.41205070      1.04369381      0.63485245
H5     H       0.33870013      1.13494004      0.76975374
H6     H       0.42238959      1.20572575      0.80845579
H7     H       0.39308037      1.31045412      0.70626788
H8     H       0.57072589      0.78636149      0.69163461
H9     H       0.55832370      0.55653368      0.81943543
H10    H       0.47670015      0.46794724      0.78468611
H11    H       0.56518628      0.45779271      0.72030855
H12    H       0.54189669      0.61616977      0.57127804
H13    H       0.49068277      0.80642333      0.56316330
H14    H       0.44432987      0.60972270      0.61158251
H15    H       0.42187805      0.94863471      0.90625312
H16    H       0.47492532      0.58011610      0.93445434
H17    H       0.44652485      0.70383663      1.02062342
H18    H       0.38050746      0.64420656      0.94928281
H19    H       0.58332185      0.82878149      0.86417306
H20    H       0.55061125      0.91379980      0.96372464
H21    H       0.55411122      1.04216262      0.85573933
H22    H       0.23890335      0.96604173      0.84124655
H23    H       0.21519898      1.22585354      0.91287347
H24    H       0.12476426      1.42433243      0.97386986
H25    H      -0.01324499      1.37775828      0.97154994
H26    H      -0.06152509      1.13212915      0.90799749
H27    H      -0.03724175      0.87138653      0.84023243
H28    H      -0.19132025      0.21931393      0.81544129
H29    H      -0.34827387      0.35540839      0.86475844
H30    H      -0.32467900      0.13959993      0.89029925
H31    H      -0.32099139      0.23716172      0.77522054
H32    H      -0.15081903      0.34552267      0.94811106
H33    H      -0.24575300      0.38865910      0.98263399
H34    H      -0.21861554      0.17573023      0.98175010
H35    H      -0.19578691      0.34102138      0.64673388
H36    H      -0.28912938      0.65997485      0.60390141
H37    H      -0.27715374      0.49202899      0.53800177
H38    H      -0.32521022      0.45190998      0.64964863
H39    H      -0.13997186      0.54256808      0.50889027
H40    H      -0.13478364      0.70759449      0.57617125
H41    H      -0.08121081      0.52472768      0.59800765
H42    H      -0.31208820      0.69426117      0.77390519
H43    H      -0.25472205      0.98745230      0.73929319
H44    H      -0.21483614      0.86522583      0.65750016
H45    H      -0.16318467      0.90651016      0.74674374
H46    H      -0.29305589      0.63848151      0.93771462
H47    H      -0.28656684      0.86181542      0.90201643
H48    H      -0.20363385      0.74684463      0.91453242
H49    H       0.00793052      0.34705832      0.70624340
H50    H       0.28502549      0.46470244      0.68071838
H51    H       0.02916409      0.09729946      0.62896224
H52    H       0.30634994      0.21616822      0.59867707
