# Supplementary material for: The seventh blind test of crystal structure prediction: structure ranking methods
Source: Acta Crystallogr B Struct Sci Cryst Eng Mater. 2024 Oct 17;80(Pt 6):548–74. doi: 10.1107/S2052520624008679 (PMC11789160; doi:10.1107/S2052520624008679)
Supplement: Supplementary file 3 [file b-80-00548-sup3.zip › SI-C_theoretical_structures_CCDC_lists_and_predictions/ranked_structure_sets/Group10_XtalPi/XXVII-2-XtalPi_8/XXVII-2-XtalPi/XXVII_structure_48_X75.cif]

data_XXVII_structure_48_X75

_chemical_formula_sum            'C44 H52 I2 Si2'

_space_group_crystal_system      monoclinic
_space_group_name_H-M_alt        'P 1 c 1'
_space_group_IT_number           7

loop_
_symmetry_equiv_pos_site_id
_symmetry_equiv_pos_as_xyz
1 x,y,z
2 x,-y,z+1/2

_cell_length_a                       8.34296296
_cell_length_b                      17.55777595
_cell_length_c                      18.90115679
_cell_angle_alpha                   90.00000000
_cell_angle_beta                    49.95525969
_cell_angle_gamma                   90.00000000
_cell_volume                      2119.56814356
_cell_formula_units_Z                2

loop_
_atom_site_label
_atom_site_type_symbol
_atom_site_fract_x
_atom_site_fract_y
_atom_site_fract_z
C1     C      -0.27471200      0.68772795      1.03838833
C2     C      -0.26238366      0.60111812      1.02217778
C3     C      -0.31987623      0.55512307      1.10533651
Si1    Si      0.00510346      0.57128847      0.91094041
C4     C      -0.01649516      0.46830909      0.90165679
C5     C      -0.03272956      0.39937854      0.89713216
C6     C      -0.03504164      0.31997750      0.88595077
C7     C      -0.22072364      0.28282587      0.91460860
C8     C      -0.40998377      0.32322667      0.95843202
C9     C      -0.59248860      0.28735790      0.98671515
C10    C      -0.78630257      0.32765486      1.03269089
C11    C      -0.96276661      0.29068609      1.05945539
C12    C      -0.95643507      0.21101478      1.04137365
C13    C      -0.77457792      0.17018697      0.99782916
C14    C      -0.58679839      0.20625884      0.96935743
C15    C      -0.40012898      0.16595136      0.92598751
C16    C      -0.21540809      0.20158063      0.89803609
C17    C      -0.02433490      0.16022185      0.85290279
C18    C      -0.01215963      0.08170568      0.83425752
C19    C       0.01927804      0.01445442      0.81133916
Si2    Si      0.04233267     -0.08700829      0.78284064
C20    C      -0.15626850     -0.10531923      0.76505738
C21    C      -0.23352024     -0.18861618      0.78491777
C22    C      -0.34139269     -0.04873818      0.81820007
C23    C       0.31872047     -0.11007398      0.67084374
C24    C       0.37417531     -0.19501582      0.66596202
C25    C       0.49430911     -0.05824097      0.64975668
C26    C      -0.02260590     -0.13875090      0.88724291
C27    C       0.13947701     -0.12269094      0.89965093
C28    C      -0.24297280     -0.11752272      0.97656684
C29    C       0.16174787      0.19763735      0.82369146
C30    C       0.35373785      0.15819709      0.77603273
C31    C       0.53525106      0.19486289      0.74755290
C32    C       0.73231606      0.15643428      0.69704337
C33    C       0.90968866      0.19438261      0.66835749
I1     I       1.19199618      0.13218096      0.59565027
C34    C       0.89913765      0.27410767      0.68942520
I2     I       1.16530558      0.33925415      0.64183723
C35    C       0.71130929      0.31199367      0.73994000
C36    C       0.52523748      0.27464223      0.76935994
C37    C       0.33734066      0.31411202      0.81539648
C38    C       0.15452535      0.27821192      0.84224653
C39    C       0.21386917      0.58976778      0.92235646
C40    C       0.37776457      0.52577891      0.88397226
C41    C       0.32039041      0.66831717      0.88418802
C42    C       0.06752588      0.61823387      0.80467912
C43    C       0.27676829      0.58990689      0.71403550
C44    C      -0.11116152      0.60620346      0.80167986
H1     H      -0.37606592      0.58582815      1.01247725
H2     H      -0.15398364      0.70703651      1.04171348
H3     H      -0.42727938      0.70443293      1.10388023
H4     H      -0.25386475      0.71952031      0.98287761
H5     H      -0.31562359      0.49347989      1.09393911
H6     H      -0.47825071      0.56984085      1.16898593
H7     H      -0.21074888      0.56710422      1.11808014
H8     H       0.12414152      0.59128946      0.99785423
H9     H       0.47873934      0.53663653      0.90147764
H10    H       0.48038594      0.52162734      0.80801568
H11    H       0.30259101      0.47010767      0.91308162
H12    H       0.42556472      0.66995759      0.80810588
H13    H       0.41565932      0.68135267      0.90419642
H14    H       0.20654818      0.71486744      0.91057507
H15    H       0.08202187      0.67993868      0.81128633
H16    H       0.26658260      0.52896610      0.70353213
H17    H       0.40893471      0.59718116      0.71321575
H18    H       0.31546070      0.62114367      0.65421389
H19    H      -0.13662134      0.54500463      0.79908175
H20    H      -0.07350583      0.63294221      0.73975329
H21    H      -0.25984103      0.63078592      0.86232513
H22    H      -0.06686147     -0.09487685      0.69041574
H23    H      -0.32923758     -0.20263633      0.85882075
H24    H      -0.10330714     -0.22949229      0.74553858
H25    H      -0.33210101     -0.19872240      0.76589124
H26    H      -0.44871934     -0.06038910      0.80451441
H27    H      -0.28675100      0.01034462      0.79775256
H28    H      -0.43397314     -0.05278602      0.89352478
H29    H       0.30959629     -0.09996465      0.61575791
H30    H       0.52764534     -0.20819020      0.59866443
H31    H       0.25889478     -0.23322834      0.67401581
H32    H       0.38330577     -0.20978501      0.71993953
H33    H       0.64503652     -0.07231407      0.58138046
H34    H       0.51553937     -0.06513312      0.70115030
H35    H       0.46163425      0.00224057      0.64870143
H36    H      -0.01972929     -0.20038493      0.87447045
H37    H       0.14732741     -0.06131966      0.90966455
H38    H       0.29761996     -0.14178778      0.84042965
H39    H       0.09587805     -0.15225738      0.96126595
H40    H      -0.27728087     -0.14549784      1.03722772
H41    H      -0.36464695     -0.13521823      0.97353456
H42    H      -0.25641514     -0.05559428      0.98835887
H43    H      -0.79043703      0.38852981      1.04579769
H44    H      -1.10908853      0.32201215      1.09389009
H45    H      -1.09789390      0.18296170      1.06221827
H46    H      -0.76955359      0.10948101      0.98351396
H47    H      -0.41262694      0.38421715      0.97052596
H48    H      -0.39626184      0.10506124      0.91322603
H49    H       0.35946270      0.09783021      0.76118250
H50    H       0.33155566      0.37437610      0.83030216
H51    H       0.70195987      0.37201127      0.75703212
H52    H       0.73969193      0.09610741      0.68131209
