# Supplementary material for: The seventh blind test of crystal structure prediction: structure ranking methods
Source: Acta Crystallogr B Struct Sci Cryst Eng Mater. 2024 Oct 17;80(Pt 6):548–74. doi: 10.1107/S2052520624008679 (PMC11789160; doi:10.1107/S2052520624008679)
Supplement: Supplementary file 3 [file b-80-00548-sup3.zip › SI-C_theoretical_structures_CCDC_lists_and_predictions/ranked_structure_sets/Group10_XtalPi/XXVII-2-XtalPi_8/XXVII-2-XtalPi/XXVII_structure_49_X68.cif]

data_XXVII_structure_49_X68

_chemical_formula_sum            'C44 H52 I2 Si2'

_space_group_crystal_system      triclinic
_space_group_name_H-M_alt        'P -1'
_space_group_IT_number           2

loop_
_symmetry_equiv_pos_site_id
_symmetry_equiv_pos_as_xyz
1 x,y,z
2 -x,-y,-z

_cell_length_a                      18.10768631
_cell_length_b                      17.09649005
_cell_length_c                       7.43762987
_cell_angle_alpha                   93.60747386
_cell_angle_beta                    87.18079731
_cell_angle_gamma                   65.38306138
_cell_volume                      2081.88319651
_cell_formula_units_Z                2

loop_
_atom_site_label
_atom_site_type_symbol
_atom_site_fract_x
_atom_site_fract_y
_atom_site_fract_z
C1     C       0.62724557      0.17672860      0.86906847
C2     C       0.61625651      0.19273600      0.66905912
C3     C       0.60346124      0.11804380      0.56964241
Si1    Si      0.52986238      0.30112053      0.63515255
C4     C       0.43344491      0.29467949      0.69860426
C5     C       0.36882653      0.28910886      0.73133276
C6     C       0.29507256      0.28002590      0.75617096
C7     C       0.24405202      0.31384090      0.92057033
C8     C       0.26619488      0.35568152      1.06376896
C9     C       0.21792320      0.38702294      1.22738312
C10    C       0.24121941      0.42705220      1.37550381
C11    C       0.19332333      0.45540751      1.53590138
C12    C       0.11866602      0.44589431      1.55802861
C13    C       0.09381142      0.40809602      1.41925215
C14    C       0.14187022      0.37759393      1.24938632
C15    C       0.11889577      0.33750107      1.10663287
C16    C       0.16809555      0.30410390      0.94203051
C17    C       0.14608911      0.25982296      0.79898138
C18    C       0.07273663      0.24970022      0.82177292
C19    C       0.00957625      0.24009453      0.84611559
Si2    Si     -0.08060683      0.22055593      0.90527563
C20    C      -0.17509038      0.32439209      0.88462365
C21    C      -0.18002620      0.40091066      1.01430322
C22    C      -0.17982007      0.34806891      0.68740054
C23    C      -0.07301509      0.18591947      1.14596053
C24    C      -0.03071842      0.22779765      1.26947604
C25    C      -0.15701753      0.19877045      1.23328021
C26    C      -0.07669230      0.12995062      0.73508202
C27    C       0.00431933      0.04868546      0.73262970
C28    C      -0.15053953      0.10759568      0.75943464
C29    C       0.19799754      0.22470019      0.63547044
C30    C       0.17882246      0.17883621      0.49380846
C31    C       0.22970272      0.14525810      0.33376517
C32    C       0.21174925      0.09865858      0.18820646
C33    C       0.26318493      0.06688782      0.03222972
I1     I       0.22966859      0.00076334     -0.17557546
C34    C       0.33703339      0.07927102      0.01271625
I2     I       0.42216994      0.02830009     -0.21656865
C35    C       0.35545135      0.12471151      0.14859175
C36    C       0.30370164      0.15823308      0.31234932
C37    C       0.32350161      0.20248307      0.45171976
C38    C       0.27304583      0.23596418      0.61402389
C39    C       0.52961084      0.39538639      0.78696945
C40    C       0.60441965      0.41408515      0.74275759
C41    C       0.44913206      0.47661081      0.78134111
C42    C       0.53165296      0.32631452      0.38810839
C43    C       0.62022830      0.29642397      0.30584753
C44    C       0.48252762      0.29198663      0.26797414
H1     H       0.03746521      0.39963238      1.43739734
H2     H       0.29844443      0.43389114      1.35917977
H3     H       0.21247578      0.48459755      1.64837221
H4     H       0.08206364      0.46767768      1.68757859
H5     H       0.06181130      0.33058527      1.12369475
H6     H       0.32350774      0.36223218      1.04648252
H7     H       0.12267582      0.16997831      0.51031810
H8     H       0.37973297      0.21100162      0.43579432
H9     H       0.15599318      0.08893342      0.20230168
H10    H       0.41066295      0.13538487      0.13416039
H11    H       0.53238985      0.37546280      0.92592386
H12    H       0.50168355      0.39762254      0.39381550
H13    H       0.67278715      0.19366576      0.60744390
H14    H       0.67739845      0.11314957      0.88058226
H15    H       0.57183845      0.17664567      0.93702325
H16    H       0.64157615      0.22539126      0.94396914
H17    H       0.54712347      0.11542061      0.62568719
H18    H       0.65453603      0.05536442      0.58530913
H19    H       0.59919550      0.12424658      0.42418482
H20    H       0.62169434      0.32151258      0.17346510
H21    H       0.65155489      0.22548554      0.28461371
H22    H       0.65667213      0.31864001      0.39199849
H23    H       0.48005034      0.31469802      0.13194058
H24    H       0.41961650      0.31359437      0.32671523
H25    H       0.51006650      0.22083113      0.25026352
H26    H       0.60537654      0.46552907      0.83863239
H27    H       0.60453652      0.43572146      0.60642634
H28    H       0.66179366      0.35645687      0.74861605
H29    H       0.45004479      0.53188252      0.86375974
H30    H       0.43906240      0.49568511      0.64275858
H31    H       0.39608934      0.46613688      0.83173211
H32    H      -0.22807410      0.31055193      0.92267774
H33    H      -0.03372325      0.11581018      1.12900024
H34    H      -0.07831246      0.15571348      0.60226666
H35    H       0.00272345     -0.00568802      0.64762460
H36    H       0.01730471      0.02725266      0.86870436
H37    H       0.05608790      0.06065362      0.67980375
H38    H      -0.02245105      0.20083728      1.40163986
H39    H      -0.06659239      0.29813131      1.29624732
H40    H       0.02966025      0.21685311      1.20853037
H41    H      -0.15075037      0.16760247      1.36061052
H42    H      -0.18892352      0.17137074      1.14492700
H43    H      -0.19715040      0.26782337      1.26563948
H44    H      -0.14987745      0.06222486      0.64594861
H45    H      -0.20897045      0.16504783      0.76483937
H46    H      -0.14995890      0.07615774      0.88433239
H47    H      -0.23605107      0.45923848      0.99962169
H48    H      -0.12797768      0.41711336      0.98487161
H49    H      -0.18058223      0.38703800      1.15668674
H50    H      -0.23390629      0.40832151      0.67480107
H51    H      -0.18317369      0.29739205      0.59405025
H52    H      -0.12612232      0.35848789      0.64115045
