# Supplementary material for: The seventh blind test of crystal structure prediction: structure ranking methods
Source: Acta Crystallogr B Struct Sci Cryst Eng Mater. 2024 Oct 17;80(Pt 6):548–74. doi: 10.1107/S2052520624008679 (PMC11789160; doi:10.1107/S2052520624008679)
Supplement: Supplementary file 3 [file b-80-00548-sup3.zip › SI-C_theoretical_structures_CCDC_lists_and_predictions/ranked_structure_sets/Group10_XtalPi/XXVII-2-XtalPi_8/XXVII-2-XtalPi/XXVII_structure_4_X41.cif]

data_XXVII_structure_4_X41

_chemical_formula_sum            'C44 H52 I2 Si2'

_space_group_crystal_system      monoclinic
_space_group_name_H-M_alt        'P 1 2_1/c 1'
_space_group_IT_number           14

loop_
_symmetry_equiv_pos_site_id
_symmetry_equiv_pos_as_xyz
1 x,y,z
2 -x,-y,-z
3 x,-y+1/2,z+1/2
4 -x,y+1/2,-z+1/2

_cell_length_a                       8.63206439
_cell_length_b                      23.19395416
_cell_length_c                      20.61775013
_cell_angle_alpha                   90.00000471
_cell_angle_beta                    94.93669501
_cell_angle_gamma                   90.00000988
_cell_volume                      4112.60195451
_cell_formula_units_Z                4

loop_
_atom_site_label
_atom_site_type_symbol
_atom_site_fract_x
_atom_site_fract_y
_atom_site_fract_z
C1     C      -0.05088767      0.36743209      0.69062943
C2     C      -0.00984184      0.39356874      0.62538214
C3     C      -0.12005095      0.44390127      0.60480754
Si1    Si      0.20367439      0.41582901      0.63199884
C4     C       0.23729021      0.46371534      0.70300302
C5     C       0.26922744      0.49615969      0.74928264
C6     C       0.30741100      0.53377857      0.80217660
C7     C       0.20011710      0.54162640      0.85078622
C8     C       0.05518471      0.51299915      0.84739145
C9     C      -0.05067177      0.52131453      0.89429309
C10    C      -0.19685388      0.49178290      0.89193671
C11    C      -0.29771503      0.50111481      0.93893114
C12    C      -0.25950003      0.54042330      0.99131391
C13    C      -0.12072888      0.56948897      0.99545624
C14    C      -0.01204239      0.56125350      0.94754187
C15    C       0.13089692      0.58961248      0.95132702
C16    C       0.23979819      0.58045131      0.90510554
C17    C       0.38726062      0.60861681      0.91073302
C18    C       0.43232000      0.64302656      0.96573115
C19    C       0.47962181      0.67140326      1.01365594
Si2    Si      0.55020566      0.71185074      1.08701640
C20    C       0.50473905      0.79162333      1.07194132
C21    C       0.50165266      0.82496865      1.13658663
C22    C       0.35688674      0.80315615      1.02600507
C23    C       0.44948891      0.67880547      1.15715897
C24    C       0.51031274      0.61704188      1.17099625
C25    C       0.27081684      0.67882954      1.14385839
C26    C       0.76934549      0.69948895      1.10133814
C27    C       0.86066982      0.72129913      1.04501948
C28    C       0.83754542      0.72521093      1.16672286
C29    C       0.49209158      0.60203867      0.86135342
C30    C       0.63417576      0.63230050      0.86501098
C31    C       0.73696711      0.62751208      0.81677120
C32    C       0.88030072      0.65879836      0.82034855
C33    C       0.97913120      0.65501092      0.77177146
I1     I       1.18746309      0.70368882      0.78346208
C34    C       0.93874582      0.61890900      0.71591384
I2     I       1.07868490      0.61595099      0.63671943
C35    C       0.80386397      0.58696836      0.71196877
C36    C       0.69830053      0.58974033      0.76182425
C37    C       0.55880161      0.55878664      0.75815714
C38    C       0.45226388      0.56415307      0.80629840
C39    C       0.25135145      0.45952228      0.55759073
C40    C       0.38572523      0.50286702      0.57135302
C41    C       0.27732936      0.42093752      0.49850220
C42    C       0.33099015      0.34937415      0.65122251
C43    C       0.50623522      0.36171131      0.65100742
C44    C       0.28638765      0.29630141      0.60860235
H1     H      -0.40867506      0.47842047      0.93671249
H2     H      -0.34122200      0.54692652      1.02815405
H3     H      -0.08930341      0.59879151      1.03581363
H4     H      -0.22669842      0.46189526      0.85188968
H5     H       0.16079944      0.61928680      0.99151440
H6     H       0.02489028      0.48376648      0.80676063
H7     H       0.66398944      0.65987318      0.90697408
H8     H       0.52977533      0.53038716      0.71669237
H9     H       0.91030003      0.68562862      0.86298353
H10    H       0.77274671      0.56010032      0.66945627
H11    H       0.14482194      0.48520724      0.54526966
H12    H      -0.02513448      0.35966736      0.58749965
H13    H       0.30817260      0.33866896      0.70180755
H14    H      -0.03592734      0.39966107      0.73002318
H15    H       0.02230994      0.33010556      0.70532951
H16    H      -0.17241422      0.35275939      0.68740396
H17    H      -0.24244419      0.43036024      0.60433826
H18    H      -0.10192596      0.46019621      0.55591738
H19    H      -0.10223917      0.48016757      0.63915189
H20    H       0.39769092      0.53039134      0.52852622
H21    H       0.49782371      0.48079031      0.58265384
H22    H       0.36593263      0.53105233      0.61265096
H23    H       0.28430987      0.44705800      0.45419151
H24    H       0.18273592      0.38957811      0.48814193
H25    H       0.38709123      0.39682645      0.50647003
H26    H       0.57473814      0.32442508      0.67062052
H27    H       0.54277308      0.39962088      0.68056021
H28    H       0.53891902      0.36904912      0.60123514
H29    H       0.30814085      0.30370115      0.55752013
H30    H       0.16319452      0.28441304      0.60968956
H31    H       0.35710292      0.25877996      0.62571026
H32    H       0.60499732      0.80775922      1.04731593
H33    H       0.48035045      0.70562962      1.20083048
H34    H       0.78251548      0.65206956      1.10427562
H35    H       0.98422748      0.70884919      1.05259266
H36    H       0.85735470      0.76869746      1.04179972
H37    H       0.81413762      0.70380329      0.99769628
H38    H       0.95943373      0.71203412      1.17757494
H39    H       0.77314939      0.71171697      1.20801002
H40    H       0.83583168      0.77258961      1.16507239
H41    H       0.49159303      0.87173531      1.12753090
H42    H       0.60751702      0.81803233      1.16920383
H43    H       0.40191342      0.81224606      1.16314163
H44    H       0.33999122      0.85000703      1.01826556
H45    H       0.25175566      0.78647230      1.04627520
H46    H       0.36350694      0.78283372      0.97809144
H47    H       0.44534197      0.59572450      1.20802826
H48    H       0.63390865      0.61600757      1.18885161
H49    H       0.49635226      0.59037165      1.12670039
H50    H       0.21575534      0.65950544      1.18506346
H51    H       0.23447558      0.65325576      1.10013790
H52    H       0.22348996      0.72258782      1.13663192
