# Supplementary material for: The seventh blind test of crystal structure prediction: structure ranking methods
Source: Acta Crystallogr B Struct Sci Cryst Eng Mater. 2024 Oct 17;80(Pt 6):548–74. doi: 10.1107/S2052520624008679 (PMC11789160; doi:10.1107/S2052520624008679)
Supplement: Supplementary file 3 [file b-80-00548-sup3.zip › SI-C_theoretical_structures_CCDC_lists_and_predictions/ranked_structure_sets/Group10_XtalPi/XXVII-2-XtalPi_8/XXVII-2-XtalPi/XXVII_structure_50_X91.cif]

data_XXVII_structure_50_X91

_chemical_formula_sum            'C44 H52 I2 Si2'

_space_group_crystal_system      triclinic
_space_group_name_H-M_alt        'P 1'
_space_group_IT_number           1

loop_
_symmetry_equiv_pos_site_id
_symmetry_equiv_pos_as_xyz
1 x,y,z

_cell_length_a                       7.34328137
_cell_length_b                      17.16624961
_cell_length_c                       9.34358255
_cell_angle_alpha                  102.41734867
_cell_angle_beta                    71.77841432
_cell_angle_gamma                   97.86649622
_cell_volume                      1089.50476859
_cell_formula_units_Z                1

loop_
_atom_site_label
_atom_site_type_symbol
_atom_site_fract_x
_atom_site_fract_y
_atom_site_fract_z
C1     C      -0.17718851      0.28546834      0.88722523
C2     C      -0.33515936      0.26880526      0.80488165
C3     C      -0.51484143      0.31223713      0.90751638
Si1    Si     -0.23722131      0.29667271      0.60539824
C4     C      -0.14103889      0.40101892      0.63340605
C5     C      -0.08734912      0.47221664      0.65601986
C6     C      -0.02894694      0.55432594      0.68379487
C7     C      -0.06613145      0.59691926      0.83795176
C8     C      -0.16474803      0.55947597      0.96413964
C9     C      -0.20106164      0.60090926      1.11502896
C10    C      -0.30243305      0.56358449      1.24381875
C11    C      -0.33584130      0.60640328      1.39048600
C12    C      -0.27062273      0.68917724      1.41753144
C13    C      -0.17351922      0.72745619      1.29787819
C14    C      -0.13529191      0.68510532      1.14304057
C15    C      -0.03746559      0.72241946      1.01892502
C16    C      -0.00015675      0.68089350      0.86638863
C17    C       0.09667247      0.72010927      0.74034517
C18    C       0.15835186      0.80196833      0.76759084
C19    C       0.21857404      0.87231918      0.79156569
Si2    Si      0.31890238      0.97510518      0.83530885
C20    C       0.40139775      0.98500415      1.01397345
C21    C       0.26770604      0.93938352      1.13812184
C22    C       0.44065318      1.07317472      1.08503818
C23    C       0.11792160      1.04117517      0.86089025
C24    C      -0.05351406      1.03178780      1.00410465
C25    C       0.18337371      1.13021087      0.85887021
C26    C       0.53204106      0.99314379      0.66178929
C27    C       0.46778087      0.98194850      0.51559272
C28    C       0.69755732      0.93953369      0.63263101
C29    C       0.13284158      0.67760261      0.58649459
C30    C       0.23081771      0.71557754      0.46129998
C31    C       0.26846021      0.67407745      0.31081706
C32    C       0.36948094      0.71231823      0.18415712
C33    C       0.40567965      0.67112149      0.03597662
I1     I       0.55225115      0.73678165     -0.13851555
C34    C       0.34227791      0.58769655      0.00614330
I2     I       0.39648063      0.51884370     -0.21737859
C35    C       0.24474110      0.54903596      0.12586301
C36    C       0.20482990      0.59011136      0.28131798
C37    C       0.10769901      0.55186465      0.40448657
C38    C       0.06952190      0.59325908      0.55750613
C39    C      -0.02066260      0.23708941      0.48380618
C40    C       0.05747529      0.25541358      0.31953509
C41    C      -0.04974860      0.14608889      0.48235491
C42    C      -0.43695780      0.29049769      0.51061532
C43    C      -0.48771656      0.20355621      0.44005836
C44    C      -0.39754547      0.34607792      0.39236935
H1     H      -0.37547068      0.20365439      0.78757648
H2     H      -0.22566035      0.26161518      0.99485748
H3     H      -0.04280943      0.25868873      0.81630998
H4     H      -0.14207095      0.35029501      0.91650864
H5     H      -0.48227257      0.37754373      0.92544955
H6     H      -0.63631358      0.29901718      0.85869378
H7     H      -0.56381918      0.29463222      1.02123180
H8     H       0.09002778      0.26181881      0.54259733
H9     H      -0.04090784      0.22959489      0.25060927
H10    H       0.07964519      0.32024410      0.31987581
H11    H       0.19694720      0.22987391      0.25900353
H12    H       0.08496285      0.11709561      0.41918853
H13    H      -0.09434654      0.13249484      0.59891473
H14    H      -0.15926986      0.11696444      0.42631883
H15    H      -0.56370378      0.31144568      0.60612736
H16    H      -0.36881356      0.18050296      0.34059108
H17    H      -0.51936921      0.16266192      0.52214467
H18    H      -0.61459626      0.19978580      0.39947208
H19    H      -0.27636643      0.32771542      0.29063665
H20    H      -0.52475206      0.34442280      0.35235328
H21    H      -0.36263330      0.40853544      0.44105251
H22    H       0.53958379      0.95672666      0.97158402
H23    H       0.32977953      0.94542402      1.23372555
H24    H       0.12431383      0.96270817      1.18649666
H25    H       0.24894761      0.87531923      1.09204905
H26    H       0.50768235      1.07672829      1.17666762
H27    H       0.53696339      1.10802727      1.00078306
H28    H       0.30612578      1.10320644      1.13687841
H29    H       0.06665998      1.01720512      0.75919740
H30    H      -0.01430156      1.05629783      1.11043015
H31    H      -0.17291975      1.06494574      1.00672632
H32    H      -0.10716988      0.96876185      1.00639504
H33    H       0.06191515      1.16329529      0.86552370
H34    H       0.23653481      1.15844468      0.95690554
H35    H       0.29806306      1.13917737      0.75378770
H36    H       0.58737681      1.05624279      0.68800934
H37    H       0.35445204      1.02098582      0.52842366
H38    H       0.59014938      0.99477862      0.41696292
H39    H       0.41141295      0.91970511      0.48544967
H40    H       0.81863266      0.95256371      0.53327070
H41    H       0.75411202      0.94785183      0.73132890
H42    H       0.64883617      0.87583635      0.60660581
H43    H      -0.35305539      0.50043571      1.22278661
H44    H      -0.41349090      0.57812796      1.48841774
H45    H      -0.29868998      0.72148252      1.53506632
H46    H      -0.12284071      0.79061555      1.31849730
H47    H      -0.21438975      0.49639460      0.94271076
H48    H       0.00989464      0.78574558      1.03995581
H49    H       0.27924261      0.77876397      0.48310059
H50    H       0.05899273      0.48865898      0.38251495
H51    H       0.19598745      0.48583286      0.10355660
H52    H       0.41805276      0.77545195      0.20732688
