# Supplementary material for: The seventh blind test of crystal structure prediction: structure ranking methods
Source: Acta Crystallogr B Struct Sci Cryst Eng Mater. 2024 Oct 17;80(Pt 6):548–74. doi: 10.1107/S2052520624008679 (PMC11789160; doi:10.1107/S2052520624008679)
Supplement: Supplementary file 3 [file b-80-00548-sup3.zip › SI-C_theoretical_structures_CCDC_lists_and_predictions/ranked_structure_sets/Group10_XtalPi/XXVII-2-XtalPi_8/XXVII-2-XtalPi/XXVII_structure_51_X97.cif]

data_XXVII_structure_51_X97

_chemical_formula_sum            'C44 H52 I2 Si2'

_space_group_crystal_system      triclinic
_space_group_name_H-M_alt        'P -1'
_space_group_IT_number           2

loop_
_symmetry_equiv_pos_site_id
_symmetry_equiv_pos_as_xyz
1 x,y,z
2 -x,-y,-z

_cell_length_a                      12.87140214
_cell_length_b                      13.19537213
_cell_length_c                      14.75574357
_cell_angle_alpha                   87.86793817
_cell_angle_beta                    73.93731255
_cell_angle_gamma                   60.78993835
_cell_volume                      2087.72122303
_cell_formula_units_Z                2

loop_
_atom_site_label
_atom_site_type_symbol
_atom_site_fract_x
_atom_site_fract_y
_atom_site_fract_z
C1     C       1.00975566      0.19983945      0.29452962
C2     C       1.11898205      0.08734908      0.31266406
C3     C       1.08141259     -0.00713355      0.33894179
Si1    Si      1.17459329      0.11919418      0.40970535
C4     C       1.03319957      0.18935346      0.51178400
C5     C       0.93378939      0.25370522      0.57159150
C6     C       0.82912207      0.33656377      0.64361530
C7     C       0.70451315      0.37514930      0.64296687
C8     C       0.67909471      0.32871005      0.57251056
C9     C       0.55751710      0.36980760      0.56917729
C10    C       0.53141288      0.32583784      0.49595775
C11    C       0.41089590      0.36708776      0.49506865
C12    C       0.30849815      0.45591129      0.56711154
C13    C       0.32949609      0.50168130      0.63785622
C14    C       0.45371734      0.46106751      0.64151256
C15    C       0.47798493      0.50703339      0.71184127
C16    C       0.60048748      0.46865333      0.71405591
C17    C       0.62463814      0.52442724      0.78061083
C18    C       0.52624381      0.62629971      0.84032002
C19    C       0.44614494      0.72110374      0.88643046
Si2    Si      0.32177105      0.87294354      0.93009206
C20    C       0.18580392      0.86468961      1.01708891
C21    C       0.09107021      0.98110024      1.08062628
C22    C       0.22526216      0.76290023      1.07906368
C23    C       0.28768285      0.93755695      0.81585410
C24    C       0.19050957      1.06917572      0.82863666
C25    C       0.25482851      0.86377340      0.76223707
C26    C       0.38661476      0.94580067      0.98989985
C27    C       0.30576873      1.07973851      1.01688792
C28    C       0.42076268      0.88443035      1.07689149
C29    C       0.74930992      0.48687800      0.78013353
C30    C       0.77539984      0.54790346      0.83909360
C31    C       0.89727269      0.51522520      0.83515337
C32    C       0.92541158      0.58282232      0.88760985
C33    C       1.04581450      0.54427177      0.88729168
I1     I       1.08146158      0.65712308      0.95494394
C34    C       1.14496280      0.43222261      0.83769273
I2     I       1.32286384      0.35046988      0.85867368
C35    C       1.12273549      0.37046948      0.77991622
C36    C       0.99958264      0.41099335      0.77451713
C37    C       0.97520814      0.35149103      0.71460648
C38    C       0.85256721      0.38902997      0.71291537
C39    C       1.23819004      0.22467553      0.37800813
C40    C       1.14094960      0.35558855      0.40767861
C41    C       1.31238454      0.20094403      0.27150981
C42    C       1.29835943     -0.01817956      0.44468161
C43    C       1.32693398      0.01105536      0.53217961
C44    C       1.41921412     -0.08521756      0.36149290
H1     H       1.05252994      0.27499364      0.66706693
H2     H       0.97878542      0.18101042      0.23794294
H3     H       0.92911931      0.23772485      0.35898964
H4     H       1.03509736      0.26754617      0.27278203
H5     H       1.00984706      0.01893849      0.40852455
H6     H       1.04206378     -0.02183951      0.28657773
H7     H       1.16116185     -0.09175139      0.34270337
H8     H       0.84953638      0.66607856      0.92726849
H9     H       0.00954056      0.97699892      1.12513126
H10    H       0.05772079      1.05590329      1.03979232
H11    H       0.13224950      0.99989470      1.12904750
H12    H       1.19793808      0.05371982      0.24673263
H13    H       1.19845827      0.28771969      0.73916340
H14    H       0.10325437      1.09208162      0.88454730
H15    H       0.16590578      1.09522273      0.76230937
H16    H       0.22581703      1.12396620      0.84686563
H17    H       1.06956991      0.38598569      0.37023881
H18    H       1.09231849      0.37369331      0.48433472
H19    H       1.18602853      0.40955214      0.39066974
H20    H       0.13925316      0.84843466      0.97124819
H21    H       0.69818761      0.62374644      0.88741398
H22    H       1.30546974      0.20153869      0.41896467
H23    H       1.25755466     -0.07556910      0.46495837
H24    H       0.17468248      0.85695713      0.80633668
H25    H       0.23019251      0.90365013      0.69885994
H26    H       0.33364086      0.77439301      0.73901727
H27    H       0.14264248      0.75939660      1.12311133
H28    H       0.29066489      0.67755661      1.03622131
H29    H       0.27014697      0.77427454      1.12841528
H30    H       0.37805912      0.92678017      0.77118413
H31    H       1.24230435      0.05529618      0.59305825
H32    H       1.36805977      0.06836968      0.51678999
H33    H       1.39467988     -0.06906823      0.55436399
H34    H       0.75726274      0.26035231      0.51800555
H35    H       0.21345144      0.48800719      0.56476540
H36    H       0.21080533      1.10664930      1.06190508
H37    H       0.29815428      1.12715615      0.95421963
H38    H       0.34771262      1.11048623      1.05701411
H39    H       1.24986523      0.22823014      0.22656108
H40    H       1.38150058      0.10780528      0.24892574
H41    H       1.36294294      0.24992785      0.25575955
H42    H       0.25168939      0.57042462      0.69231568
H43    H       1.40165390     -0.10901905      0.29877587
H44    H       1.48620016     -0.16683455      0.38225992
H45    H       1.46565366     -0.03295182      0.33953299
H46    H       0.47440918      0.92794209      0.93586762
H47    H       0.39259826      0.33326565      0.43842113
H48    H       0.60965004      0.25915084      0.44046878
H49    H       0.33697570      0.90328383      1.13541232
H50    H       0.47413846      0.91414113      1.10405443
H51    H       0.47707140      0.78883665      1.05895142
H52    H       0.40009231      0.57534771      0.76635571
