# Supplementary material for: The seventh blind test of crystal structure prediction: structure ranking methods
Source: Acta Crystallogr B Struct Sci Cryst Eng Mater. 2024 Oct 17;80(Pt 6):548–74. doi: 10.1107/S2052520624008679 (PMC11789160; doi:10.1107/S2052520624008679)
Supplement: Supplementary file 3 [file b-80-00548-sup3.zip › SI-C_theoretical_structures_CCDC_lists_and_predictions/ranked_structure_sets/Group10_XtalPi/XXVII-2-XtalPi_8/XXVII-2-XtalPi/XXVII_structure_52_X15.cif]

data_XXVII_structure_52_X15

_chemical_formula_sum            'C44 H52 I2 Si2'

_space_group_crystal_system      triclinic
_space_group_name_H-M_alt        'P -1'
_space_group_IT_number           2

loop_
_symmetry_equiv_pos_site_id
_symmetry_equiv_pos_as_xyz
1 x,y,z
2 -x,-y,-z

_cell_length_a                       8.10451725
_cell_length_b                      14.68924481
_cell_length_c                      17.84248597
_cell_angle_alpha                   87.72808159
_cell_angle_beta                    95.89710062
_cell_angle_gamma                  105.43041911
_cell_volume                      2036.56497504
_cell_formula_units_Z                2

loop_
_atom_site_label
_atom_site_type_symbol
_atom_site_fract_x
_atom_site_fract_y
_atom_site_fract_z
C1     C       0.23665546      0.57714589      0.47180326
C2     C       0.42113645      0.60954355      0.44752811
C3     C       0.43102754      0.57108306      0.36934954
Si1    Si      0.52473629      0.74249349      0.45525400
C4     C       0.49814191      0.77048788      0.55205054
C5     C       0.48238026      0.77001451      0.61979604
C6     C       0.47118372      0.76521293      0.69843126
C7     C       0.34664873      0.80059750      0.73037607
C8     C       0.23069702      0.84106881      0.68501557
C9     C       0.10807712      0.87546079      0.71602119
C10    C      -0.00995875      0.91668893      0.67047518
C11    C      -0.13004550      0.94911553      0.70250019
C12    C      -0.13973862      0.94245858      0.78222069
C13    C      -0.02872531      0.90386988      0.82806875
C14    C       0.09887381      0.86923243      0.79708430
C15    C       0.21381067      0.82979727      0.84226740
C16    C       0.33921034      0.79554176      0.81159073
C17    C       0.45958419      0.75793018      0.85872494
C18    C       0.46242567      0.76177160      0.93781837
C19    C       0.47132922      0.76909968      1.00651105
Si2    Si      0.53385422      0.79643271      1.10683571
C20    C       0.52197721      0.92282578      1.12201252
C21    C       0.37366330      0.95180974      1.07433407
C22    C       0.51667927      0.94211853      1.20603583
C23    C       0.39017089      0.70435874      1.16659214
C24    C       0.19905717      0.70214306      1.14901262
C25    C       0.41690551      0.60528332      1.15798257
C26    C       0.76502163      0.78723975      1.12311737
C27    C       0.84128446      0.80694367      1.20571713
C28    C       0.88022102      0.84939275      1.06665739
C29    C       0.58191479      0.72048275      0.82660549
C30    C       0.70119671      0.68171981      0.87167362
C31    C       0.81990919      0.64480894      0.83981234
C32    C       0.94206576      0.60546052      0.88436409
C33    C       1.05021662      0.56454713      0.85125503
I1     I       1.22156857      0.50563262      0.92247264
C34    C       1.04523348      0.56244758      0.77038816
I2     I       1.20068731      0.49672545      0.71466916
C35    C       0.93530496      0.60350274      0.72603176
C36    C       0.81920525      0.64517994      0.75862259
C37    C       0.70431049      0.68477670      0.71390418
C38    C       0.58574422      0.72339252      0.74532067
C39    C       0.42952211      0.82012734      0.38464502
C40    C       0.23783281      0.78024113      0.35682437
C41    C       0.45951379      0.92106420      0.41494641
C42    C       0.76659786      0.76556817      0.44599024
C43    C       0.85868517      0.72084232      0.51172269
C44    C       0.85971013      0.87112216      0.43706272
H1     H       0.50412198      0.57933923      0.48899758
H2     H       0.14432885      0.60124331      0.43162829
H3     H       0.19220514      0.49940498      0.47433413
H4     H       0.22921680      0.60339997      0.52791958
H5     H       0.55903953      0.59883017      0.34902958
H6     H       0.40335598      0.49342924      0.37061020
H7     H       0.33709031      0.59000183      0.32677103
H8     H       0.50463174      0.82510142      0.33561053
H9     H       0.77527120      0.73016030      0.39335018
H10    H       0.21224564      0.71283840      0.32744697
H11    H       0.15674144      0.76878822      0.40394470
H12    H       0.19350405      0.83048621      0.31736833
H13    H       0.59076295      0.95063529      0.44108624
H14    H       0.43606381      0.96992854      0.36912011
H15    H       0.37137821      0.92128200      0.45799450
H16    H       0.79634461      0.64533573      0.51973162
H17    H       0.99353695      0.72705186      0.50203451
H18    H       0.86034595      0.75686517      0.56477583
H19    H       0.99841499      0.88064415      0.43348739
H20    H       0.81002609      0.90280526      0.38574763
H21    H       0.84674726      0.91208608      0.48560088
H22    H       0.23741287      0.84520794      0.62410424
H23    H       0.70488320      0.68563255      0.65293281
H24    H       0.20663032      0.82494584      0.90312397
H25    H       0.69963297      0.68056070      0.93281153
H26    H      -0.00259451      0.92148141      0.60968159
H27    H       0.93332519      0.60372402      0.66482462
H28    H      -0.03672862      0.89816100      0.88891374
H29    H      -0.21987210      0.97957887      0.66705737
H30    H       0.94658661      0.60729757      0.94555345
H31    H      -0.23693171      0.96795507      0.80635944
H32    H       0.64437403      0.96781205      1.10392863
H33    H       0.42974591      0.72588150      1.22591283
H34    H       0.75722599      0.71273978      1.11138372
H35    H       0.24953726      0.91699335      1.09555921
H36    H       0.39065574      1.02874565      1.07691729
H37    H       0.36509239      0.93324572      1.01475521
H38    H       0.62599074      0.92808107      1.24195557
H39    H       0.51957066      1.01640498      1.21419048
H40    H       0.39757012      0.89816572      1.22702811
H41    H       0.17604243      0.77112603      1.15778418
H42    H       0.15389604      0.68204348      1.09004939
H43    H       0.11765962      0.65024556      1.18530300
H44    H       0.38429950      0.58171466      1.09913129
H45    H       0.54992454      0.60293850      1.17494730
H46    H       0.33301887      0.55304578      1.19299326
H47    H       0.96821368      0.79252697      1.21568731
H48    H       0.85852884      0.88121458      1.22021620
H49    H       0.75885077      0.76220300      1.24577040
H50    H       0.90793053      0.92495770      1.07966864
H51    H       1.00394037      0.83153307      1.06808484
H52    H       0.81915793      0.83958622      1.00847877
