# Supplementary material for: The seventh blind test of crystal structure prediction: structure ranking methods
Source: Acta Crystallogr B Struct Sci Cryst Eng Mater. 2024 Oct 17;80(Pt 6):548–74. doi: 10.1107/S2052520624008679 (PMC11789160; doi:10.1107/S2052520624008679)
Supplement: Supplementary file 3 [file b-80-00548-sup3.zip › SI-C_theoretical_structures_CCDC_lists_and_predictions/ranked_structure_sets/Group10_XtalPi/XXVII-2-XtalPi_8/XXVII-2-XtalPi/XXVII_structure_53_X95.cif]

data_XXVII_structure_53_X95

_chemical_formula_sum            'C44 H52 I2 Si2'

_space_group_crystal_system      monoclinic
_space_group_name_H-M_alt        'C 1 c 1'
_space_group_IT_number           9

loop_
_symmetry_equiv_pos_site_id
_symmetry_equiv_pos_as_xyz
1 x,y,z
2 x,-y,z+1/2
3 x+1/2,y+1/2,z
4 x+1/2,-y+1/2,z+1/2

_cell_length_a                       8.87236086
_cell_length_b                      34.21431167
_cell_length_c                      14.40917382
_cell_angle_alpha                   90.00000000
_cell_angle_beta                    79.03699256
_cell_angle_gamma                   90.00000000
_cell_volume                      4294.24749884
_cell_formula_units_Z                4

loop_
_atom_site_label
_atom_site_type_symbol
_atom_site_fract_x
_atom_site_fract_y
_atom_site_fract_z
C1     C      -0.15859462     -0.14601493      0.20517921
C2     C      -0.07252571     -0.15903664      0.10633514
C3     C      -0.14869342     -0.14044633      0.02899784
Si1    Si      0.14346545     -0.14874297      0.08979996
C4     C       0.16851920     -0.09565813      0.09106653
C5     C       0.17747245     -0.05988642      0.08946797
C6     C       0.18439636     -0.01869447      0.08681487
C7     C       0.04834285      0.00355415      0.11939791
C8     C      -0.09423316     -0.01465575      0.15354831
C9     C      -0.22717336      0.00683681      0.18704720
C10    C      -0.37202579     -0.01157590      0.22197054
C11    C      -0.50077716      0.01029154      0.25480129
C12    C      -0.49228216      0.05209851      0.25536084
C13    C      -0.35596734      0.07099273      0.22290605
C14    C      -0.21911308      0.04929600      0.18690832
C15    C      -0.07914176      0.06754168      0.15192639
C16    C       0.05581081      0.04598680      0.11815326
C17    C       0.19908432      0.06480821      0.08491697
C18    C       0.21147540      0.10592820      0.08663662
C19    C       0.23202221      0.14140302      0.08587586
Si2    Si      0.25869718      0.19445079      0.08693597
C20    C       0.47385309      0.20452391      0.07558123
C21    C       0.56721623      0.18798278     -0.01769205
C22    C       0.53765478      0.18862429      0.16066724
C23    C       0.14767146      0.21159746      0.20686528
C24    C       0.14313835      0.25634390      0.21941201
C25    C      -0.01421064      0.19343499      0.23345785
C26    C       0.19227968      0.21480291     -0.02223110
C27    C       0.24192449      0.25766299     -0.04246829
C28    C       0.01954631      0.20913177     -0.02181686
C29    C       0.33360161      0.04258352      0.04872863
C30    C       0.47395257      0.06110132      0.01160897
C31    C       0.60634913      0.03975032     -0.02323716
C32    C       0.74910388      0.05857176     -0.05982807
C33    C       0.87966983      0.03719222     -0.09212800
I1     I       1.08373824      0.06842277     -0.14525052
C34    C       0.87332217     -0.00487201     -0.09017523
I2     I       1.06765699     -0.04009079     -0.13539685
C35    C       0.73716040     -0.02382477     -0.05654573
C36    C       0.59982819     -0.00254245     -0.02159280
C37    C       0.46108228     -0.02121443      0.01419846
C38    C       0.32657837      0.00019166      0.04985660
C39    C       0.21667175     -0.16921970      0.19686251
C40    C       0.37262440     -0.15260101      0.21101383
C41    C       0.21385463     -0.21433866      0.19840699
C42    C       0.25421875     -0.16686627     -0.03044273
C43    C       0.42758851     -0.17172019     -0.03195420
C44    C       0.23446506     -0.13892436     -0.11161313
H1     H      -0.08368921     -0.19117077      0.10131324
H2     H      -0.28271935     -0.15155528      0.21272207
H3     H      -0.11911616     -0.16148205      0.26313598
H4     H      -0.14340017     -0.11448851      0.21601037
H5     H      -0.10564410     -0.15291162     -0.04138482
H6     H      -0.27390000     -0.14519538      0.04518559
H7     H      -0.12854579     -0.10867146      0.02448958
H8     H       0.13041369     -0.15897024      0.25774334
H9     H       0.37380133     -0.12040764      0.20895892
H10    H       0.39742046     -0.16173277      0.28005090
H11    H       0.46823505     -0.16285109      0.15646125
H12    H       0.28689633     -0.22694889      0.13505429
H13    H       0.25594867     -0.22583583      0.26019826
H14    H       0.09692753     -0.22577427      0.20169609
H15    H       0.20629660     -0.19587389     -0.04354319
H16    H       0.48765028     -0.18138393     -0.10238369
H17    H       0.47955681     -0.14366208     -0.01715546
H18    H       0.45192561     -0.19321033      0.01971683
H19    H       0.30337454     -0.14890512     -0.17923464
H20    H       0.11509270     -0.13604266     -0.12091015
H21    H       0.27570963     -0.10958879     -0.09748001
H22    H       0.48793558      0.23669360      0.07394991
H23    H       0.56095522      0.15582854     -0.01860322
H24    H       0.52579372      0.19866497     -0.08028863
H25    H       0.68938130      0.19607134     -0.02611437
H26    H       0.51609350      0.15699130      0.16939394
H27    H       0.66281066      0.19311671      0.15036835
H28    H       0.48564847      0.20305608      0.22735251
H29    H       0.21570995      0.19974130      0.25716472
H30    H       0.25886885      0.26924766      0.20617607
H31    H       0.07693241      0.27060627      0.17167332
H32    H       0.08809061      0.26424114      0.29212548
H33    H      -0.01066955      0.16142912      0.22647194
H34    H      -0.06600318      0.20045360      0.30718740
H35    H      -0.09184169      0.20475353      0.18867698
H36    H       0.25520910      0.19661161     -0.08050377
H37    H       0.19064892      0.27720845      0.01551709
H38    H       0.36733057      0.26113912     -0.05271481
H39    H       0.20560366      0.26837366     -0.10693877
H40    H      -0.05176970      0.22722883      0.03275102
H41    H      -0.00803682      0.21781768     -0.09054745
H42    H      -0.01573961      0.17844280     -0.00873719
H43    H      -0.37788055     -0.04351190      0.22175213
H44    H      -0.61055583     -0.00398957      0.28108852
H45    H      -0.59583063      0.06904964      0.28124392
H46    H      -0.34953723      0.10289076      0.22323073
H47    H      -0.10027285     -0.04650279      0.15352564
H48    H      -0.07311116      0.09941958      0.15108867
H49    H       0.47885404      0.09291363      0.01103017
H50    H       0.45638412     -0.05309945      0.01512238
H51    H       0.73240902     -0.05569019     -0.05587212
H52    H       0.75286544      0.09045745     -0.06071322
