# Supplementary material for: The seventh blind test of crystal structure prediction: structure ranking methods
Source: Acta Crystallogr B Struct Sci Cryst Eng Mater. 2024 Oct 17;80(Pt 6):548–74. doi: 10.1107/S2052520624008679 (PMC11789160; doi:10.1107/S2052520624008679)
Supplement: Supplementary file 3 [file b-80-00548-sup3.zip › SI-C_theoretical_structures_CCDC_lists_and_predictions/ranked_structure_sets/Group10_XtalPi/XXVII-2-XtalPi_8/XXVII-2-XtalPi/XXVII_structure_54_X38.cif]

data_XXVII_structure_54_X38

_chemical_formula_sum            'C44 H52 I2 Si2'

_space_group_crystal_system      monoclinic
_space_group_name_H-M_alt        'C 1 2/c 1'
_space_group_IT_number           15

loop_
_symmetry_equiv_pos_site_id
_symmetry_equiv_pos_as_xyz
1 x,y,z
2 -x,-y,-z
3 x,-y,z+1/2
4 -x,y,-z+1/2
5 x+1/2,y+1/2,z
6 -x+1/2,-y+1/2,-z
7 x+1/2,-y+1/2,z+1/2
8 -x+1/2,y+1/2,-z+1/2

_cell_length_a                      45.08922837
_cell_length_b                       7.39004649
_cell_length_c                      24.78262031
_cell_angle_alpha                   90.00000000
_cell_angle_beta                    98.44614035
_cell_angle_gamma                   90.00000000
_cell_volume                      8168.29231815
_cell_formula_units_Z                8

loop_
_atom_site_label
_atom_site_type_symbol
_atom_site_fract_x
_atom_site_fract_y
_atom_site_fract_z
C1     C       0.32457268      0.24726666      0.72023989
C2     C       0.29238556      0.27030236      0.69002157
C3     C       0.28738751      0.13922256      0.64123645
Si1    Si      0.28426608      0.51519336      0.66847680
C4     C       0.31085105      0.57423981      0.62160498
C5     C       0.32733239      0.60586199      0.58745563
C6     C       0.34612500      0.63721760      0.54747350
C7     C       0.34238100      0.79744539      0.51463819
C8     C       0.32030898      0.92805880      0.52113470
C9     C       0.31675430      1.08597842      0.48960844
C10    C       0.29434566      1.21898606      0.49574363
C11    C       0.29223123      1.37545569      0.46547215
C12    C       0.31197912      1.40783535      0.42628679
C13    C       0.33327163      1.28191454      0.41803474
C14    C       0.33643374      1.11741759      0.44907022
C15    C       0.35787489      0.98691161      0.44162001
C16    C       0.36154942      0.82691028      0.47309640
C17    C       0.38380973      0.69545735      0.46524592
C18    C       0.40185064      0.72432545      0.42399275
C19    C       0.41727352      0.75542264      0.38813580
Si2    Si      0.43950240      0.82734768      0.33523810
C20    C       0.42674560      1.06812720      0.31525073
C21    C       0.43152736      1.19291952      0.36585150
C22    C       0.39394177      1.08023037      0.28718195
C23    C       0.43218363      0.65690030      0.27665563
C24    C       0.44592921      0.72093460      0.22650505
C25    C       0.39863814      0.61250262      0.26091546
C26    C       0.48058939      0.83213595      0.36712207
C27    C       0.49420115      0.64100963      0.37613329
C28    C       0.49937142      0.95389740      0.33450343
C29    C       0.38783772      0.53709543      0.49859162
C30    C       0.41027155      0.40854740      0.49230087
C31    C       0.41422184      0.25261614      0.52445843
C32    C       0.43668627      0.12057601      0.51801373
C33    C       0.44016656     -0.03228980      0.55002298
I1     I       0.47316923     -0.22254501      0.53486672
C34    C       0.42148099     -0.05994981      0.59175843
I2     I       0.42736303     -0.28128449      0.64632244
C35    C       0.39938783      0.06288719      0.59844673
C36    C       0.39484510      0.22201973      0.56538879
C37    C       0.37266125      0.34839760      0.57200903
C38    C       0.36855578      0.50699222      0.53992333
C39    C       0.24469791      0.54418900      0.62869220
C40    C       0.24324472      0.69578024      0.58552138
C41    C       0.22077993      0.57813869      0.66620912
C42    C       0.29082855      0.67102057      0.73087911
C43    C       0.28016919      0.58246461      0.78116422
C44    C       0.32366367      0.73324353      0.74566524
H1     H       0.27652615      0.23539719      0.71829807
H2     H       0.32873478      0.32382717      0.75860064
H3     H       0.34098077      0.29322103      0.69440357
H4     H       0.32934988      0.10423126      0.73027848
H5     H       0.29147361     -0.00178315      0.65482899
H6     H       0.30319041      0.16955201      0.61258107
H7     H       0.26449925      0.14679147      0.61868845
H8     H       0.23924784      0.41542808      0.60683292
H9     H       0.27687601      0.79235708      0.71966809
H10    H       0.25831444      0.66933848      0.55529207
H11    H       0.24956986      0.82743537      0.60467349
H12    H       0.22026575      0.70836693      0.56352321
H13    H       0.22039093      0.47203962      0.69714312
H14    H       0.19817956      0.58441310      0.64213543
H15    H       0.22480278      0.70782869      0.68773639
H16    H       0.29534605      0.47189778      0.79684119
H17    H       0.25742910      0.52589999      0.77233331
H18    H       0.28036540      0.68012822      0.81474135
H19    H       0.33221140      0.79832325      0.71114488
H20    H       0.33851377      0.61813392      0.75840475
H21    H       0.32593062      0.82958062      0.77999680
H22    H       0.30560333      0.90413116      0.55164459
H23    H       0.35821450      0.32531998      0.60298578
H24    H       0.37246644      1.00952419      0.41088205
H25    H       0.42474466      0.43249826      0.46144376
H26    H       0.27912163      1.19505434      0.52534734
H27    H       0.38502380      0.04133088      0.62969541
H28    H       0.34835211      1.30571217      0.38800913
H29    H       0.27548667      1.47703634      0.47156591
H30    H       0.45097111      0.14247693      0.48675336
H31    H       0.31004327      1.53384419      0.40308898
H32    H       0.44130829      1.11697749      0.28603532
H33    H       0.44379447      0.53123272      0.29211327
H34    H       0.48084716      0.89372261      0.40783160
H35    H       0.45509393      1.19688209      0.38536313
H36    H       0.41791280      1.14718584      0.39665109
H37    H       0.42465240      1.33276804      0.35470332
H38    H       0.38692433      1.22258109      0.28226066
H39    H       0.37849222      1.01218372      0.31125290
H40    H       0.39078692      1.01912598      0.24629626
H41    H       0.47051064      0.71598444      0.23396991
H42    H       0.43928007      0.86047212      0.21462785
H43    H       0.43856642      0.63561514      0.19049764
H44    H       0.38634674      0.72976343      0.24196237
H45    H       0.38805865      0.57305227      0.29646213
H46    H       0.39536779      0.50096860      0.23103603
H47    H       0.48099931      0.55580528      0.40033045
H48    H       0.51730854      0.64801421      0.39808026
H49    H       0.49528426      0.56992789      0.33733448
H50    H       0.52336164      0.94211131      0.35056194
H51    H       0.49324553      1.09748557      0.33660866
H52    H       0.49670121      0.91653881      0.29118989
