# Supplementary material for: The seventh blind test of crystal structure prediction: structure ranking methods
Source: Acta Crystallogr B Struct Sci Cryst Eng Mater. 2024 Oct 17;80(Pt 6):548–74. doi: 10.1107/S2052520624008679 (PMC11789160; doi:10.1107/S2052520624008679)
Supplement: Supplementary file 3 [file b-80-00548-sup3.zip › SI-C_theoretical_structures_CCDC_lists_and_predictions/ranked_structure_sets/Group10_XtalPi/XXVII-2-XtalPi_8/XXVII-2-XtalPi/XXVII_structure_55_X2.cif]

data_XXVII_structure_55_X2

_chemical_formula_sum            'C44 H52 I2 Si2'

_space_group_crystal_system      triclinic
_space_group_name_H-M_alt        'P -1'
_space_group_IT_number           2

loop_
_symmetry_equiv_pos_site_id
_symmetry_equiv_pos_as_xyz
1 x,y,z
2 -x,-y,-z

_cell_length_a                       7.71770882
_cell_length_b                      14.79260928
_cell_length_c                      18.35470410
_cell_angle_alpha                   90.98233679
_cell_angle_beta                    77.87548971
_cell_angle_gamma                  103.74954775
_cell_volume                      1988.82923937
_cell_formula_units_Z                2

loop_
_atom_site_label
_atom_site_type_symbol
_atom_site_fract_x
_atom_site_fract_y
_atom_site_fract_z
C1     C       0.42107510      0.06977643      1.12473700
C2     C       0.39386546      0.10135248      1.04904488
C3     C       0.21377262      0.04449331      1.03080493
Si1    Si      0.43237904      0.23349222      1.03743595
C4     C       0.42350740      0.25414910      0.93960388
C5     C       0.43299639      0.26442643      0.87248927
C6     C       0.44888658      0.27179413      0.79448200
C7     C       0.32995120      0.31428697      0.76444099
C8     C       0.19765259      0.35323431      0.81080249
C9     C       0.07473853      0.39097133      0.78216492
C10    C      -0.06543196      0.42681471      0.82880660
C11    C      -0.19133019      0.45721421      0.79886794
C12    C      -0.18093092      0.45705345      0.72026136
C13    C      -0.04402391      0.42727151      0.67313789
C14    C       0.08663370      0.39223273      0.70218864
C15    C       0.22108713      0.35664455      0.65604725
C16    C       0.34256792      0.31614031      0.68425208
C17    C       0.47190849      0.27495890      0.63569850
C18    C       0.47378657      0.27579810      0.55824067
C19    C       0.45842719      0.28030174      0.49309104
Si2    Si      0.39930043      0.29673534      0.40225050
C20    C       0.61621073      0.36178611      0.33524532
C21    C       0.77775924      0.31515131      0.32753113
C22    C       0.58541255      0.38239179      0.25737539
C23    C       0.28428502      0.17842943      0.36985659
C24    C       0.17603192      0.18675254      0.30949309
C25    C       0.41759020      0.11626378      0.34295173
C26    C       0.22419765      0.37126761      0.42036109
C27    C       0.29798118      0.46844549      0.44906147
C28    C       0.04483852      0.31982714      0.47257229
C29    C       0.59236934      0.23374002      0.66596235
C30    C       0.72092404      0.19195293      0.62013092
C31    C       0.84053500      0.15266381      0.64962021
C32    C       0.97171267      0.11012762      0.60404910
C33    C       1.08442738      0.06984770      0.63477389
I1     I       1.26373910      0.00358304      0.56157853
C34    C       1.07567529      0.07145661      0.71392936
I2     I       1.24393891      0.01088569      0.76544349
C35    C       0.95343615      0.11319825      0.75915781
C36    C       0.83140146      0.15386022      0.72926253
C37    C       0.70330747      0.19368218      0.77506001
C38    C       0.58217876      0.23366064      0.74608668
C39    C       0.67711915      0.28941407      1.04651062
C40    C       0.81392454      0.25308744      0.98621767
C41    C       0.72114338      0.39688541      1.04348638
C42    C       0.26235515      0.29210265      1.10004379
C43    C       0.07207131      0.22719933      1.12906182
C44    C       0.24589600      0.37996274      1.06015428
H1     H       0.50584139      0.08694242      1.00537107
H2     H       0.41829015     -0.00518741      1.12538047
H3     H       0.55302457      0.10752842      1.13665499
H4     H       0.31272084      0.08057934      1.17122013
H5     H       0.19551427      0.06606328      0.97634209
H6     H       0.21245820     -0.03026278      1.02871714
H7     H       0.09426216      0.05126397      1.07326080
H8     H       0.69041856      0.26680959      1.10183797
H9     H       0.32161616      0.31517965      1.14910082
H10    H       0.79906415      0.17771631      0.99308913
H11    H       0.79520908      0.26678404      0.93004190
H12    H       0.95542440      0.28751966      0.98850575
H13    H       0.69718821      0.42348276      0.99178235
H14    H       0.63790660      0.42466510      1.09064831
H15    H       0.86564133      0.42633806      1.04528272
H16    H       0.00738826      0.19805959      1.08311169
H17    H       0.07791980      0.16864760      1.16355392
H18    H      -0.01888372      0.26605605      1.16371041
H19    H       0.13833848      0.40930087      1.09415196
H20    H       0.37393728      0.43438021      1.04991162
H21    H       0.21032857      0.36388451      1.00568553
H22    H       0.18957942      0.35205830      0.87086093
H23    H       0.69523180      0.19349187      0.83502250
H24    H       0.23094158      0.35823695      0.59616038
H25    H       0.72640313      0.19088636      0.56026397
H26    H      -0.07234222      0.42750247      0.88871566
H27    H       0.94692146      0.11552455      0.81910415
H28    H      -0.03528123      0.42735544      0.61306083
H29    H      -0.30203324      0.48087420      0.83498585
H30    H       0.97871859      0.10868607      0.54417531
H31    H      -0.28467622      0.47962666      0.69811746
H32    H       0.65513898      0.42926434      0.36176720
H33    H       0.18614605      0.14377235      0.42011568
H34    H       0.19254781      0.38087807      0.36537256
H35    H       0.90522591      0.36290139      0.29820365
H36    H       0.79753174      0.29590555      0.38215957
H37    H       0.75682532      0.25151190      0.29534244
H38    H       0.71044592      0.42677586      0.22326019
H39    H       0.55159920      0.31750573      0.22750171
H40    H       0.47466523      0.41829496      0.25966447
H41    H       0.06861914      0.22441064      0.32763785
H42    H       0.26685296      0.22273698      0.25867242
H43    H       0.10958579      0.11696997      0.29370686
H44    H       0.50466384      0.11222093      0.38245708
H45    H       0.34324199      0.04468784      0.33472889
H46    H       0.50782052      0.14290523      0.28908027
H47    H       0.33911571      0.46370507      0.50245525
H48    H       0.41776537      0.50935952      0.40974434
H49    H       0.19304702      0.50914096      0.45838365
H50    H      -0.01761939      0.25367366      0.44989274
H51    H       0.06684071      0.30320540      0.52748242
H52    H      -0.05663169      0.36261789      0.48137338
