# Supplementary material for: The seventh blind test of crystal structure prediction: structure ranking methods
Source: Acta Crystallogr B Struct Sci Cryst Eng Mater. 2024 Oct 17;80(Pt 6):548–74. doi: 10.1107/S2052520624008679 (PMC11789160; doi:10.1107/S2052520624008679)
Supplement: Supplementary file 3 [file b-80-00548-sup3.zip › SI-C_theoretical_structures_CCDC_lists_and_predictions/ranked_structure_sets/Group10_XtalPi/XXVII-2-XtalPi_8/XXVII-2-XtalPi/XXVII_structure_56_X18.cif]

data_XXVII_structure_56_X18

_chemical_formula_sum            'C44 H52 I2 Si2'

_space_group_crystal_system      orthorhombic
_space_group_name_H-M_alt        'P 2_1 2_1 2_1'
_space_group_IT_number           19

loop_
_symmetry_equiv_pos_site_id
_symmetry_equiv_pos_as_xyz
1 x,y,z
2 -x+1/2,-y,z+1/2
3 -x,y+1/2,-z+1/2
4 x+1/2,-y+1/2,-z

_cell_length_a                       7.36733269
_cell_length_b                      17.09413982
_cell_length_c                      32.09938124
_cell_angle_alpha                   90.00000000
_cell_angle_beta                    90.00000000
_cell_angle_gamma                   90.00000000
_cell_volume                      4042.53877929
_cell_formula_units_Z                4

loop_
_atom_site_label
_atom_site_type_symbol
_atom_site_fract_x
_atom_site_fract_y
_atom_site_fract_z
C1     C       0.77031176      0.55537861      0.39989989
C2     C       0.78418803      0.46587280      0.39410236
C3     C       0.77500575      0.44262963      0.34774580
Si1    Si      0.62188841      0.40894491      0.42939795
C4     C       0.67090209      0.44610000      0.48201288
C5     C       0.68597529      0.48567217      0.51375979
C6     C       0.70077817      0.53437977      0.54915420
C7     C       0.85568360      0.58446827      0.55346836
C8     C       0.99682058      0.58495353      0.52373650
C9     C       1.15010755      0.63254283      0.52804838
C10    C       1.29473931      0.63269637      0.49814365
C11    C       1.44497685      0.67917427      0.50367014
C12    C       1.45960360      0.72895659      0.53940230
C13    C       1.32344084      0.73123666      0.56857546
C14    C       1.16433477      0.68371897      0.56410030
C15    C       1.02399470      0.68460977      0.59336358
C16    C       0.86928223      0.63637757      0.58928363
C17    C       0.72746028      0.63712621      0.61950604
C18    C       0.73254343      0.68922047      0.65368817
C19    C       0.72231627      0.73363364      0.68366545
Si2    Si      0.66048212      0.80399825      0.72478476
C20    C       0.81741574      0.79334213      0.77182887
C21    C       0.89403672      0.70975121      0.77600930
C22    C       0.72222937      0.81844416      0.81264551
C23    C       0.41552385      0.77803776      0.73894731
C24    C       0.40251433      0.69406878      0.75679611
C25    C       0.28786730      0.78887971      0.70118138
C26    C       0.68163835      0.90450223      0.69923711
C27    C       0.67174865      0.97237648      0.73071123
C28    C       0.85668837      0.91132796      0.67315541
C29    C       0.57346511      0.58675796      0.61522061
C30    C       0.43290818      0.58698143      0.64499084
C31    C       0.28034944      0.53924142      0.64108061
C32    C       0.13877842      0.53976565      0.67150335
C33    C      -0.00733844      0.49000795      0.66836674
I1     I      -0.20000541      0.49259833      0.71720520
C34    C      -0.02254841      0.43789740      0.63332975
I2     I      -0.23705044      0.35563974      0.62810539
C35    C       0.10837107      0.43809404      0.60271116
C36    C       0.26522193      0.48731802      0.60559578
C37    C       0.40414245      0.48637907      0.57592638
C38    C       0.55919959      0.53481557      0.57955109
C39    C       0.37267305      0.43337737      0.41844680
C40    C       0.24874626      0.42223966      0.45677998
C41    C       0.29906641      0.38790374      0.38035690
C42    C       0.66480620      0.29857650      0.42785327
C43    C       0.86860455      0.27786025      0.42577728
C44    C       0.57525205      0.25818346      0.46573820
H1     H       0.91916519      0.44819148      0.40566911
H2     H       0.64046462      0.57847107      0.38816983
H3     H       0.87962161      0.58523501      0.38253167
H4     H       0.78254737      0.57253154      0.43280635
H5     H       0.79072654      0.37917786      0.34347963
H6     H       0.88407520      0.47146042      0.32986420
H7     H       0.64556074      0.45983251      0.33332209
H8     H       0.37276344      0.49652657      0.41072419
H9     H       0.59935325      0.27613115      0.39923806
H10    H       0.23848921      0.36026125      0.46564248
H11    H       0.10990804      0.44290262      0.45043851
H12    H       0.29966649      0.45468386      0.48386620
H13    H       0.28417876      0.32537323      0.38773571
H14    H       0.38851600      0.39212996      0.35300555
H15    H       0.16461542      0.40987378      0.37090131
H16    H       0.88752071      0.21376332      0.42585682
H17    H       0.94230195      0.30131143      0.45284454
H18    H       0.93379206      0.30095164      0.39750263
H19    H       0.61107159      0.19555767      0.46685019
H20    H       0.42633645      0.26180254      0.46490735
H21    H       0.62154002      0.28462965      0.49518906
H22    H       0.98646226      0.54626254      0.49682891
H23    H       0.39437404      0.44679424      0.54937945
H24    H       1.03447972      0.72291397      0.62049677
H25    H       0.44391942      0.62580339      0.67169467
H26    H       1.28380305      0.59468092      0.47090423
H27    H       0.09554225      0.39938470      0.57589964
H28    H       1.33517243      0.76874786      0.59598064
H29    H       1.55514469      0.67811483      0.48099078
H30    H       0.14990641      0.58014387      0.69767657
H31    H       1.58134397      0.76434067      0.54349421
H32    H       0.93303937      0.83351906      0.76657793
H33    H       0.37143430      0.81914348      0.76354252
H34    H       0.56511943      0.90916840      0.67766571
H35    H       0.96654958      0.69126050      0.74778886
H36    H       0.78546364      0.66680013      0.78112430
H37    H       0.98844529      0.70612117      0.80263703
H38    H       0.60431997      0.78106062      0.81946833
H39    H       0.67380962      0.87930864      0.81177983
H40    H       0.81616962      0.81300615      0.83914358
H41    H       0.46859810      0.65087925      0.73636397
H42    H       0.25995233      0.67631631      0.76060998
H43    H       0.46715652      0.68913852      0.78756524
H44    H       0.28366384      0.85015128      0.69073108
H45    H       0.14782280      0.77160790      0.70893657
H46    H       0.33131206      0.75307894      0.67444216
H47    H       0.67094448      1.02938117      0.71460522
H48    H       0.79054367      0.97177441      0.75143058
H49    H       0.55040505      0.96957112      0.75061899
H50    H       0.97830958      0.90464460      0.69277532
H51    H       0.86438171      0.96941916      0.65854085
H52    H       0.86286352      0.86689269      0.64838987
