# Supplementary material for: The seventh blind test of crystal structure prediction: structure ranking methods
Source: Acta Crystallogr B Struct Sci Cryst Eng Mater. 2024 Oct 17;80(Pt 6):548–74. doi: 10.1107/S2052520624008679 (PMC11789160; doi:10.1107/S2052520624008679)
Supplement: Supplementary file 3 [file b-80-00548-sup3.zip › SI-C_theoretical_structures_CCDC_lists_and_predictions/ranked_structure_sets/Group10_XtalPi/XXVII-2-XtalPi_8/XXVII-2-XtalPi/XXVII_structure_57_X94.cif]

data_XXVII_structure_57_X94

_chemical_formula_sum            'C44 H52 I2 Si2'

_space_group_crystal_system      triclinic
_space_group_name_H-M_alt        'P -1'
_space_group_IT_number           2

loop_
_symmetry_equiv_pos_site_id
_symmetry_equiv_pos_as_xyz
1 x,y,z
2 -x,-y,-z

_cell_length_a                      33.99877017
_cell_length_b                       9.25445503
_cell_length_c                       7.24004585
_cell_angle_alpha                  107.59813206
_cell_angle_beta                    91.86284480
_cell_angle_gamma                   89.64870889
_cell_volume                      2170.23515371
_cell_formula_units_Z                2

loop_
_atom_site_label
_atom_site_type_symbol
_atom_site_fract_x
_atom_site_fract_y
_atom_site_fract_z
C1     C       0.97761661      0.33593169      0.12701871
C2     C       0.93658908      0.27370039      0.14949294
C3     C       0.93402223      0.10138991      0.04545658
Si1    Si      0.91979539      0.32501174      0.41108719
C4     C       0.86693356      0.28812639      0.40118588
C5     C       0.83164647      0.26795870      0.41358109
C6     C       0.79090416      0.25028234      0.42930129
C7     C       0.77372026      0.10317453      0.36918958
C8     C       0.79697225     -0.02705842      0.29687205
C9     C       0.78048531     -0.17177098      0.23346689
C10    C       0.80406526     -0.30378271      0.15722984
C11    C       0.78705685     -0.44481059      0.09460987
C12    C       0.74544048     -0.46324284      0.10362839
C13    C       0.72181445     -0.33934538      0.17596557
C14    C       0.73818815     -0.18930478      0.24341335
C15    C       0.71506468     -0.06038756      0.31672628
C16    C       0.73153150      0.08702766      0.38030467
C17    C       0.70791090      0.21986630      0.45059433
C18    C       0.66669507      0.20496982      0.45037347
C19    C       0.63083934      0.19131216      0.44986632
Si2    Si      0.57830041      0.17400934      0.48545625
C20    C       0.57013926      0.27959507      0.75380601
C21    C       0.59523643      0.42518728      0.83667326
C22    C       0.52624863      0.31226579      0.79628506
C23    C       0.56671967     -0.03747454      0.42361019
C24    C       0.57464426     -0.12089584      0.20826902
C25    C       0.58963227     -0.11409060      0.55614064
C26    C       0.55089684      0.25871486      0.30764632
C27    C       0.50653067      0.21989581      0.27959857
C28    C       0.55832454      0.43118503      0.36117524
C29    C       0.72532856      0.36771682      0.51685651
C30    C       0.70294921      0.50104445      0.59161237
C31    C       0.72072424      0.64446708      0.65626604
C32    C       0.69912114      0.78135720      0.73572144
C33    C       0.71778355      0.92040312      0.79891958
I1     I       0.68268534      1.11380864      0.91767714
C34    C       0.75980874      0.93106635      0.78630240
I2     I       0.79207507      1.13618171      0.88148730
C35    C       0.78134295      0.80193500      0.71090811
C36    C       0.76295027      0.65658568      0.64489881
C37    C       0.78514258      0.52648422      0.57072097
C38    C       0.76762116      0.38187442      0.50594532
C39    C       0.94246413      0.20515375      0.55980211
C40    C       0.92530799      0.04295148      0.50389986
C41    C       0.98778715      0.20453008      0.56033180
C42    C       0.92620024      0.53687039      0.54066106
C43    C       0.90393385      0.63066716      0.42671515
C44    C       0.91303810      0.58216110      0.75307840
H1     H       0.69002184     -0.35328554      0.18300286
H2     H       0.83579027     -0.28939655      0.14924865
H3     H       0.80545665     -0.54413839      0.03694234
H4     H       0.73273208     -0.57684355      0.05224658
H5     H       0.68332566     -0.07354926      0.32401195
H6     H       0.82867473     -0.01353532      0.28882696
H7     H       0.67112952      0.49127621      0.59989530
H8     H       0.81688704      0.53650848      0.56233269
H9     H       0.66732042      0.77377223      0.74720409
H10    H       0.81320168      0.80829960      0.70079605
H11    H       0.93336760      0.26363889      0.70923155
H12    H       0.95792075      0.56295113      0.54334969
H13    H       0.91459896      0.32928509      0.07733893
H14    H       0.98429630      0.31196756     -0.02720634
H15    H       1.00101246      0.28310653      0.19297897
H16    H       0.97982627      0.45941837      0.19393693
H17    H       0.93974968      0.07712150     -0.10943395
H18    H       0.90477839      0.05470534      0.05673589
H19    H       0.95616669      0.03898313      0.10546341
H20    H       0.90579329      0.75257581      0.50560632
H21    H       0.87252825      0.59960407      0.40578941
H22    H       0.91588774      0.61402429      0.28203979
H23    H       0.91569876      0.70600915      0.82090152
H24    H       0.93100805      0.52760677      0.84223728
H25    H       0.88205143      0.55091709      0.76164685
H26    H       0.93891749     -0.02099442      0.59488764
H27    H       0.93068540     -0.02182475      0.35251851
H28    H       0.89335549      0.04474188      0.52387802
H29    H       1.00018543      0.14659018      0.66136738
H30    H       0.99875379      0.14472788      0.41596666
H31    H       1.00014245      0.31996487      0.60418032
H32    H       0.58030247      0.19870419      0.83071791
H33    H       0.53491560     -0.04655993      0.44658644
H34    H       0.56498853      0.20510245      0.16772445
H35    H       0.49255959      0.26855417      0.17231642
H36    H       0.49076650      0.26491874      0.41505835
H37    H       0.50126114      0.09659856      0.22723000
H38    H       0.56755899     -0.24261874      0.17271428
H39    H       0.60591404     -0.11147663      0.17733967
H40    H       0.55709883     -0.07551856      0.10798146
H41    H       0.58258183     -0.23615145      0.51460593
H42    H       0.58280021     -0.06472957      0.71006894
H43    H       0.62159791     -0.10294647      0.54386998
H44    H       0.54573992      0.47792478      0.24932948
H45    H       0.59002974      0.45798569      0.37633104
H46    H       0.54476814      0.49246176      0.49870230
H47    H       0.59124559      0.47309852      0.99396082
H48    H       0.58676946      0.51366752      0.76993158
H49    H       0.62676674      0.40248285      0.81372649
H50    H       0.52206471      0.36393646      0.95250432
H51    H       0.50810682      0.20875182      0.74870858
H52    H       0.51435706      0.39219113      0.72323925
