# Supplementary material for: The seventh blind test of crystal structure prediction: structure ranking methods
Source: Acta Crystallogr B Struct Sci Cryst Eng Mater. 2024 Oct 17;80(Pt 6):548–74. doi: 10.1107/S2052520624008679 (PMC11789160; doi:10.1107/S2052520624008679)
Supplement: Supplementary file 3 [file b-80-00548-sup3.zip › SI-C_theoretical_structures_CCDC_lists_and_predictions/ranked_structure_sets/Group10_XtalPi/XXVII-2-XtalPi_8/XXVII-2-XtalPi/XXVII_structure_58_X1.cif]

data_XXVII_structure_58_X1

_chemical_formula_sum            'C44 H52 I2 Si2'

_space_group_crystal_system      orthorhombic
_space_group_name_H-M_alt        'P 2_1 2_1 2_1'
_space_group_IT_number           19

loop_
_symmetry_equiv_pos_site_id
_symmetry_equiv_pos_as_xyz
1 x,y,z
2 -x+1/2,-y,z+1/2
3 -x,y+1/2,-z+1/2
4 x+1/2,-y+1/2,-z

_cell_length_a                       7.50130868
_cell_length_b                      16.84907042
_cell_length_c                      31.78708340
_cell_angle_alpha                   90.00000000
_cell_angle_beta                    89.99998859
_cell_angle_gamma                   90.00000000
_cell_volume                      4017.57195640
_cell_formula_units_Z                4

loop_
_atom_site_label
_atom_site_type_symbol
_atom_site_fract_x
_atom_site_fract_y
_atom_site_fract_z
C1     C       0.65711668      0.06009811     -0.10175893
C2     C       0.67964715     -0.03019530     -0.10831615
C3     C       0.65543314     -0.05351355     -0.15486773
Si1    Si      0.53243989     -0.09051652     -0.07113324
C4     C       0.58699941     -0.05188448     -0.01852156
C5     C       0.61365337     -0.01204753      0.01322089
C6     C       0.63689485      0.03711696      0.04884876
C7     C       0.79181152      0.08621572      0.05223740
C8     C       0.92704155      0.08502612      0.02137684
C9     C       1.08183148      0.13074143      0.02508207
C10    C       1.22084243      0.12934405     -0.00588769
C11    C       1.37277004      0.17381207     -0.00075235
C12    C       1.39484459      0.22309397      0.03558076
C13    C       1.26357804      0.22742989      0.06557676
C14    C       1.10287956      0.18204168      0.06150854
C15    C       0.96724996      0.18518872      0.09157387
C16    C       0.81162370      0.13838943      0.08838558
C17    C       0.67582722      0.14056919      0.11997690
C18    C       0.69772586      0.19115116      0.15506623
C19    C       0.72321757      0.23471267      0.18544969
Si2    Si      0.77785403      0.30884690      0.22599999
C20    C       1.02129377      0.29066377      0.24126317
C21    C       1.14622664      0.29463090      0.20277042
C22    C       1.04682630      0.21099241      0.26467604
C23    C       0.62488658      0.29672100      0.27375103
C24    C       0.71273458      0.33207325      0.31357075
C25    C       0.56695913      0.20980470      0.28106730
C26    C       0.74506937      0.40898061      0.19824122
C27    C       0.57209906      0.41153209      0.17203422
C28    C       0.75288759      0.48034832      0.22853942
C29    C       0.52046150      0.09189600      0.11641149
C30    C       0.38323929      0.09404927      0.14685865
C31    C       0.23122687      0.04646052      0.14331840
C32    C       0.09077417      0.04814682      0.17376318
C33    C      -0.05382805     -0.00192119      0.17073362
I1     I      -0.25010194      0.00351941      0.21874959
C34    C      -0.06675319     -0.05667966      0.13610927
I2     I      -0.27495184     -0.14054487      0.13094104
C35    C       0.06229949     -0.05758594      0.10544959
C36    C       0.21518617     -0.00722163      0.10792266
C37    C       0.34926863     -0.00945690      0.07760659
C38    C       0.50211795      0.03906907      0.08050396
C39    C       0.28529854     -0.06945210     -0.08175201
C40    C       0.16569991     -0.08052844     -0.04269755
C41    C       0.21343082     -0.11904201     -0.11897391
C42    C       0.58325330     -0.20168309     -0.07283190
C43    C       0.78514148     -0.21902212     -0.07437555
C44    C       0.49672885     -0.24449227     -0.03498749
H1     H       0.81759090     -0.04543773     -0.09909710
H2     H       0.68408820      0.07752610     -0.06902513
H3     H       0.52088342      0.07999560     -0.10955044
H4     H       0.74944487      0.09332960     -0.12214749
H5     H       0.66637058     -0.11800805     -0.15956026
H6     H       0.75711087     -0.02505019     -0.17482932
H7     H       0.52456361     -0.03482215     -0.16693356
H8     H       0.28010254     -0.00599737     -0.09085230
H9     H       0.52261940     -0.22527940     -0.10198475
H10    H       0.21367460     -0.04590444     -0.01571090
H11    H       0.16051665     -0.14316646     -0.03308314
H12    H       0.02754577     -0.06195573     -0.04928940
H13    H       0.07810122     -0.09979181     -0.12784581
H14    H       0.20517489     -0.18214515     -0.11029737
H15    H       0.29727906     -0.11491127     -0.14725648
H16    H       0.84802163     -0.19449929     -0.10279867
H17    H       0.81008496     -0.28364927     -0.07424720
H18    H       0.85394301     -0.19385071     -0.04687752
H19    H       0.54005990     -0.21781682     -0.00502245
H20    H       0.53538315     -0.30763058     -0.03421704
H21    H       0.35031219     -0.24248735     -0.03598218
H22    H       0.91046890      0.04646186     -0.00590273
H23    H       0.33698595     -0.05003820      0.05104468
H24    H       0.98229119      0.22446837      0.11859568
H25    H       0.39648230      0.13431331      0.17357541
H26    H       1.20413983      0.09184871     -0.03362439
H27    H       0.05131512     -0.09807456      0.07885807
H28    H       1.28076411      0.26459922      0.09344103
H29    H       1.47861696      0.17149993     -0.02421536
H30    H       0.10176520      0.08977728      0.19982491
H31    H       1.51828541      0.25636175      0.03947386
H32    H       1.05971305      0.33914803      0.26288338
H33    H       0.50313250      0.33173907      0.26722399
H34    H       0.85843516      0.41380464      0.17613117
H35    H       1.28620454      0.28640262      0.21241139
H36    H       1.13715839      0.35182813      0.18628207
H37    H       1.11477828      0.24741973      0.17996733
H38    H       0.98831371      0.21175449      0.29633781
H39    H       1.18967519      0.19760613      0.26840220
H40    H       0.98508788      0.16134966      0.24750983
H41    H       0.84302728      0.30509163      0.32036687
H42    H       0.62874307      0.32194531      0.34144685
H43    H       0.73268141      0.39645960      0.31088137
H44    H       0.49679826      0.18523936      0.25359898
H45    H       0.47691722      0.20578557      0.30844453
H46    H       0.68165765      0.17100657      0.28722932
H47    H       0.56595925      0.36323470      0.14876902
H48    H       0.56169772      0.46841916      0.15506039
H49    H       0.45366253      0.40647379      0.19234174
H50    H       0.64676906      0.47714873      0.25246702
H51    H       0.73470578      0.53674018      0.21137865
H52    H       0.88115548      0.48358379      0.24506868
