# Supplementary material for: The seventh blind test of crystal structure prediction: structure ranking methods
Source: Acta Crystallogr B Struct Sci Cryst Eng Mater. 2024 Oct 17;80(Pt 6):548–74. doi: 10.1107/S2052520624008679 (PMC11789160; doi:10.1107/S2052520624008679)
Supplement: Supplementary file 3 [file b-80-00548-sup3.zip › SI-C_theoretical_structures_CCDC_lists_and_predictions/ranked_structure_sets/Group10_XtalPi/XXVII-2-XtalPi_8/XXVII-2-XtalPi/XXVII_structure_59_X23.cif]

data_XXVII_structure_59_X23

_chemical_formula_sum            'C44 H52 I2 Si2'

_space_group_crystal_system      triclinic
_space_group_name_H-M_alt        'P -1'
_space_group_IT_number           2

loop_
_symmetry_equiv_pos_site_id
_symmetry_equiv_pos_as_xyz
1 x,y,z
2 -x,-y,-z

_cell_length_a                       9.71169499
_cell_length_b                      13.26299898
_cell_length_c                      16.51719113
_cell_angle_alpha                  102.51499969
_cell_angle_beta                    78.78715252
_cell_angle_gamma                   95.36480378
_cell_volume                      2034.38707410
_cell_formula_units_Z                2

loop_
_atom_site_label
_atom_site_type_symbol
_atom_site_fract_x
_atom_site_fract_y
_atom_site_fract_z
C1     C       0.20101343      0.89594839      0.32889483
C2     C       0.27427028      0.89334561      0.40295613
C3     C       0.24122901      0.99021661      0.47269852
Si1    Si      0.23461969      0.76814091      0.44550142
C4     C       0.20309953      0.66173035      0.35738312
C5     C       0.18283244      0.59084738      0.29853518
C6     C       0.17101280      0.50707981      0.23017629
C7     C       0.29548398      0.47523472      0.17070011
C8     C       0.42902183      0.52516048      0.17794865
C9     C       0.55082603      0.49240336      0.12112516
C10    C       0.68686369      0.54153180      0.12873295
C11    C       0.80420013      0.50640280      0.07223463
C12    C       0.79377362      0.41993117      0.00440066
C13    C       0.66582392      0.37063110     -0.00557112
C14    C       0.54066502      0.40477164      0.05201829
C15    C       0.40924030      0.35627489      0.04361298
C16    C       0.28609807      0.38837070      0.10081212
C17    C       0.15352399      0.33548077      0.09154055
C18    C       0.14726623      0.25240820      0.02208685
C19    C       0.15149533      0.18264901     -0.04070706
Si2    Si      0.17872119      0.09126542     -0.14298110
C20    C       0.18961559      0.17315543     -0.22608080
C21    C       0.20663005      0.10644635     -0.31585692
C22    C       0.06912441      0.24721571     -0.20899136
C23    C       0.35537829      0.03197174     -0.15406128
C24    C       0.48192206      0.10759691     -0.17428914
C25    C       0.36555154     -0.00693957     -0.07398895
C26    C       0.02844203     -0.01217351     -0.14033541
C27    C       0.03919965     -0.09935194     -0.21999897
C28    C      -0.11781920      0.03352513     -0.11989521
C29    C       0.03036235      0.36543077      0.15161196
C30    C      -0.09957840      0.31010112      0.14495336
C31    C      -0.22048839      0.33572500      0.20435655
C32    C      -0.35068975      0.27706088      0.19859639
C33    C      -0.46917960      0.30139006      0.25808428
I1     I      -0.65405669      0.20532326      0.24435846
C34    C      -0.46433221      0.38917102      0.32634239
I2     I      -0.64672535      0.43297191      0.41606965
C35    C      -0.34076804      0.44779136      0.33339856
C36    C      -0.21428381      0.42312146      0.27370398
C37    C      -0.08617745      0.47935372      0.28052654
C38    C       0.03827684      0.45262209      0.22179283
C39    C       0.06912675      0.77258281      0.52992059
C40    C      -0.06497789      0.76979675      0.49222826
C41    C       0.06021154      0.68524627      0.57945426
C42    C       0.39445669      0.74014803      0.48699768
C43    C       0.42798208      0.82560843      0.56163194
C44    C       0.52400850      0.72239328      0.41590400
H1     H       0.38909955      0.89636598      0.37940307
H2     H       0.22859795      0.83110413      0.27568618
H3     H       0.08608232      0.89173639      0.34831094
H4     H       0.23077079      0.96883111      0.30636315
H5     H       0.29675852      0.99466125      0.52528515
H6     H       0.27157881      1.06079205      0.44712939
H7     H       0.12785138      0.99180235      0.49871313
H8     H       0.07668806      0.84728707      0.57477679
H9     H       0.36738022      0.66757336      0.51036817
H10    H      -0.06148719      0.83101659      0.45639239
H11    H      -0.07906148      0.69517950      0.44893342
H12    H      -0.15892275      0.77891832      0.54220792
H13    H       0.14984764      0.69004359      0.61198187
H14    H      -0.03640572      0.68842311      0.62752247
H15    H       0.05799055      0.60830264      0.53719639
H16    H       0.33737879      0.83904737      0.61376610
H17    H       0.51533235      0.80416526      0.58716390
H18    H       0.46085417      0.89965903      0.54185436
H19    H       0.61686532      0.70916567      0.44077720
H20    H       0.50590161      0.65494238      0.36632141
H21    H       0.55073133      0.78996593      0.38618677
H22    H       0.43710785      0.59095236      0.22980216
H23    H      -0.08100552      0.54447047      0.33335686
H24    H       0.40076558      0.29103645     -0.00840757
H25    H      -0.10441846      0.24485924      0.09224400
H26    H       0.69540998      0.60660880      0.18106599
H27    H      -0.33776493      0.51432847      0.38515424
H28    H       0.65731729      0.30488725     -0.05757672
H29    H       0.90720466      0.54316450      0.07969277
H30    H      -0.35391944      0.21230190      0.14559223
H31    H       0.88837244      0.39272868     -0.03938795
H32    H       0.28811174      0.22147502     -0.22112312
H33    H       0.36100736     -0.03528392     -0.20753662
H34    H       0.03825828     -0.04736376     -0.08680459
H35    H       0.22118604      0.15540996     -0.36310517
H36    H       0.29794959      0.05793604     -0.33021712
H37    H       0.11355124      0.05446520     -0.32497563
H38    H       0.05975857      0.29587895     -0.14547541
H39    H       0.08718620      0.29843667     -0.25495679
H40    H      -0.03267708      0.20518995     -0.21387366
H41    H       0.48886721      0.12778509     -0.23616655
H42    H       0.47605553      0.18026039     -0.12668112
H43    H       0.58091592      0.07308647     -0.17454864
H44    H       0.46402564     -0.04627528     -0.08259166
H45    H       0.36486899      0.05821998     -0.01975276
H46    H       0.27737520     -0.06122144     -0.05687944
H47    H       0.01233777     -0.07224659     -0.27315622
H48    H       0.14470497     -0.12989227     -0.24052087
H49    H      -0.03474980     -0.16504708     -0.20828744
H50    H      -0.12776584      0.09816708     -0.06493182
H51    H      -0.13899617      0.06250236     -0.17355069
H52    H      -0.20095712     -0.02604346     -0.10620593
