# Supplementary material for: The seventh blind test of crystal structure prediction: structure ranking methods
Source: Acta Crystallogr B Struct Sci Cryst Eng Mater. 2024 Oct 17;80(Pt 6):548–74. doi: 10.1107/S2052520624008679 (PMC11789160; doi:10.1107/S2052520624008679)
Supplement: Supplementary file 3 [file b-80-00548-sup3.zip › SI-C_theoretical_structures_CCDC_lists_and_predictions/ranked_structure_sets/Group10_XtalPi/XXVII-2-XtalPi_8/XXVII-2-XtalPi/XXVII_structure_5_X72.cif]

data_XXVII_structure_5_X72

_chemical_formula_sum            'C44 H52 I2 Si2'

_space_group_crystal_system      triclinic
_space_group_name_H-M_alt        'P -1'
_space_group_IT_number           2

loop_
_symmetry_equiv_pos_site_id
_symmetry_equiv_pos_as_xyz
1 x,y,z
2 -x,-y,-z

_cell_length_a                      17.07685202
_cell_length_b                      15.18786172
_cell_length_c                       8.56354885
_cell_angle_alpha                   98.19843170
_cell_angle_beta                    77.45434678
_cell_angle_gamma                   80.16432163
_cell_volume                      2098.53100890
_cell_formula_units_Z                2

loop_
_atom_site_label
_atom_site_type_symbol
_atom_site_fract_x
_atom_site_fract_y
_atom_site_fract_z
C1     C      -0.05226350      0.86732930      0.86600533
C2     C       0.03931993      0.86453553      0.79373622
C3     C       0.05599398      0.86874232      0.61109459
Si1    Si      0.11049152      0.76847103      0.84844514
C4     C       0.21570124      0.78433353      0.77773059
C5     C       0.28823579      0.78653164      0.72764420
C6     C       0.37208114      0.78738032      0.66944143
C7     C       0.41684071      0.82128337      0.77967913
C8     C       0.37951202      0.85368278      0.94676179
C9     C       0.42338591      0.88490362      1.05551829
C10    C       0.38546596      0.91789195      1.22498808
C11    C       0.42990470      0.94853486      1.32898042
C12    C       0.51517847      0.94788741      1.27055856
C13    C       0.55412839      0.91630088      1.10946879
C14    C       0.51015611      0.88369146      0.99625579
C15    C       0.54746044      0.85212579      0.83121384
C16    C       0.50326500      0.82167539      0.72016352
C17    C       0.54153381      0.79137322      0.55111670
C18    C       0.62437810      0.79483388      0.48887331
C19    C       0.69613151      0.79574758      0.42741465
Si2    Si      0.80637968      0.77929034      0.33619302
C20    C       0.82808012      0.71994825      0.11297154
C21    C       0.77143966      0.76639613      0.01664266
C22    C       0.82424311      0.61812865      0.09372156
C23    C       0.83487118      0.89655947      0.35906284
C24    C       0.82751896      0.93407641      0.54059568
C25    C       0.78305466      0.96676466      0.28755285
C26    C       0.85915867      0.70643099      0.46498925
C27    C       0.95110322      0.66808409      0.38455917
C28    C       0.81467057      0.63149318      0.51946015
C29    C       0.49749003      0.75534951      0.44202165
C30    C       0.53634360      0.72116751      0.27661634
C31    C       0.49522909      0.68338640      0.16916216
C32    C       0.53584565      0.64696370      0.00232702
C33    C       0.49601373      0.60691209     -0.10231656
I1     I       0.56238075      0.55439081     -0.34602161
C34    C       0.41171355      0.60105319     -0.04288211
I2     I       0.34672696      0.53662064     -0.19426592
C35    C       0.37061562      0.63592018      0.11673611
C36    C       0.41015840      0.67912593      0.22815566
C37    C       0.37034464      0.71457300      0.39131745
C38    C       0.41175898      0.75257840      0.50158701
C39    C       0.11164452      0.64668813      0.75019699
C40    C       0.14372891      0.62947082      0.56310866
C41    C       0.02983631      0.61564045      0.80131802
C42    C       0.08658633      0.78320430      1.08006560
C43    C       0.08282640      0.88214865      1.15963771
C44    C       0.14917147      0.71697655      1.13609289
H1     H       0.61897996      0.91660159      1.06440096
H2     H       0.32071912      0.91706352      1.27001716
H3     H       0.40002049      0.97318208      1.45764525
H4     H       0.54926524      0.97249675      1.35525432
H5     H       0.61235210      0.85211222      0.78556458
H6     H       0.31465734      0.85352810      0.99236772
H7     H       0.60057400      0.72357897      0.23231669
H8     H       0.30614815      0.71170216      0.43586148
H9     H       0.59984873      0.65120665     -0.04068300
H10    H       0.30749705      0.62954387      0.16205232
H11    H       0.15745518      0.60475831      0.79776125
H12    H       0.02528677      0.76750255      1.12028731
H13    H       0.05487342      0.92605511      0.85547735
H14    H      -0.09134183      0.92893247      0.84847159
H15    H      -0.07171807      0.80846499      0.80679725
H16    H      -0.06586169      0.86698180      0.99738697
H17    H       0.02389804      0.93442181      0.59243522
H18    H       0.12181133      0.86075583      0.55473690
H19    H       0.03357041      0.81495813      0.54424056
H20    H       0.07022096      0.88981780      1.29305686
H21    H       0.14175588      0.90242722      1.11741472
H22    H       0.03465065      0.93086091      1.13177915
H23    H       0.13643448      0.72845988      1.26996345
H24    H       0.14900911      0.64514850      1.09284435
H25    H       0.21157916      0.72749818      1.08975695
H26    H       0.14672106      0.55835486      0.50931382
H27    H       0.10361416      0.67249287      0.50721081
H28    H       0.20569594      0.64314373      0.52753386
H29    H       0.03574604      0.54429256      0.74360838
H30    H       0.01068635      0.61986586      0.93397169
H31    H      -0.02037491      0.65653853      0.76439433
H32    H       0.89159064      0.72468456      0.05731700
H33    H       0.89998332      0.88722726      0.29314169
H34    H       0.85499593      0.75499819      0.57723856
H35    H       0.97984087      0.62777260      0.46235929
H36    H       0.96118929      0.62301002      0.26608057
H37    H       0.98475239      0.72264075      0.36350955
H38    H       0.83603790      1.00487787      0.55698113
H39    H       0.76658811      0.93391405      0.61696931
H40    H       0.87375476      0.89428576      0.58836576
H41    H       0.79578461      1.03489971      0.31866149
H42    H       0.79564641      0.95009268      0.15419802
H43    H       0.71688461      0.97180270      0.33665032
H44    H       0.84599299      0.59585153      0.59985420
H45    H       0.75059085      0.65960787      0.58688357
H46    H       0.81394884      0.58009948      0.41568831
H47    H       0.78760400      0.72975874     -0.11075341
H48    H       0.70690232      0.76531387      0.06940709
H49    H       0.77532116      0.83759954      0.01403417
H50    H       0.83591641      0.58750247     -0.03637527
H51    H       0.86940167      0.57827378      0.14410188
H52    H       0.76295474      0.60940485      0.15412103
