# Supplementary material for: The seventh blind test of crystal structure prediction: structure ranking methods
Source: Acta Crystallogr B Struct Sci Cryst Eng Mater. 2024 Oct 17;80(Pt 6):548–74. doi: 10.1107/S2052520624008679 (PMC11789160; doi:10.1107/S2052520624008679)
Supplement: Supplementary file 3 [file b-80-00548-sup3.zip › SI-C_theoretical_structures_CCDC_lists_and_predictions/ranked_structure_sets/Group10_XtalPi/XXVII-2-XtalPi_8/XXVII-2-XtalPi/XXVII_structure_60_X17.cif]

data_XXVII_structure_60_X17

_chemical_formula_sum            'C44 H52 I2 Si2'

_space_group_crystal_system      monoclinic
_space_group_name_H-M_alt        'P 1 2_1/c 1'
_space_group_IT_number           14

loop_
_symmetry_equiv_pos_site_id
_symmetry_equiv_pos_as_xyz
1 x,y,z
2 -x,-y,-z
3 x,-y+1/2,z+1/2
4 -x,y+1/2,-z+1/2

_cell_length_a                      22.94659284
_cell_length_b                       7.71490724
_cell_length_c                      24.81304962
_cell_angle_alpha                   90.00000000
_cell_angle_beta                    66.14380358
_cell_angle_gamma                   90.00000000
_cell_volume                      4017.37980281
_cell_formula_units_Z                4

loop_
_atom_site_label
_atom_site_type_symbol
_atom_site_fract_x
_atom_site_fract_y
_atom_site_fract_z
C1     C      -0.00819181      0.05221061      0.57368076
C2     C       0.00365176      0.06101072      0.63058227
C3     C      -0.05743291      0.11959330      0.68298357
Si1    Si      0.07601614      0.20324295      0.61964051
C4     C       0.13640939      0.14864729      0.54592589
C5     C       0.16790276      0.12280717      0.49320079
C6     C       0.20276261      0.09809277      0.43198209
C7     C       0.19389350     -0.05610507      0.40426532
C8     C       0.15125545     -0.18699052      0.43687861
C9     C       0.14130607     -0.33727629      0.41034629
C10    C       0.09583945     -0.46675626      0.44275702
C11    C       0.08688165     -0.61243142      0.41519715
C12    C       0.12341941     -0.63875419      0.35349675
C13    C       0.16716122     -0.51725299      0.32074017
C14    C       0.17698830     -0.36137873      0.34743325
C15    C       0.21903516     -0.23195045      0.31478574
C16    C       0.22895412     -0.07872970      0.34108544
C17    C       0.27323541      0.05126401      0.30727573
C18    C       0.30908795      0.02305051      0.24634374
C19    C       0.34129341     -0.01106948      0.19431132
Si2    Si      0.39163432     -0.08747981      0.11937953
C20    C       0.34929860     -0.03177078      0.06907643
C21    C       0.34407098      0.16598359      0.06285071
C22    C       0.28321916     -0.11821791      0.08833285
C23    C       0.40191182     -0.33208410      0.12271556
C24    C       0.42983780     -0.40280179      0.05903828
C25    C       0.34109962     -0.43027631      0.16256467
C26    C       0.47296620      0.02697793      0.09132634
C27    C       0.46997377      0.19757898      0.12473821
C28    C       0.52832751     -0.08613073      0.09179034
C29    C       0.28264535      0.20456782      0.33525006
C30    C       0.32708672      0.33330711      0.30343656
C31    C       0.33624311      0.48302783      0.33089646
C32    C       0.38062604      0.61554527      0.29937865
C33    C       0.38956603      0.76026714      0.32770149
I1     I       0.45764273      0.94548443      0.27713598
C34    C       0.35311799      0.78264681      0.38997849
I2     I       0.36372362      1.00097615      0.43682061
C35    C       0.30926941      0.65954015      0.42139415
C36    C       0.29963742      0.50640658      0.39356444
C37    C       0.25594163      0.37987040      0.42535459
C38    C       0.24624935      0.22847522      0.39820863
C39    C       0.05469638      0.44251632      0.61697767
C40    C       0.11206413      0.56163430      0.58353751
C41    C       0.01561846      0.51741306      0.67881388
C42    C       0.10925248      0.15328191      0.67715973
C43    C       0.12939858     -0.03904097      0.67396994
C44    C       0.16532218      0.27282767      0.67164925
H1     H       0.01580831     -0.07089721      0.64012015
H2     H      -0.05378589     -0.01246000      0.58187308
H3     H       0.03003586     -0.01763509      0.53837841
H4     H      -0.01117490      0.18269746      0.55691938
H5     H      -0.05010541      0.13702839      0.72374533
H6     H      -0.09609931      0.02407928      0.69217368
H7     H      -0.07512390      0.24281908      0.67323568
H8     H       0.02368873      0.44193171      0.59246317
H9     H       0.07001016      0.17641737      0.72066441
H10    H       0.14103498      0.51341111      0.53905068
H11    H       0.14324962      0.57487653      0.60722801
H12    H       0.09556214      0.69326969      0.57922232
H13    H      -0.02848802      0.44544190      0.70297241
H14    H       0.00209143      0.65303646      0.67551917
H15    H       0.04378346      0.51706904      0.70565762
H16    H       0.16765340     -0.06920948      0.63066697
H17    H       0.08964848     -0.12831993      0.68087048
H18    H       0.14759612     -0.06839740      0.70787043
H19    H       0.20393863      0.26428634      0.62730892
H20    H       0.18566017      0.23558384      0.70342273
H21    H       0.15093630      0.40953412      0.68008591
H22    H       0.12492383     -0.16858863      0.48416408
H23    H       0.22906242      0.39654600      0.47262331
H24    H       0.24483053     -0.24868987      0.26740055
H25    H       0.35488225      0.31455708      0.25636567
H26    H       0.06820100     -0.44735961      0.48985885
H27    H       0.28085135      0.67708137      0.46839506
H28    H       0.19543360     -0.53749968      0.27376956
H29    H       0.05219535     -0.70986568      0.44052509
H30    H       0.40726399      0.60025142      0.25199824
H31    H       0.11658981     -0.75697413      0.33260626
H32    H       0.38027878     -0.08354067      0.02516012
H33    H       0.43791580     -0.35055285      0.14135543
H34    H       0.48357475      0.06035996      0.04486974
H35    H       0.31599860      0.22717803      0.10563502
H36    H       0.31996682      0.19513520      0.03331695
H37    H       0.39103875      0.22893901      0.04443582
H38    H       0.28677107     -0.25927307      0.08142735
H39    H       0.25769628     -0.06550632      0.06264449
H40    H       0.25313167     -0.09375819      0.13519148
H41    H       0.39335626     -0.40540539      0.04094793
H42    H       0.44807764     -0.53533677      0.05705619
H43    H       0.46962142     -0.32341814      0.02898607
H44    H       0.30212667     -0.41384907      0.14791143
H45    H       0.32399884     -0.38482944      0.20831539
H46    H       0.34990193     -0.57050465      0.16283441
H47    H       0.51399855      0.27335829      0.10293224
H48    H       0.46428512      0.17090193      0.17012554
H49    H       0.42981446      0.27959763      0.12761331
H50    H       0.51990292     -0.12865113      0.13668927
H51    H       0.57323242     -0.01173917      0.07492612
H52    H       0.53584761     -0.20290185      0.06443194
