# Supplementary material for: The seventh blind test of crystal structure prediction: structure ranking methods
Source: Acta Crystallogr B Struct Sci Cryst Eng Mater. 2024 Oct 17;80(Pt 6):548–74. doi: 10.1107/S2052520624008679 (PMC11789160; doi:10.1107/S2052520624008679)
Supplement: Supplementary file 3 [file b-80-00548-sup3.zip › SI-C_theoretical_structures_CCDC_lists_and_predictions/ranked_structure_sets/Group10_XtalPi/XXVII-2-XtalPi_8/XXVII-2-XtalPi/XXVII_structure_61_X5.cif]

data_XXVII_structure_61_X5

_chemical_formula_sum            'C44 H52 I2 Si2'

_space_group_crystal_system      triclinic
_space_group_name_H-M_alt        'P -1'
_space_group_IT_number           2

loop_
_symmetry_equiv_pos_site_id
_symmetry_equiv_pos_as_xyz
1 x,y,z
2 -x,-y,-z

_cell_length_a                       9.24248828
_cell_length_b                      13.93079497
_cell_length_c                      16.60094560
_cell_angle_alpha                   72.58084758
_cell_angle_beta                    84.08646023
_cell_angle_gamma                   87.95973428
_cell_volume                      2028.55669431
_cell_formula_units_Z                2

loop_
_atom_site_label
_atom_site_type_symbol
_atom_site_fract_x
_atom_site_fract_y
_atom_site_fract_z
C1     C       0.41738656      0.34007534     -0.19807252
C2     C       0.32039228      0.43002311     -0.18982400
C3     C       0.38492769      0.47823359     -0.12863989
Si1    Si      0.11989597      0.39667685     -0.15225954
C4     C       0.12179980      0.29580686     -0.05104537
C5     C       0.13001654      0.22828938      0.01578903
C6     C       0.14062409      0.14766631      0.09080798
C7     C       0.27485437      0.09440562      0.10478332
C8     C       0.40085088      0.12531802      0.04830536
C9     C       0.53280530      0.07385374      0.06073382
C10    C       0.66114614      0.10424054      0.00339682
C11    C       0.78831452      0.05057172      0.01731821
C12    C       0.79575962     -0.03614718      0.08960572
C13    C       0.67557461     -0.06720360      0.14618688
C14    C       0.54021633     -0.01434475      0.13392580
C15    C       0.41633731     -0.04505835      0.19048579
C16    C       0.28276970      0.00715499      0.17893869
C17    C       0.15726479     -0.02342320      0.23855069
C18    C       0.16896900     -0.10754204      0.31094812
C19    C       0.18848988     -0.17915494      0.37346338
Si2    Si      0.22476516     -0.27573711      0.47296251
C20    C       0.20253866     -0.40523901      0.45819936
C21    C       0.20634751     -0.49108566      0.54213701
C22    C       0.30903951     -0.42668177      0.38771232
C23    C       0.08014081     -0.25940521      0.55848545
C24    C      -0.07251337     -0.28930276      0.54493696
C25    C       0.07771810     -0.15229786      0.56744017
C26    C       0.41256416     -0.24894897      0.50005046
C27    C       0.45212024     -0.31874655      0.58653393
C28    C       0.53794623     -0.24613936      0.43031328
C29    C       0.02457828      0.03279423      0.22654068
C30    C      -0.10025070      0.00690916      0.28529228
C31    C      -0.22831527      0.06392570      0.27419226
C32    C      -0.35507136      0.04002238      0.33362808
C33    C      -0.47799581      0.09951027      0.32232395
I1     I      -0.65901743      0.05871076      0.41396635
C34    C      -0.48296923      0.18643020      0.24912337
I2     I      -0.67007460      0.27860658      0.22579967
C35    C      -0.36394757      0.21061536      0.19022849
C36    C      -0.23368830      0.15163217      0.20071948
C37    C      -0.11253966      0.17652610      0.14143478
C38    C       0.01728554      0.11984296      0.15185974
C39    C       0.02351859      0.51029265     -0.12844985
C40    C      -0.13645174      0.49135083     -0.09089237
C41    C       0.03586586      0.60345052     -0.20757059
C42    C       0.01334297      0.35181010     -0.22765411
C43    C       0.10420870      0.29449449     -0.28192481
C44    C      -0.11905314      0.28695405     -0.17961484
H1     H       0.32376316      0.48683463     -0.25305467
H2     H       0.53274566      0.36222826     -0.20913786
H3     H       0.39318164      0.31285793     -0.25078186
H4     H       0.40494884      0.27627249     -0.13971966
H5     H       0.49956050      0.49855168     -0.15032174
H6     H       0.38142605      0.42528489     -0.06399049
H7     H       0.32694285      0.54711097     -0.12438989
H8     H       0.08398435      0.52593098     -0.07983615
H9     H      -0.02829133      0.42163463     -0.27142599
H10    H      -0.20618170      0.48425997     -0.13876236
H11    H      -0.17947469      0.55446557     -0.06816754
H12    H      -0.14887655      0.42210461     -0.03697905
H13    H       0.14955152      0.62154323     -0.23346368
H14    H      -0.01084072      0.67074811     -0.19259082
H15    H      -0.02290810      0.59192163     -0.25845293
H16    H       0.14191582      0.22186213     -0.24167797
H17    H       0.19967745      0.33683193     -0.31813832
H18    H       0.03741420      0.27753905     -0.32713070
H19    H      -0.18143505      0.26473936     -0.22416934
H20    H      -0.19343698      0.32574689     -0.14347987
H21    H      -0.08214637      0.21747582     -0.13444677
H22    H       0.39413139      0.19141121     -0.00658523
H23    H      -0.11751189      0.24171799      0.08547142
H24    H       0.42281694     -0.11102460      0.24557364
H25    H      -0.09538505     -0.05868206      0.34106873
H26    H       0.65514498      0.17018362     -0.05193157
H27    H      -0.36738227      0.27523368      0.13370155
H28    H       0.68049102     -0.13249956      0.20191727
H29    H       0.88537225      0.07393901     -0.02667367
H30    H      -0.35252836     -0.02628965      0.38876606
H31    H       0.89804076     -0.07738470      0.09977916
H32    H       0.09176559     -0.40269130      0.43788276
H33    H       0.11145925     -0.31164644      0.61863117
H34    H       0.40098845     -0.17189295      0.50573153
H35    H       0.18287666     -0.56387140      0.53312074
H36    H       0.12654990     -0.47997496      0.59261748
H37    H       0.31435709     -0.49805313      0.56583047
H38    H       0.27840963     -0.49567105      0.37395439
H39    H       0.42063492     -0.43807003      0.40653056
H40    H       0.31165175     -0.36448265      0.32840620
H41    H      -0.07742401     -0.36896842      0.54769263
H42    H      -0.10547946     -0.24398337      0.48276292
H43    H      -0.15460729     -0.27696385      0.59388384
H44    H       0.18485064     -0.13004733      0.57890945
H45    H      -0.00013394     -0.14717071      0.62097146
H46    H       0.04448771     -0.09665025      0.50948404
H47    H       0.55467188     -0.29438618      0.60251910
H48    H       0.46858792     -0.39693198      0.58542994
H49    H       0.36828474     -0.31856488      0.63872493
H50    H       0.56187185     -0.32137114      0.42343853
H51    H       0.63859327     -0.21906349      0.44656840
H52    H       0.51336008     -0.19589124      0.36814195
