# Supplementary material for: The seventh blind test of crystal structure prediction: structure ranking methods
Source: Acta Crystallogr B Struct Sci Cryst Eng Mater. 2024 Oct 17;80(Pt 6):548–74. doi: 10.1107/S2052520624008679 (PMC11789160; doi:10.1107/S2052520624008679)
Supplement: Supplementary file 3 [file b-80-00548-sup3.zip › SI-C_theoretical_structures_CCDC_lists_and_predictions/ranked_structure_sets/Group10_XtalPi/XXVII-2-XtalPi_8/XXVII-2-XtalPi/XXVII_structure_62_X61.cif]

data_XXVII_structure_62_X61

_chemical_formula_sum            'C44 H52 I2 Si2'

_space_group_crystal_system      monoclinic
_space_group_name_H-M_alt        'P 1 2_1/c 1'
_space_group_IT_number           14

loop_
_symmetry_equiv_pos_site_id
_symmetry_equiv_pos_as_xyz
1 x,y,z
2 -x,-y,-z
3 x,-y+1/2,z+1/2
4 -x,y+1/2,-z+1/2

_cell_length_a                      18.48959245
_cell_length_b                       7.16200186
_cell_length_c                      31.93868868
_cell_angle_alpha                   90.00000000
_cell_angle_beta                   104.72862399
_cell_angle_gamma                   90.00000000
_cell_volume                      4090.42637920
_cell_formula_units_Z                4

loop_
_atom_site_label
_atom_site_type_symbol
_atom_site_fract_x
_atom_site_fract_y
_atom_site_fract_z
C1     C       0.91946284      0.40464077      0.58283967
C2     C       0.95332222      0.55553102      0.55902999
C3     C       0.89641637      0.61898661      0.51715023
Si1    Si      0.99063426      0.76448175      0.59558554
C4     C       0.90620941      0.86866956      0.60692521
C5     C       0.84330803      0.90626444      0.61077772
C6     C       0.76953419      0.94208326      0.61404806
C7     C       0.71139064      0.81088793      0.59605062
C8     C       0.72587199      0.64646798      0.57523106
C9     C       0.67042933      0.51470782      0.55837010
C10    C       0.68520943      0.34916225      0.53666988
C11    C       0.62927903      0.22200175      0.52079533
C12    C       0.55553895      0.25163777      0.52593350
C13    C       0.53888162      0.40888402      0.54619427
C14    C       0.59506171      0.54640662      0.56273290
C15    C       0.57962192      0.71047979      0.58255739
C16    C       0.63537451      0.84476243      0.59929316
C17    C       0.61874725      1.01208386      0.61931451
C18    C       0.54498480      1.05034733      0.62199464
C19    C       0.48227172      1.09483997      0.62486168
Si2    Si      0.39487850      1.18502991      0.63485252
C20    C       0.34673523      0.97513679      0.65305881
C21    C       0.30902104      0.84822261      0.61464571
C22    C       0.29196370      1.02146688      0.68083915
C23    C       0.42388921      1.36739737      0.67962951
C24    C       0.46449415      1.53510603      0.66545656
C25    C       0.47157641      1.28103588      0.72195380
C26    C       0.33798506      1.30590374      0.58371734
C27    C       0.33344698      1.20129247      0.54097545
C28    C       0.25899742      1.35765586      0.58777979
C29    C       0.67654602      1.14329392      0.63705430
C30    C       0.66108995      1.30751032      0.65759328
C31    C       0.71701027      1.43384821      0.67684185
C32    C       0.70106277      1.59993699      0.69782698
C33    C       0.75719052      1.72098904      0.71749086
I1     I       0.72672432      1.96481070      0.74666327
C34    C       0.83341508      1.68132056      0.71718608
I2     I       0.92279263      1.85828679      0.74780542
C35    C       0.85033754      1.52452024      0.69662907
C36    C       0.79350500      1.39547817      0.67584859
C37    C       0.80960498      1.23429009      0.65520706
C38    C       0.75308580      1.10651709      0.63526203
C39    C       1.03567199      0.93918820      0.56473575
C40    C       1.07971801      1.09367893      0.59402215
C41    C       1.08564003      0.84528989      0.53863714
C42    C       1.05547774      0.68155101      0.64862521
C43    C       1.08093111      0.83278606      0.68381473
C44    C       1.12328967      0.57574812      0.64032061
H1     H       0.64115223      0.09580303      0.50476263
H2     H       0.51218662      0.14802382      0.51342736
H3     H       0.48247727      0.43219607      0.54985151
H4     H       0.74188347      0.32502704      0.53338961
H5     H       0.52280912      0.73592392      0.58536621
H6     H       0.78232429      0.62252349      0.57212013
H7     H       0.60378844      1.33361815      0.65890292
H8     H       0.86727260      1.20482941      0.65472684
H9     H       0.64310780      1.62948397      0.69765746
H10    H       0.90795308      1.49577877      0.69594800
H11    H       0.98809607      1.00575257      0.54152450
H12    H       1.00182950      0.49333811      0.54978000
H13    H       1.02088574      0.57963134      0.66104266
H14    H       0.87293007      0.46011643      0.59469736
H15    H       0.96074602      0.34860951      0.61109923
H16    H       0.89774399      0.28554280      0.56136786
H17    H       0.87116207      0.49782639      0.49757982
H18    H       0.92272581      0.70634498      0.49681883
H19    H       0.85052733      0.70111035      0.52416606
H20    H       1.09224803      1.20963464      0.57434383
H21    H       1.13346499      1.04001274      0.61349850
H22    H       1.04943162      1.15136324      0.61655076
H23    H       1.11170854      0.95116148      0.52198729
H24    H       1.05380991      0.74958214      0.51382469
H25    H       1.13139647      0.76495222      0.55975512
H26    H       1.10753652      0.76815715      0.71529903
H27    H       1.03389058      0.91810922      0.68806404
H28    H       1.12232844      0.92736338      0.67590845
H29    H       1.16394711      0.67453980      0.63294244
H30    H       1.10753079      0.47725486      0.61315143
H31    H       1.15236270      0.49572750      0.66907342
H32    H       0.39358403      0.89552869      0.67381725
H33    H       0.37135281      1.41917824      0.68607729
H34    H       0.36871097      1.43744470      0.58231783
H35    H       0.30568171      1.28792934      0.51306259
H36    H       0.30098653      1.07135155      0.53913878
H37    H       0.38935693      1.16488884      0.53733189
H38    H       0.23264187      1.46096522      0.56299941
H39    H       0.25913789      1.41689520      0.61957437
H40    H       0.22267149      1.23386248      0.58293457
H41    H       0.29111470      0.71629166      0.62653176
H42    H       0.34648366      0.81356187      0.59389519
H43    H       0.25882863      0.91473609      0.59400878
H44    H       0.26813479      0.89207074      0.69063992
H45    H       0.24483304      1.10833166      0.66329585
H46    H       0.31947038      1.09674446      0.71055472
H47    H       0.48198380      1.63686570      0.69196407
H48    H       0.42916491      1.60952444      0.63767793
H49    H       0.51499109      1.49058110      0.65598242
H50    H       0.48320669      1.38462739      0.74833945
H51    H       0.52566813      1.23013701      0.71781428
H52    H       0.44331983      1.16224486      0.73280343
