# Supplementary material for: The seventh blind test of crystal structure prediction: structure ranking methods
Source: Acta Crystallogr B Struct Sci Cryst Eng Mater. 2024 Oct 17;80(Pt 6):548–74. doi: 10.1107/S2052520624008679 (PMC11789160; doi:10.1107/S2052520624008679)
Supplement: Supplementary file 3 [file b-80-00548-sup3.zip › SI-C_theoretical_structures_CCDC_lists_and_predictions/ranked_structure_sets/Group10_XtalPi/XXVII-2-XtalPi_8/XXVII-2-XtalPi/XXVII_structure_63_X39.cif]

data_XXVII_structure_63_X39

_chemical_formula_sum            'C44 H52 I2 Si2'

_space_group_crystal_system      triclinic
_space_group_name_H-M_alt        'P -1'
_space_group_IT_number           2

loop_
_symmetry_equiv_pos_site_id
_symmetry_equiv_pos_as_xyz
1 x,y,z
2 -x,-y,-z

_cell_length_a                       7.90896781
_cell_length_b                      12.92189609
_cell_length_c                      20.57219703
_cell_angle_alpha                   79.55603420
_cell_angle_beta                    95.37369586
_cell_angle_gamma                   94.44732681
_cell_volume                      2054.59372174
_cell_formula_units_Z                2

loop_
_atom_site_label
_atom_site_type_symbol
_atom_site_fract_x
_atom_site_fract_y
_atom_site_fract_z
C1     C       0.81124524      0.92106444      0.25678815
C2     C       0.84465839      0.91671015      0.33244189
C3     C       0.89897283      1.02823279      0.34685504
Si1    Si      0.66269726      0.84979113      0.38330362
C4     C       0.59303436      0.73086856      0.34784121
C5     C       0.55174479      0.65836018      0.31723939
C6     C       0.50923004      0.57637638      0.28035990
C7     C       0.62406161      0.55698316      0.23473417
C8     C       0.78148366      0.61566710      0.22735116
C9     C       0.89337273      0.59909413      0.18217850
C10    C       1.05235811      0.65944525      0.17425239
C11    C       1.16065667      0.64056021      0.12990190
C12    C       1.11675634      0.56018588      0.09055768
C13    C       0.96511295      0.50109842      0.09625894
C14    C       0.84833006      0.51781849      0.14204324
C15    C       0.69343037      0.45873077      0.14933206
C16    C       0.57886504      0.47583228      0.19444654
C17    C       0.41980301      0.41584572      0.20096145
C18    C       0.37027142      0.34098277      0.15937339
C19    C       0.32137986      0.27946478      0.12152103
Si2    Si      0.23341549      0.19978513      0.05924220
C20    C      -0.00659817      0.21443187      0.04994007
C21    C      -0.09817729      0.14198429      0.00409716
C22    C      -0.09284612      0.20421412      0.11521642
C23    C       0.31901103      0.26111318     -0.02452865
C24    C       0.47322122      0.34072295     -0.01911261
C25    C       0.35543965      0.17951072     -0.06692442
C26    C       0.29828078      0.05858484      0.08872464
C27    C       0.18844604     -0.00457393      0.14221110
C28    C       0.48859932      0.05733203      0.11333008
C29    C       0.30781262      0.43298826      0.24799412
C30    C       0.15393844      0.37129360      0.25693322
C31    C       0.04269613      0.38741425      0.30235315
C32    C      -0.11346725      0.32481326      0.31119741
C33    C      -0.22056020      0.34037166      0.35696290
I1     I      -0.44629573      0.24176932      0.36677947
C34    C      -0.17788791      0.42151535      0.39630044
I2     I      -0.32808255      0.44161009      0.47257696
C35    C      -0.03142131      0.48534481      0.38750049
C36    C       0.08453977      0.47036886      0.34111954
C37    C       0.23729078      0.53160538      0.33302422
C38    C       0.35199607      0.51470410      0.28786576
C39    C       0.46915685      0.93127380      0.37728932
C40    C       0.40022289      0.97246858      0.30551123
C41    C       0.32582056      0.86859788      0.41652271
C42    C       0.73595716      0.80669128      0.47468337
C43    C       0.75378111      0.89764716      0.51463642
C44    C       0.89999158      0.74665774      0.48560353
H1     H       0.95179643      0.86555195      0.34970869
H2     H       0.72084314      0.98080905      0.23494347
H3     H       0.93053837      0.94303974      0.23259774
H4     H       0.75912018      0.84548786      0.24377183
H5     H       0.79432923      1.08113556      0.33186342
H6     H       0.93632798      1.02913352      0.39956211
H7     H       1.00808978      1.06295942      0.31871601
H8     H       0.51295175      0.99990320      0.40103955
H9     H       0.63208717      0.75075026      0.49423825
H10    H       0.49308969      1.02587736      0.27736014
H11    H       0.36360724      0.90668627      0.27861517
H12    H       0.28573636      1.01649512      0.30492679
H13    H       0.27921369      0.79835984      0.39509393
H14    H       0.36621966      0.84160499      0.46910238
H15    H       0.21723495      0.91790333      0.41447874
H16    H       0.85524698      0.95692875      0.49769708
H17    H       0.63586704      0.93880652      0.51123498
H18    H       0.78802099      0.86727013      0.56760375
H19    H       1.01141755      0.79907224      0.47078043
H20    H       0.92473726      0.71280559      0.53844676
H21    H       0.89092070      0.68136517      0.45749642
H22    H       0.81697517      0.67519447      0.25837321
H23    H       0.26966699      0.59380721      0.36234237
H24    H       0.65916970      0.39767074      0.11929570
H25    H       0.12245068      0.30888036      0.22782630
H26    H       1.08620004      0.72021473      0.20471161
H27    H       0.00147046      0.54669587      0.41732270
H28    H       0.93172758      0.43986398      0.06627987
H29    H       1.28198253      0.68642097      0.12479361
H30    H      -0.14598624      0.26444526      0.28054936
H31    H       1.20568743      0.54525243      0.05634793
H32    H      -0.01642111      0.29664238      0.02352128
H33    H       0.21266327      0.30619938     -0.05108219
H34    H       0.27980565      0.01966956      0.04484770
H35    H      -0.23278825      0.15989654     -0.00780643
H36    H      -0.04044069      0.15099173     -0.04339409
H37    H      -0.09572390      0.05856999      0.02791044
H38    H      -0.09590886      0.12298804      0.14295937
H39    H      -0.02694204      0.25590660      0.14768058
H40    H      -0.22571655      0.22656698      0.10530919
H41    H       0.50752280      0.37853638     -0.06893583
H42    H       0.44595977      0.40335994      0.00746153
H43    H       0.58551364      0.30203327      0.00746128
H44    H       0.46087375      0.13111112     -0.04366088
H45    H       0.24415767      0.12529095     -0.07515741
H46    H       0.39131462      0.21961174     -0.11627885
H47    H       0.19217096      0.03468780      0.18557505
H48    H       0.05459603     -0.01534910      0.12354709
H49    H       0.23607930     -0.08378353      0.15980208
H50    H       0.52480608     -0.02404339      0.13189104
H51    H       0.57080133      0.09183106      0.07371957
H52    H       0.51747903      0.10223225      0.15411512
