# Supplementary material for: The seventh blind test of crystal structure prediction: structure ranking methods
Source: Acta Crystallogr B Struct Sci Cryst Eng Mater. 2024 Oct 17;80(Pt 6):548–74. doi: 10.1107/S2052520624008679 (PMC11789160; doi:10.1107/S2052520624008679)
Supplement: Supplementary file 3 [file b-80-00548-sup3.zip › SI-C_theoretical_structures_CCDC_lists_and_predictions/ranked_structure_sets/Group10_XtalPi/XXVII-2-XtalPi_8/XXVII-2-XtalPi/XXVII_structure_64_X25.cif]

data_XXVII_structure_64_X25

_chemical_formula_sum            'C44 H52 I2 Si2'

_space_group_crystal_system      monoclinic
_space_group_name_H-M_alt        'P 1 2_1/c 1'
_space_group_IT_number           14

loop_
_symmetry_equiv_pos_site_id
_symmetry_equiv_pos_as_xyz
1 x,y,z
2 -x,-y,-z
3 x,-y+1/2,z+1/2
4 -x,y+1/2,-z+1/2

_cell_length_a                      12.98847243
_cell_length_b                      12.22032325
_cell_length_c                      25.65652517
_cell_angle_alpha                   90.00000000
_cell_angle_beta                    85.66900301
_cell_angle_gamma                   90.00000000
_cell_volume                      4060.66042214
_cell_formula_units_Z                4

loop_
_atom_site_label
_atom_site_type_symbol
_atom_site_fract_x
_atom_site_fract_y
_atom_site_fract_z
C1     C      -0.13585337      0.25601475      0.14831533
C2     C      -0.11711883      0.13247339      0.15542966
C3     C      -0.20527262      0.08232288      0.19149355
Si1    Si      0.01417854      0.10291891      0.18113266
C4     C       0.11334435      0.17011792      0.13711091
C5     C       0.17792583      0.21909791      0.10844452
C6     C       0.24663062      0.27790156      0.07341769
C7     C       0.21404641      0.38080915      0.05360042
C8     C       0.11822495      0.42814183      0.07085673
C9     C       0.08495109      0.52744630      0.05114052
C10    C      -0.01424214      0.57333349      0.06688598
C11    C      -0.04506193      0.67056808      0.04624134
C12    C       0.02180689      0.72821623      0.00882409
C13    C       0.11745575      0.68771185     -0.00723463
C14    C       0.15193237      0.58560145      0.01252972
C15    C       0.24658031      0.53944064     -0.00507361
C16    C       0.27965255      0.43805933      0.01402500
C17    C       0.37551473      0.39049691     -0.00502456
C18    C       0.43089329      0.43470867     -0.04962323
C19    C       0.47293009      0.46435245     -0.09175506
Si2    Si      0.51457786      0.48219067     -0.16146554
C20    C       0.39854347      0.44010614     -0.19884005
C21    C       0.41272219      0.47189979     -0.25728189
C22    C       0.29394526      0.48070667     -0.17337342
C23    C       0.62690998      0.38416895     -0.17709274
C24    C       0.59675733      0.26314498     -0.16828572
C25    C       0.71993065      0.41251390     -0.14565086
C26    C       0.55672727      0.63012869     -0.17255698
C27    C       0.62328209      0.64832546     -0.22424595
C28    C       0.46534106      0.71134488     -0.16709110
C29    C       0.41193549      0.29291048      0.01804023
C30    C       0.51092788      0.25143976      0.00294476
C31    C       0.54849855      0.15716218      0.02552179
C32    C       0.65019518      0.11755882      0.01116358
C33    C       0.68808620      0.02657819      0.03471762
I1     I       0.83839715     -0.02544959      0.00869544
C34    C       0.62509028     -0.03091213      0.07440781
I2     I       0.68143320     -0.16966419      0.11280279
C35    C       0.52581470      0.00367943      0.08826744
C36    C       0.48376419      0.09836296      0.06463403
C37    C       0.38444283      0.13756040      0.07902031
C38    C       0.34655845      0.23482944      0.05742787
C39    C       0.01851791      0.16485350      0.24967927
C40    C       0.12079530      0.22484803      0.25750543
C41    C      -0.00722412      0.07934821      0.29313522
C42    C       0.04300128     -0.05008397      0.18174689
C43    C       0.01746553     -0.10847937      0.13107015
C44    C       0.15572093     -0.07404101      0.19310074
H1     H      -0.11678704      0.09296656      0.11665596
H2     H      -0.07687932      0.29362328      0.12101699
H3     H      -0.13616150      0.30012420      0.18584315
H4     H      -0.21174524      0.27023119      0.13285340
H5     H      -0.19602866     -0.00629030      0.19713235
H6     H      -0.28068876      0.09524028      0.17525541
H7     H      -0.20921720      0.12163326      0.23024810
H8     H      -0.04380439      0.22674769      0.25272890
H9     H      -0.00776517     -0.08390864      0.21430797
H10    H       0.18805446      0.17165519      0.24845494
H11    H       0.12353493      0.25298570      0.29826152
H12    H       0.13091989      0.29644805      0.23162887
H13    H      -0.08022091      0.03625256      0.28816402
H14    H      -0.01462653      0.11925835      0.33169095
H15    H       0.05362267      0.01685037      0.29428122
H16    H       0.06324106     -0.07476665      0.09691292
H17    H      -0.06455177     -0.10178479      0.12365092
H18    H       0.03628909     -0.19635142      0.13292997
H19    H       0.17761603     -0.03635390      0.22954692
H20    H       0.20973626     -0.04390229      0.16106552
H21    H       0.16801925     -0.16304749      0.19634001
H22    H       0.06871028      0.38522966      0.10036184
H23    H       0.33546183      0.09384149      0.10859339
H24    H       0.29665115      0.58260200     -0.03438764
H25    H       0.55985085      0.29566908     -0.02640704
H26    H      -0.06551024      0.52829658      0.09495949
H27    H       0.47773055     -0.04027375      0.11806370
H28    H       0.16801634      0.73165627     -0.03598215
H29    H      -0.12114983      0.70434575      0.05774837
H30    H       0.69739000      0.16120060     -0.01910894
H31    H      -0.00416589      0.80466078     -0.00762054
H32    H       0.39809141      0.34975561     -0.19661560
H33    H       0.64971336      0.39516403     -0.21915198
H34    H       0.60612374      0.64702168     -0.14029567
H35    H       0.48867340      0.44698356     -0.27546976
H36    H       0.40535155      0.56081942     -0.26248913
H37    H       0.35346970      0.43279045     -0.27966994
H38    H       0.28745847      0.57018783     -0.17561823
H39    H       0.28312381      0.45762289     -0.13184159
H40    H       0.22949087      0.44571385     -0.19326518
H41    H       0.57201668      0.24779539     -0.12688371
H42    H       0.66323720      0.20953225     -0.17887150
H43    H       0.53331483      0.23785417     -0.19159833
H44    H       0.69871404      0.40681827     -0.10333186
H45    H       0.74947149      0.49565465     -0.15364220
H46    H       0.78423548      0.35498224     -0.15465111
H47    H       0.69269766      0.59647233     -0.22708838
H48    H       0.64945851      0.73397712     -0.22721756
H49    H       0.58037368      0.63106067     -0.25867296
H50    H       0.49359548      0.79627888     -0.16803761
H51    H       0.41803282      0.70019978     -0.12996562
H52    H       0.41437138      0.70223891     -0.19925500
