# Supplementary material for: The seventh blind test of crystal structure prediction: structure ranking methods
Source: Acta Crystallogr B Struct Sci Cryst Eng Mater. 2024 Oct 17;80(Pt 6):548–74. doi: 10.1107/S2052520624008679 (PMC11789160; doi:10.1107/S2052520624008679)
Supplement: Supplementary file 3 [file b-80-00548-sup3.zip › SI-C_theoretical_structures_CCDC_lists_and_predictions/ranked_structure_sets/Group10_XtalPi/XXVII-2-XtalPi_8/XXVII-2-XtalPi/XXVII_structure_65_X88.cif]

data_XXVII_structure_65_X88

_chemical_formula_sum            'C44 H52 I2 Si2'

_space_group_crystal_system      triclinic
_space_group_name_H-M_alt        'P -1'
_space_group_IT_number           2

loop_
_symmetry_equiv_pos_site_id
_symmetry_equiv_pos_as_xyz
1 x,y,z
2 -x,-y,-z

_cell_length_a                       7.67037078
_cell_length_b                       8.53259342
_cell_length_c                      33.04885371
_cell_angle_alpha                   92.04288189
_cell_angle_beta                    92.75621909
_cell_angle_gamma                   82.66752211
_cell_volume                      2141.86551692
_cell_formula_units_Z                2

loop_
_atom_site_label
_atom_site_type_symbol
_atom_site_fract_x
_atom_site_fract_y
_atom_site_fract_z
C1     C       0.17308342      0.46403380      0.07704485
C2     C       0.08178073      0.61158145      0.05521437
C3     C       0.21269452      0.73223204      0.05038322
Si1    Si     -0.12124244      0.70996659      0.08183944
C4     C      -0.04580321      0.74916177      0.13422885
C5     C       0.00570963      0.75302948      0.16995935
C6     C       0.06165702      0.75836933      0.21126952
C7     C       0.02342325      0.90179286      0.23464197
C8     C      -0.06894079      1.03975900      0.21769822
C9     C      -0.10818613      1.17917560      0.24076620
C10    C      -0.20465437      1.31871624      0.22404894
C11    C      -0.24136737      1.45379937      0.24752313
C12    C      -0.18434420      1.45733843      0.28943450
C13    C      -0.09261908      1.32647665      0.30683261
C14    C      -0.05102263      1.18350635      0.28330698
C15    C       0.04051598      1.04828245      0.30020270
C16    C       0.07854902      0.90648356      0.27728004
C17    C       0.16671223      0.76777947      0.29549856
C18    C       0.21584768      0.77292167      0.33719203
C19    C       0.26339120      0.78311747      0.37305335
Si2    Si      0.36613120      0.81327132      0.42344568
C20    C       0.22974615      0.71875967      0.46042165
C21    C       0.21023253      0.54490858      0.44923633
C22    C       0.28273484      0.73954895      0.50570678
C23    C       0.60889630      0.72995010      0.41987444
C24    C       0.64157329      0.56032398      0.40149947
C25    C       0.71365206      0.74351344      0.46056742
C26    C       0.34144769      1.03663586      0.43391881
C27    C       0.43093997      1.12269668      0.40185208
C28    C       0.14535668      1.10486580      0.43645340
C29    C       0.20978409      0.62622323      0.27193291
C30    C       0.30473762      0.49117709      0.28942195
C31    C       0.34884560      0.35229178      0.26673510
C32    C       0.44438752      0.21560670      0.28466567
C33    C       0.48298273      0.07755954      0.26245720
I1     I       0.61832761     -0.11746941      0.29307277
C34    C       0.43006564      0.06977089      0.22006268
I2     I       0.49036627     -0.13895209      0.18424884
C35    C       0.34005116      0.20018848      0.20170618
C36    C       0.29534311      0.34537489      0.22413748
C37    C       0.20118411      0.47890658      0.20652556
C38    C       0.15664214      0.62075250      0.22917354
C39    C      -0.30275280      0.57442361      0.08286944
C40    C      -0.31155272      0.46944251      0.04397464
C41    C      -0.29308576      0.47199563      0.12066044
C42    C      -0.20643858      0.90466387      0.05643106
C43    C      -0.26580640      0.87731342      0.01165390
C44    C      -0.35318204      1.00637652      0.07940178
H1     H       0.03598675      0.57380623      0.02462303
H2     H       0.28332834      0.40501886      0.05967510
H3     H       0.08309370      0.37578420      0.08135188
H4     H       0.22740606      0.49739003      0.10712866
H5     H       0.33329404      0.67577915      0.03640530
H6     H       0.25134560      0.78377582      0.08004373
H7     H       0.15627773      0.82992612      0.03107618
H8     H      -0.42655510      0.65628361      0.08377567
H9     H      -0.42618961      0.40344707      0.04370856
H10    H      -0.19377883      0.38130516      0.04208438
H11    H      -0.32244803      0.53793498      0.01622753
H12    H      -0.40763094      0.40554195      0.12059284
H13    H      -0.29010190      0.54360376      0.14893132
H14    H      -0.17389426      0.38469829      0.12147658
H15    H      -0.09209290      0.97206308      0.05701319
H16    H      -0.16064177      0.81217798     -0.00617419
H17    H      -0.30733627      0.99067625     -0.00303693
H18    H      -0.37963649      0.81019579      0.00917099
H19    H      -0.31050786      1.03401509      0.11081142
H20    H      -0.47181849      0.94652629      0.08055559
H21    H      -0.39263784      1.11910727      0.06413727
H22    H       0.09859505      0.78738779      0.45528272
H23    H       0.16715928      0.52930172      0.41723300
H24    H       0.11287362      0.50118892      0.46810545
H25    H       0.33542300      0.46818704      0.45430731
H26    H       0.41146785      0.67216571      0.51331777
H27    H       0.18607651      0.69643589      0.52486139
H28    H       0.29066483      0.86397647      0.51472779
H29    H       0.65882050      0.80878395      0.39843169
H30    H       0.59911145      0.47327189      0.42143950
H31    H       0.78345692      0.52616688      0.39718489
H32    H       0.57200301      0.54959401      0.37184497
H33    H       0.70356602      0.86597583      0.47268229
H34    H       0.85405584      0.70225407      0.45691207
H35    H       0.66808580      0.67049300      0.48365123
H36    H       0.40772759      1.05717544      0.46373492
H37    H       0.41041126      1.25166234      0.40750501
H38    H       0.37562985      1.09850783      0.37124554
H39    H       0.57390743      1.08599591      0.40163495
H40    H       0.13087870      1.23435339      0.44067623
H41    H       0.08285068      1.05755542      0.46188293
H42    H       0.06942419      1.07749128      0.40845761
H43    H      -0.24926460      1.31473634      0.19223733
H44    H      -0.31515854      1.55951919      0.23461058
H45    H      -0.21413237      1.56544711      0.30773149
H46    H      -0.04873284      1.32919679      0.33879539
H47    H      -0.11122895      1.03673564      0.18570080
H48    H       0.08246277      1.05106269      0.33218734
H49    H       0.34378349      0.49567410      0.32158046
H50    H       0.15905277      0.47338431      0.17456899
H51    H       0.29954163      0.19406825      0.16962278
H52    H       0.48581937      0.22312279      0.31661702
