# Supplementary material for: The seventh blind test of crystal structure prediction: structure ranking methods
Source: Acta Crystallogr B Struct Sci Cryst Eng Mater. 2024 Oct 17;80(Pt 6):548–74. doi: 10.1107/S2052520624008679 (PMC11789160; doi:10.1107/S2052520624008679)
Supplement: Supplementary file 3 [file b-80-00548-sup3.zip › SI-C_theoretical_structures_CCDC_lists_and_predictions/ranked_structure_sets/Group10_XtalPi/XXVII-2-XtalPi_8/XXVII-2-XtalPi/XXVII_structure_66_X52.cif]

data_XXVII_structure_66_X52

_chemical_formula_sum            'C44 H52 I2 Si2'

_space_group_crystal_system      monoclinic
_space_group_name_H-M_alt        'P 1 2_1/n 1'
_space_group_IT_number           14

loop_
_symmetry_equiv_pos_site_id
_symmetry_equiv_pos_as_xyz
1 x,y,z
2 -x,-y,-z
3 x+1/2,-y+1/2,z+1/2
4 -x+1/2,y+1/2,-z+1/2

_cell_length_a                      17.35065151
_cell_length_b                       7.53719379
_cell_length_c                      31.44519294
_cell_angle_alpha                   90.00000000
_cell_angle_beta                    96.41768632
_cell_angle_gamma                   90.00000000
_cell_volume                      4086.48253346
_cell_formula_units_Z                4

loop_
_atom_site_label
_atom_site_type_symbol
_atom_site_fract_x
_atom_site_fract_y
_atom_site_fract_z
C1     C       0.81390397      0.44342536     -0.03053884
C2     C       0.84510277      0.29334692     -0.00008398
C3     C       0.90553822      0.35904917      0.03625613
Si1    Si      0.76697733      0.15187440      0.02129691
C4     C       0.72576943      0.25096950      0.06746404
C5     C       0.68803685      0.27927564      0.09764594
C6     C       0.64141417      0.30135498      0.13150144
C7     C       0.64893527      0.45596661      0.15808243
C8     C       0.70288202      0.59181297      0.15223111
C9     C       0.70730172      0.74727626      0.17682986
C10    C       0.76007310      0.88888012      0.17064336
C11    C       0.76026002      1.04144387      0.19461272
C12    C       0.70909875      1.06152911      0.22692000
C13    C       0.65869957      0.92821038      0.23452524
C14    C       0.65556741      0.76823161      0.20979844
C15    C       0.60426283      0.63198917      0.21672886
C16    C       0.59935469      0.47525261      0.19214395
C17    C       0.54651661      0.33733481      0.20025632
C18    C       0.50518629      0.35341372      0.23632997
C19    C       0.47387995      0.37691026      0.26900741
Si2    Si      0.42643887      0.43696334      0.31639063
C20    C       0.45488746      0.26817940      0.36079404
C21    C       0.43964152      0.33800906      0.40524706
C22    C       0.53922035      0.20109517      0.36216967
C23    C       0.45967899      0.67319982      0.33169771
C24    C       0.43094399      0.80641638      0.29595093
C25    C       0.54878710      0.68221959      0.34191695
C26    C       0.31846691      0.43456999      0.29764277
C27    C       0.29060111      0.25628142      0.27753905
C28    C       0.26785144      0.49186167      0.33246274
C29    C       0.53770621      0.18505491      0.17328490
C30    C       0.48383628      0.05020450      0.17999795
C31    C       0.47487581     -0.09966475      0.15376437
C32    C       0.42019457     -0.23686131      0.15994438
C33    C       0.41074778     -0.38020071      0.13277195
I1     I       0.32822761     -0.57518142      0.14500207
C34    C       0.45704854     -0.39635987      0.09769939
I2     I       0.44250611     -0.60833442      0.05347709
C35    C       0.51222000     -0.27033751      0.09187421
C36    C       0.52257393     -0.11774289      0.11901258
C37    C       0.57658226      0.01392122      0.11251557
C38    C       0.58574771      0.16700369      0.13846830
C39    C       0.81669672     -0.06252283      0.04268894
C40    C       0.75871886     -0.20937399      0.05157744
C41    C       0.87830933     -0.13186588      0.01481488
C42    C       0.68201213      0.11991700     -0.02223709
C43    C       0.60651945      0.05254820     -0.00609176
C44    C       0.70526252      0.00626974     -0.05962745
H1     H       0.79874518      1.15081149      0.18873647
H2     H       0.70938944      1.18510358      0.24485445
H3     H       0.61901355      0.94332427      0.25896056
H4     H       0.79901716      0.87507589      0.14593320
H5     H       0.56604407      0.64736242      0.24168687
H6     H       0.74122004      0.57543235      0.12730224
H7     H       0.44863102      0.06436234      0.20648608
H8     H       0.61239337     -0.00061206      0.08645080
H9     H       0.38568931     -0.22575840      0.18672478
H10    H       0.54836933     -0.28383563      0.06580313
H11    H       0.84759763     -0.02272333      0.07393645
H12    H       0.87509891      0.19889074     -0.01936164
H13    H       0.66981551      0.25565281     -0.03459063
H14    H       0.77721832      0.53702227     -0.01512017
H15    H       0.77901535      0.39114355     -0.05914414
H16    H       0.86209719      0.51999573     -0.04168513
H17    H       0.95242207      0.43393556      0.02331379
H18    H       0.93280827      0.24827086      0.05523020
H19    H       0.87896046      0.44677017      0.05847654
H20    H       0.78920544     -0.32596213      0.06642872
H21    H       0.72491894     -0.25593356      0.02199218
H22    H       0.71753889     -0.16353650      0.07337325
H23    H       0.90419328     -0.25589755      0.02819635
H24    H       0.92591834     -0.03656441      0.01324020
H25    H       0.85329331     -0.16024017     -0.01820492
H26    H       0.56052516      0.03859296     -0.03301596
H27    H       0.58560692      0.14513882      0.01707604
H28    H       0.61428991     -0.07798271      0.00956602
H29    H       0.71608303     -0.13284781     -0.05011782
H30    H       0.75811253      0.05694758     -0.07174816
H31    H       0.65881791      0.00554006     -0.08657688
H32    H       0.41590895      0.15342030      0.35314267
H33    H       0.43327067      0.71047281      0.36092960
H34    H       0.31213257      0.53458559      0.27186524
H35    H       0.22848579      0.26408190      0.26557798
H36    H       0.29709786      0.14725121      0.30097812
H37    H       0.32256599      0.22074053      0.25043897
H38    H       0.20802385      0.52065750      0.31850061
H39    H       0.29029638      0.61150959      0.34986115
H40    H       0.26432126      0.38588277      0.35623303
H41    H       0.45380966      0.23515360      0.42979546
H42    H       0.37874513      0.37627109      0.40630265
H43    H       0.47579725      0.45470314      0.41476150
H44    H       0.54928745      0.09014226      0.38493398
H45    H       0.58068267      0.30641157      0.37300242
H46    H       0.55343063      0.15596252      0.33070158
H47    H       0.45587967      0.93908757      0.30284355
H48    H       0.36741080      0.82040852      0.29237746
H49    H       0.44809466      0.76453309      0.26475410
H50    H       0.56878681      0.81994209      0.34736953
H51    H       0.57758255      0.62810131      0.31532899
H52    H       0.56950088      0.60585303      0.37072939
