# Supplementary material for: The seventh blind test of crystal structure prediction: structure ranking methods
Source: Acta Crystallogr B Struct Sci Cryst Eng Mater. 2024 Oct 17;80(Pt 6):548–74. doi: 10.1107/S2052520624008679 (PMC11789160; doi:10.1107/S2052520624008679)
Supplement: Supplementary file 3 [file b-80-00548-sup3.zip › SI-C_theoretical_structures_CCDC_lists_and_predictions/ranked_structure_sets/Group10_XtalPi/XXVII-2-XtalPi_8/XXVII-2-XtalPi/XXVII_structure_67_X96.cif]

data_XXVII_structure_67_X96

_chemical_formula_sum            'C44 H52 I2 Si2'

_space_group_crystal_system      triclinic
_space_group_name_H-M_alt        'P -1'
_space_group_IT_number           2

loop_
_symmetry_equiv_pos_site_id
_symmetry_equiv_pos_as_xyz
1 x,y,z
2 -x,-y,-z

_cell_length_a                      13.38354675
_cell_length_b                      19.68536553
_cell_length_c                       8.22462823
_cell_angle_alpha                   81.49667741
_cell_angle_beta                    97.01493420
_cell_angle_gamma                   94.65858571
_cell_volume                      2122.59142675
_cell_formula_units_Z                2

loop_
_atom_site_label
_atom_site_type_symbol
_atom_site_fract_x
_atom_site_fract_y
_atom_site_fract_z
C1     C       0.67691247      0.92474353      0.74328628
C2     C       0.59144348      0.91821514      0.60064383
C3     C       0.52569147      0.85138138      0.64467288
Si1    Si      0.64312667      0.92643439      0.39028731
C4     C       0.76337582      0.88519526      0.42617688
C5     C       0.84140344      0.85478821      0.45252624
C6     C       0.92612535      0.81464958      0.48511371
C7     C       0.99209897      0.81708767      0.63480874
C8     C       0.97770384      0.86142092      0.74919543
C9     C       1.03826851      0.86112121      0.90018085
C10    C       1.02262224      0.90501872      1.01812544
C11    C       1.08250550      0.90287750      1.16657368
C12    C       1.16154609      0.85623612      1.20706180
C13    C       1.17921861      0.81341983      1.09771504
C14    C       1.11911869      0.81425469      0.94072024
C15    C       1.13568323      0.77170147      0.82631770
C16    C       1.07455285      0.77157924      0.67358098
C17    C       1.09065194      0.72679417      0.55883427
C18    C       1.17364955      0.68498843      0.59120814
C19    C       1.24577586      0.64870456      0.61411110
Si2    Si      1.35265096      0.59330869      0.64766499
C20    C       1.38583945      0.57954366      0.43386207
C21    C       1.49055231      0.61098283      0.39233878
C22    C       1.30341469      0.60557022      0.29579860
C23    C       1.46046222      0.64057912      0.77013829
C24    C       1.53220629      0.59035161      0.87813699
C25    C       1.42528903      0.69142913      0.87409555
C26    C       1.30725490      0.50685306      0.76166279
C27    C       1.22347978      0.47059156      0.65318603
C28    C       1.27125801      0.51259821      0.92958599
C29    C       1.02364042      0.72369123      0.41056243
C30    C       1.03647457      0.67780334      0.29923336
C31    C       0.97227175      0.67522876      0.15299990
C32    C       0.98689875      0.63015426      0.03770006
C33    C       0.92335255      0.62836147     -0.10621637
I1     I       0.95137679      0.55801233     -0.26396499
C34    C       0.84056879      0.67273535     -0.14433432
I2     I       0.74129023      0.67355733     -0.36519065
C35    C       0.82439197      0.71667788     -0.03606669
C36    C       0.88899329      0.71977029      0.11519927
C37    C       0.87498352      0.76476087      0.22546400
C38    C       0.94045935      0.76841637      0.37269806
C39    C       0.67234006      1.01981717      0.29817141
C40    C       0.73797432      1.02260121      0.15506122
C41    C       0.72327680      1.06587450      0.42473735
C42    C       0.56109525      0.88235916      0.22366424
C43    C       0.45725047      0.91254753      0.17243272
C44    C       0.54951393      0.80317595      0.25984174
H1     H       1.23914783      0.77757057      1.12900777
H2     H       0.96101548      0.93952274      0.98827297
H3     H       1.06901394      0.93588350      1.25636235
H4     H       1.20686663      0.85424685      1.32693664
H5     H       1.19646027      0.73659998      0.85639998
H6     H       0.91625481      0.89598390      0.71944404
H7     H       1.09905469      0.64433412      0.32770953
H8     H       0.81276951      0.79869523      0.19659611
H9     H       1.04979214      0.59688580      0.06646165
H10    H       0.76221171      0.75067237     -0.06506389
H11    H       0.59899486      1.04069770      0.24635863
H12    H       0.60499950      0.89502830      0.11630156
H13    H       0.54368837      0.96219044      0.59238515
H14    H       0.64425590      0.92387516      0.86035987
H15    H       0.72532905      0.88105132      0.75890472
H16    H       0.72554201      0.97234990      0.72443059
H17    H       0.49887567      0.85065106      0.76672505
H18    H       0.45871873      0.84566975      0.55485674
H19    H       0.56941057      0.80568715      0.65265216
H20    H       0.41687561      0.88944366      0.06670950
H21    H       0.40876560      0.90167261      0.27345834
H22    H       0.46323152      0.96866624      0.13555026
H23    H       0.51316778      0.78163499      0.14926005
H24    H       0.62272045      0.78028004      0.29626551
H25    H       0.50167686      0.78598545      0.35966955
H26    H       0.74808689      1.07556773      0.09256825
H27    H       0.81325279      1.00458853      0.20226748
H28    H       0.70481076      0.99073392      0.06073736
H29    H       0.73566602      1.11939500      0.36487497
H30    H       0.67776752      1.06665485      0.52697261
H31    H       0.79776814      1.04784283      0.47815678
H32    H       1.38623144      0.52314066      0.43771990
H33    H       1.50378827      0.67152102      0.67590318
H34    H       1.37318147      0.47488374      0.78389335
H35    H       1.20122997      0.41911704      0.71621322
H36    H       1.15562686      0.50034696      0.62867932
H37    H       1.24661795      0.46362701      0.53350516
H38    H       1.59839352      0.61856916      0.93630801
H39    H       1.49420825      0.55947910      0.97812796
H40    H       1.56080043      0.55451049      0.80647367
H41    H       1.49133642      0.71634660      0.94132816
H42    H       1.38258804      0.73203707      0.79632394
H43    H       1.37702018      0.66551105      0.96676981
H44    H       1.24260983      0.46195723      0.98822736
H45    H       1.33243411      0.53163469      1.01594228
H46    H       1.20952831      0.54758711      0.91475091
H47    H       1.50515172      0.60012384      0.26983499
H48    H       1.49588294      0.66727433      0.38770680
H49    H       1.55165273      0.59023471      0.48338871
H50    H       1.32230894      0.59719563      0.17449690
H51    H       1.22941693      0.57867030      0.31362650
H52    H       1.29552206      0.66109701      0.29174078
