# Supplementary material for: The seventh blind test of crystal structure prediction: structure ranking methods
Source: Acta Crystallogr B Struct Sci Cryst Eng Mater. 2024 Oct 17;80(Pt 6):548–74. doi: 10.1107/S2052520624008679 (PMC11789160; doi:10.1107/S2052520624008679)
Supplement: Supplementary file 3 [file b-80-00548-sup3.zip › SI-C_theoretical_structures_CCDC_lists_and_predictions/ranked_structure_sets/Group10_XtalPi/XXVII-2-XtalPi_8/XXVII-2-XtalPi/XXVII_structure_68_X73.cif]

data_XXVII_structure_68_X73

_chemical_formula_sum            'C44 H52 I2 Si2'

_space_group_crystal_system      triclinic
_space_group_name_H-M_alt        'P -1'
_space_group_IT_number           2

loop_
_symmetry_equiv_pos_site_id
_symmetry_equiv_pos_as_xyz
1 x,y,z
2 -x,-y,-z

_cell_length_a                       8.29052062
_cell_length_b                      18.28051247
_cell_length_c                      14.95577995
_cell_angle_alpha                  108.59039850
_cell_angle_beta                    98.04361244
_cell_angle_gamma                   80.36338944
_cell_volume                      2108.93292872
_cell_formula_units_Z                2

loop_
_atom_site_label
_atom_site_type_symbol
_atom_site_fract_x
_atom_site_fract_y
_atom_site_fract_z
C1     C      -0.23428827      0.94431575      0.69898217
C2     C      -0.10486118      0.97893168      0.66530263
C3     C      -0.15783606      1.06698639      0.68187688
Si1    Si      0.11692521      0.95530510      0.71508125
C4     C       0.13119695      0.85902992      0.73142998
C5     C       0.13023841      0.79295224      0.73510047
C6     C       0.13724700      0.71532421      0.73561710
C7     C       0.27258054      0.65979692      0.69651330
C8     C       0.40128915      0.68142279      0.66179572
C9     C       0.53560626      0.62782020      0.62621253
C10    C       0.66719320      0.65001520      0.59218226
C11    C       0.79810171      0.59627456      0.55793658
C12    C       0.80630537      0.51695238      0.55605365
C13    C       0.68359705      0.49325506      0.58855815
C14    C       0.54453087      0.54736811      0.62457709
C15    C       0.41752717      0.52529821      0.65805337
C16    C       0.28117701      0.57908263      0.69368197
C17    C       0.15238087      0.55572051      0.72782569
C18    C       0.16111703      0.47746804      0.72583300
C19    C       0.17218944      0.41003126      0.72693670
Si2    Si      0.18037167      0.31279295      0.73972250
C20    C       0.09860852      0.24875016      0.61906199
C21    C       0.22619699      0.22561382      0.54553414
C22    C      -0.06133767      0.29139334      0.58203811
C23    C       0.03705044      0.32599500      0.83502756
C24    C       0.05007332      0.25263826      0.86701901
C25    C       0.06420934      0.39838521      0.92072882
C26    C       0.40258209      0.28152200      0.78096814
C27    C       0.53224530      0.31014149      0.73976676
C28    C       0.44507110      0.19343207      0.76743075
C29    C       0.01885032      0.61111873      0.76781654
C30    C      -0.10650199      0.58790939      0.80298775
C31    C      -0.23552758      0.64116258      0.84490253
C32    C      -0.36138872      0.61653874      0.88037703
C33    C      -0.48788217      0.66879684      0.92303356
I1     I      -0.66067720      0.62370505      0.97571209
C34    C      -0.49677714      0.75006029      0.93094734
I2     I      -0.69563368      0.83173442      0.99049895
C35    C      -0.37743080      0.77563438      0.89699456
C36    C      -0.24224915      0.72275776      0.85321414
C37    C      -0.11941905      0.74635862      0.81724086
C38    C       0.01178896      0.69249529      0.77376703
C39    C       0.27270256      0.94839807      0.62869892
C40    C       0.25122296      1.02198363      0.59660510
C41    C       0.27711013      0.87465495      0.54251400
C42    C       0.17461815      1.02890530      0.83372878
C43    C       0.35795108      1.01384725      0.86855076
C44    C       0.06487710      1.03137399      0.91006206
H1     H      -0.10354967      0.95041524      0.58802064
H2     H      -0.35549048      0.95533349      0.66111426
H3     H      -0.20417359      0.88112628      0.68592094
H4     H      -0.24688450      0.97118403      0.77535406
H5     H      -0.28053251      1.07736223      0.64540100
H6     H      -0.16579991      1.09816044      0.75773706
H7     H      -0.07309003      1.09420155      0.65588406
H8     H       0.39269853      0.94546461      0.67099548
H9     H       0.24861154      1.07571224      0.65659336
H10    H       0.35266945      1.02071128      0.55517037
H11    H       0.13612541      1.02599478      0.55070009
H12    H       0.30457777      0.82135475      0.56383429
H13    H       0.15904465      0.87213857      0.49821359
H14    H       0.37220077      0.87356975      0.49708413
H15    H       0.15253665      1.08651992      0.82185280
H16    H       0.38454817      1.05375760      0.94010005
H17    H       0.39143096      0.95400886      0.87278008
H18    H       0.43974850      1.02300697      0.82230918
H19    H      -0.06644458      1.04479197      0.88854194
H20    H       0.08155281      0.97494842      0.92410503
H21    H       0.09604418      1.07600180      0.97740565
H22    H       0.06936798      0.19504637      0.62876504
H23    H       0.17014677      0.19626131      0.47440954
H24    H       0.27234896      0.27736892      0.54134837
H25    H       0.33277543      0.18600287      0.56243280
H26    H      -0.16216697      0.30067161      0.62682816
H27    H      -0.04082630      0.34875132      0.57999218
H28    H      -0.10282714      0.25787569      0.50955529
H29    H      -0.08891412      0.33599266      0.80137013
H30    H       0.03188995      0.20043360      0.80654662
H31    H       0.17095817      0.24171655      0.90517591
H32    H      -0.04350265      0.25925032      0.91562459
H33    H       0.19247347      0.39535529      0.95231721
H34    H       0.03551118      0.45242871      0.90103110
H35    H      -0.01303489      0.40303622      0.97719301
H36    H       0.41133233      0.31156482      0.85810839
H37    H       0.51544777      0.37398738      0.75729194
H38    H       0.65651875      0.29193869      0.76922137
H39    H       0.52812784      0.28548323      0.66205974
H40    H       0.35859220      0.17070447      0.79804551
H41    H       0.44674200      0.15990170      0.69199490
H42    H       0.56822500      0.18120463      0.80216933
H43    H       0.66207500      0.71088286      0.59547843
H44    H       0.89783345      0.61453419      0.53309650
H45    H       0.91147140      0.47528505      0.52912254
H46    H       0.68913260      0.43277053      0.58706137
H47    H       0.39735770      0.74206642      0.66467846
H48    H       0.42229448      0.46478374      0.65597171
H49    H      -0.10247550      0.52654897      0.79668424
H50    H      -0.12429666      0.80766319      0.82254172
H51    H      -0.38533414      0.83699567      0.90202294
H52    H      -0.35444829      0.55479233      0.87311648
