# Supplementary material for: The seventh blind test of crystal structure prediction: structure ranking methods
Source: Acta Crystallogr B Struct Sci Cryst Eng Mater. 2024 Oct 17;80(Pt 6):548–74. doi: 10.1107/S2052520624008679 (PMC11789160; doi:10.1107/S2052520624008679)
Supplement: Supplementary file 3 [file b-80-00548-sup3.zip › SI-C_theoretical_structures_CCDC_lists_and_predictions/ranked_structure_sets/Group10_XtalPi/XXVII-2-XtalPi_8/XXVII-2-XtalPi/XXVII_structure_69_X100.cif]

data_XXVII_structure_69_X100

_chemical_formula_sum            'C44 H52 I2 Si2'

_space_group_crystal_system      monoclinic
_space_group_name_H-M_alt        'P 1 2_1 1'
_space_group_IT_number           4

loop_
_symmetry_equiv_pos_site_id
_symmetry_equiv_pos_as_xyz
1 x,y,z
2 -x,y+1/2,-z

_cell_length_a                       9.26993898
_cell_length_b                      11.69025269
_cell_length_c                      19.91362477
_cell_angle_alpha                   90.00000000
_cell_angle_beta                    98.75590537
_cell_angle_gamma                   90.00000000
_cell_volume                      2132.84859003
_cell_formula_units_Z                2

loop_
_atom_site_label
_atom_site_type_symbol
_atom_site_fract_x
_atom_site_fract_y
_atom_site_fract_z
C1     C       0.01600079      0.86324992      0.75031496
C2     C       0.04254791      0.93035521      0.81820138
C3     C       0.17966458      1.00717709      0.82507866
Si1    Si      0.04725512      0.82824949      0.89310507
C4     C       0.19459623      0.72707268      0.88088518
C5     C       0.28509031      0.67223001      0.85488400
C6     C       0.38349428      0.61137785      0.82010934
C7     C       0.42828330      0.49748934      0.84040435
C8     C       0.38221351      0.44323690      0.89694303
C9     C       0.42225294      0.33071035      0.91543040
C10    C       0.37313533      0.27429267      0.97173763
C11    C       0.41048560      0.16264739      0.98744711
C12    C       0.49909695      0.09951596      0.94749175
C13    C       0.55010529      0.15043150      0.89359524
C14    C       0.51446131      0.26703522      0.87583852
C15    C       0.56244983      0.32040588      0.82065636
C16    C       0.52139346      0.43339676      0.80137353
C17    C       0.56849055      0.48476661      0.74355477
C18    C       0.66166690      0.42427477      0.70661261
C19    C       0.74907103      0.37498195      0.67628564
Si2    Si      0.90910158      0.30024914      0.65392084
C20    C       0.97122832      0.37702079      0.57891441
C21    C       1.00205208      0.50526779      0.59412901
C22    C       0.85782446      0.36160122      0.51405501
C23    C       1.04884645      0.30253736      0.73551372
C24    C       1.03936752      0.40843347      0.78069308
C25    C       1.20587332      0.28421836      0.72121985
C26    C       0.84559003      0.14838357      0.63111702
C27    C       0.96531125      0.07490465      0.60662179
C28    C       0.78155709      0.09193666      0.69021642
C29    C       0.52814311      0.59909082      0.72439935
C30    C       0.58145849      0.65105742      0.66914446
C31    C       0.54163305      0.76186776      0.64830927
C32    C       0.59085014      0.81189643      0.59035214
C33    C       0.54465953      0.91859002      0.56770273
I1     I       0.61055287      0.97745407      0.47616419
C34    C       0.45154450      0.98446425      0.60465869
I2     I       0.39370326      1.15528640      0.57718033
C35    C       0.40469250      0.93945246      0.66155239
C36    C       0.44500954      0.82617249      0.68483707
C37    C       0.39554750      0.77635730      0.74109978
C38    C       0.43368646      0.66347221      0.76248399
C39    C       0.09543610      0.90649675      0.97747432
C40    C      -0.00980000      1.00735885      0.98312466
C41    C       0.10353432      0.82643552      1.03964621
C42    C      -0.13664559      0.75172327      0.88864008
C43    C      -0.14841052      0.64062543      0.84649072
C44    C      -0.26696087      0.83185112      0.86360460
H1     H       0.03498922      0.91774162      0.70758021
H2     H       0.08802876      0.78846255      0.75083557
H3     H      -0.09700150      0.83188018      0.73907069
H4     H      -0.01806952      1.06585651      0.93937826
H5     H       0.02633245      1.05791349      1.02908991
H6     H      -0.12072563      0.97679796      0.98691586
H7     H       1.03790209      0.54822758      0.55027094
H8     H       0.90311776      0.54963237      0.60492137
H9     H       1.08778022      0.51826208      0.63824950
H10    H       1.07453238      0.33632372      0.57011625
H11    H      -0.05250757      0.98684442      0.81966594
H12    H       1.00447420      0.11288955      0.56217800
H13    H       1.06091228      0.06479483      0.64631630
H14    H       0.92411179     -0.01157276      0.59210564
H15    H       1.01948441      0.22770313      0.76473095
H16    H       0.92917295      0.41936301      0.79338859
H17    H       1.06814719      0.48773068      0.75584438
H18    H       1.11575150      0.39991961      0.82855601
H19    H       0.20597114      0.94204283      0.97686083
H20    H      -0.14346696      0.72781925      0.94177939
H21    H      -0.05475005      0.58396308      0.86151575
H22    H      -0.15323884      0.65840022      0.79190405
H23    H      -0.24834119      0.59321527      0.85274562
H24    H      -0.00509193      0.79259813      1.04516589
H25    H       0.14485916      0.87273010      1.08690012
H26    H       0.17654379      0.75329097      1.03580202
H27    H       0.89206598      0.40703832      0.47065173
H28    H       0.84170682      0.27105447      0.49951471
H29    H       0.75083668      0.39635809      0.52142085
H30    H       0.75573241      0.15774787      0.58815965
H31    H       0.18174495      1.06921410      0.86681012
H32    H       0.18310125      1.05655380      0.77817984
H33    H       0.28168422      0.95767826      0.83552531
H34    H       1.21593529      0.20866746      0.68956829
H35    H       1.24486160      0.35826131      0.69468878
H36    H       1.28144849      0.27282824      0.76896158
H37    H       0.86077304      0.09112036      0.73730004
H38    H       0.75036334      0.00249925      0.67825801
H39    H       0.68379208      0.13780136      0.70074357
H40    H      -0.26159326      0.91334191      0.89152109
H41    H      -0.27186712      0.85244761      0.80933630
H42    H      -0.37111517      0.79031632      0.86935598
H43    H       0.30465010      0.32204540      1.00173497
H44    H       0.31149430      0.49044448      0.92625783
H45    H       0.37245931      0.12079475      1.03053792
H46    H       0.32602240      0.82583192      0.76945891
H47    H       0.66308462      0.76158842      0.56359389
H48    H       0.33571848      0.99001124      0.68999016
H49    H       0.65414101      0.60236915      0.64173773
H50    H       0.63154257      0.27320880      0.79056189
H51    H       0.61733499      0.10275031      0.86267101
H52    H       0.52417253      0.01013228      0.95988513
