# Supplementary material for: The seventh blind test of crystal structure prediction: structure ranking methods
Source: Acta Crystallogr B Struct Sci Cryst Eng Mater. 2024 Oct 17;80(Pt 6):548–74. doi: 10.1107/S2052520624008679 (PMC11789160; doi:10.1107/S2052520624008679)
Supplement: Supplementary file 3 [file b-80-00548-sup3.zip › SI-C_theoretical_structures_CCDC_lists_and_predictions/ranked_structure_sets/Group10_XtalPi/XXVII-2-XtalPi_8/XXVII-2-XtalPi/XXVII_structure_6_X70.cif]

data_XXVII_structure_6_X70

_chemical_formula_sum            'C44 H52 I2 Si2'

_space_group_crystal_system      triclinic
_space_group_name_H-M_alt        'P -1'
_space_group_IT_number           2

loop_
_symmetry_equiv_pos_site_id
_symmetry_equiv_pos_as_xyz
1 x,y,z
2 -x,-y,-z

_cell_length_a                      17.69884349
_cell_length_b                       9.06987854
_cell_length_c                      14.27725458
_cell_angle_alpha                   73.90598729
_cell_angle_beta                    88.88251422
_cell_angle_gamma                  104.64670199
_cell_volume                      2120.57417136
_cell_formula_units_Z                2

loop_
_atom_site_label
_atom_site_type_symbol
_atom_site_fract_x
_atom_site_fract_y
_atom_site_fract_z
C1     C       0.60427100      0.45455999      0.13588845
C2     C       0.57189691      0.45390546      0.23738987
C3     C       0.60092028      0.33532823      0.31915737
Si1    Si      0.59691586      0.66275218      0.25357287
C4     C       0.70275824      0.72446547      0.26265871
C5     C       0.77341852      0.76927603      0.26919202
C6     C       0.85494259      0.82055474      0.27527036
C7     C       0.89739427      0.70493825      0.31302070
C8     C       0.86057142      0.53949149      0.34404408
C9     C       0.90286061      0.42708447      0.37771652
C10    C       0.86664695      0.25880150      0.40751687
C11    C       0.91015702      0.15223635      0.44032462
C12    C       0.99290788      0.20694191      0.44488479
C13    C       1.03016375      0.36659814      0.41665113
C14    C       0.98699830      0.48154094      0.38195777
C15    C       1.02358930      0.64425789      0.35242894
C16    C       0.98140967      0.75788671      0.31814236
C17    C       1.02019962      0.92350058      0.28746031
C18    C       1.10186194      0.97488399      0.29178640
C19    C       1.17301548      1.01947327      0.29416603
Si2    Si      1.27961251      1.09307571      0.28961711
C20    C       1.30095236      1.30054519      0.30721947
C21    C       1.28321805      1.42635618      0.21891500
C22    C       1.25643593      1.29808394      0.40219946
C23    C       1.31952493      1.10494749      0.16144367
C24    C       1.40702973      1.19590147      0.13576765
C25    C       1.30209557      0.94171308      0.14085007
C26    C       1.31477521      0.95339295      0.39570900
C27    C       1.27949630      0.77453869      0.40682732
C28    C       1.40513996      0.99536393      0.39280582
C29    C       0.97818072      1.03815946      0.24892377
C30    C       1.01741428      1.20139788      0.21613486
C31    C       0.97809056      1.31557807      0.17618356
C32    C       1.01920566      1.48021606      0.14211921
C33    C       0.98163894      1.59371886      0.09970850
I1     I       1.04996619      1.83281750      0.05388962
C34    C       0.89905198      1.54532513      0.08905038
I2     I       0.83852264      1.71306472      0.01675241
C35    C       0.85706161      1.38741392      0.12298028
C36    C       0.89462466      1.26645579      0.16814131
C37    C       0.85480666      1.10436518      0.20159276
C38    C       0.89430344      0.98710509      0.24200191
C39    C       0.57601821      0.81252664      0.14049425
C40    C       0.49236192      0.76306402      0.10952991
C41    C       0.59545723      0.98412528      0.14875125
C42    C       0.54647447      0.65811990      0.37421236
C43    C       0.58242302      0.80348974      0.41061163
C44    C       0.45692971      0.62900916      0.37278584
H1     H       1.08188256      1.51464655      0.15017466
H2     H       0.79444842      1.35187232      0.11463425
H3     H       0.79200167      1.06664219      0.19513721
H4     H       0.79753084      0.49857062      0.34007308
H5     H       0.80370695      0.21683057      0.40265712
H6     H       0.88163366      0.02451265      0.46253440
H7     H       1.02672534      0.12110072      0.47062647
H8     H       1.09324804      0.40905300      0.42050779
H9     H       1.08665483      0.68546030      0.35597986
H10    H       1.08022622      1.23885122      0.22200598
H11    H       0.50709363      0.41249543      0.24318089
H12    H       0.58071053      0.52874435      0.07513598
H13    H       0.66864141      0.50036034      0.12569069
H14    H       0.58936517      0.33288939      0.12855787
H15    H       0.66537899      0.37190351      0.31721574
H16    H       0.57648814      0.32561965      0.39278083
H17    H       0.58415444      0.21499731      0.30966888
H18    H       0.61812401      0.81201496      0.08229028
H19    H       0.48580816      0.84745927      0.03994255
H20    H       0.47785718      0.64359130      0.09908586
H21    H       0.44763889      0.76264663      0.16414765
H22    H       0.55212558      0.99646346      0.20042547
H23    H       0.65378950      1.02000773      0.17405466
H24    H       0.59459591      1.07030931      0.07730653
H25    H       0.55763242      0.55342912      0.42754948
H26    H       0.64646348      0.82656271      0.41080402
H27    H       0.56997319      0.91256161      0.36496383
H28    H       0.55737572      0.78302511      0.48585822
H29    H       0.42885572      0.62031871      0.44439052
H30    H       0.44178868      0.72721675      0.31886592
H31    H       0.42955372      0.51840059      0.35494417
H32    H       1.36460990      1.33539864      0.31468196
H33    H       1.31740494      1.44038062      0.15029037
H34    H       1.22067204      1.39417573      0.20655086
H35    H       1.29644662      1.54396763      0.23230562
H36    H       1.19262576      1.26450794      0.39729562
H37    H       1.26885770      1.21338485      0.46778637
H38    H       1.27235894      1.41673024      0.41417844
H39    H       1.28566778      1.17674046      0.11285710
H40    H       1.42574301      1.20970195      0.05925483
H41    H       1.41937603      1.31601283      0.14482108
H42    H       1.44477006      1.13250799      0.18174353
H43    H       1.33779178      0.86759653      0.18242693
H44    H       1.23994285      0.87478575      0.16012798
H45    H       1.31627768      0.95678985      0.06255369
H46    H       1.29239656      0.97689444      0.46160284
H47    H       1.21504777      0.74276436      0.41249261
H48    H       1.29976249      0.74091868      0.34441292
H49    H       1.29698339      0.70017566      0.47355654
H50    H       1.42388010      0.92926954      0.46140186
H51    H       1.43077532      0.96411547      0.33264963
H52    H       1.43151948      1.12303494      0.38245416
