# Supplementary material for: The seventh blind test of crystal structure prediction: structure ranking methods
Source: Acta Crystallogr B Struct Sci Cryst Eng Mater. 2024 Oct 17;80(Pt 6):548–74. doi: 10.1107/S2052520624008679 (PMC11789160; doi:10.1107/S2052520624008679)
Supplement: Supplementary file 3 [file b-80-00548-sup3.zip › SI-C_theoretical_structures_CCDC_lists_and_predictions/ranked_structure_sets/Group10_XtalPi/XXVII-2-XtalPi_8/XXVII-2-XtalPi/XXVII_structure_70_X28.cif]

data_XXVII_structure_70_X28

_chemical_formula_sum            'C44 H52 I2 Si2'

_space_group_crystal_system      monoclinic
_space_group_name_H-M_alt        'P 1 2_1/c 1'
_space_group_IT_number           14

loop_
_symmetry_equiv_pos_site_id
_symmetry_equiv_pos_as_xyz
1 x,y,z
2 -x,-y,-z
3 x,-y+1/2,z+1/2
4 -x,y+1/2,-z+1/2

_cell_length_a                       7.36649354
_cell_length_b                      35.48243770
_cell_length_c                      15.81066154
_cell_angle_alpha                   89.99997631
_cell_angle_beta                    78.00955961
_cell_angle_gamma                   90.00000807
_cell_volume                      4042.44474796
_cell_formula_units_Z                4

loop_
_atom_site_label
_atom_site_type_symbol
_atom_site_fract_x
_atom_site_fract_y
_atom_site_fract_z
C1     C       0.33725550      0.46327259      0.53422788
C2     C       0.43117830      0.43986916      0.59552380
C3     C       0.64444660      0.44373549      0.57169855
Si1    Si      0.33375114      0.45340858      0.71284279
C4     C       0.38843698      0.50369286      0.72549461
C5     C       0.40220930      0.53765517      0.73840222
C6     C       0.40119601      0.57664812      0.75798504
C7     C       0.26531961      0.60050600      0.73215458
C8     C       0.14371622      0.58681873      0.68104707
C9     C       0.00475474      0.60927592      0.65882308
C10    C      -0.12288509      0.59486543      0.60962653
C11    C      -0.26359624      0.61704986      0.59225901
C12    C      -0.28400956      0.65515651      0.62224230
C13    C      -0.16240098      0.67035404      0.66789407
C14    C      -0.01469631      0.64815365      0.68836238
C15    C       0.10729838      0.66220784      0.73763046
C16    C       0.24700414      0.63958038      0.76091001
C17    C       0.36627874      0.65394936      0.81381455
C18    C       0.34944984      0.69152395      0.84456633
C19    C       0.34802346      0.72351245      0.87452726
Si2    Si      0.39020377      0.77023768      0.91759854
C20    C       0.36365903      0.76670783      1.04017418
C21    C       0.16430760      0.75421988      1.08224979
C22    C       0.50949564      0.74163781      1.07052822
C23    C       0.63348084      0.78495141      0.85859806
C24    C       0.70600436      0.81880389      0.90325398
C25    C       0.77676180      0.75261069      0.84321454
C26    C       0.20639523      0.80369834      0.89221095
C27    C       0.22459649      0.80841897      0.79379427
C28    C       0.19885629      0.84220117      0.93820486
C29    C       0.50687826      0.63056282      0.83665335
C30    C       0.62734451      0.64449101      0.88804845
C31    C       0.76533299      0.62211797      0.91081348
C32    C       0.88489037      0.63620236      0.96419290
C33    C       1.01704699      0.61351417      0.98810718
I1     I       1.17772900      0.63652930      1.07201817
C34    C       1.03856674      0.57513105      0.95826412
I2     I       1.22891597      0.53786162      0.99732631
C35    C       0.92811317      0.56096607      0.90553665
C36    C       0.78664555      0.58345404      0.88082520
C37    C       0.66671042      0.56915873      0.83080049
C38    C       0.52590476      0.59154627      0.80769527
C39    C       0.44187547      0.42482232      0.79191281
C40    C       0.39099844      0.44199436      0.88328605
C41    C       0.38889838      0.38266683      0.79432793
C42    C       0.06964328      0.44753443      0.74110499
C43    C       0.01098987      0.41131841      0.69965264
C44    C      -0.04235384      0.48186773      0.72066489
H1     H       0.39587283      0.40983363      0.58906411
H2     H       0.40544135      0.45879097      0.46597354
H3     H       0.18977805      0.45603047      0.54122943
H4     H       0.34518666      0.49354196      0.54750629
H5     H       0.68829254      0.47286207      0.58063842
H6     H       0.71262494      0.42539684      0.61151651
H7     H       0.69781324      0.43591679      0.50347647
H8     H       0.59377533      0.42695159      0.76946385
H9     H       0.03543286      0.44362730      0.81207700
H10    H       0.44320916      0.42428732      0.93023002
H11    H       0.45000891      0.47039750      0.88475881
H12    H       0.23988273      0.44453075      0.90575087
H13    H       0.23988205      0.37852758      0.82079465
H14    H       0.42203521      0.36949812      0.72995231
H15    H       0.46393764      0.36701390      0.83678270
H16    H       0.08847558      0.38644323      0.71347156
H17    H      -0.13713888      0.40525587      0.72443322
H18    H       0.03217153      0.41401124      0.62894138
H19    H      -0.19223593      0.47755055      0.74553328
H20    H      -0.00127719      0.50776265      0.74978892
H21    H      -0.02264115      0.48681537      0.65052232
H22    H       0.15686384      0.55756817      0.65948495
H23    H       0.68138532      0.53998013      0.80872963
H24    H       0.09244492      0.69127195      0.76066833
H25    H       0.61173576      0.67355595      0.91052848
H26    H      -0.10838306      0.56556179      0.58817754
H27    H       0.94455450      0.53183776      0.88356925
H28    H      -0.17887806      0.69938352      0.69080091
H29    H      -0.36279140      0.60570810      0.55645053
H30    H       0.86799606      0.66537612      0.98634673
H31    H      -0.39929195      0.67198549      0.60959399
H32    H       0.38183737      0.79588442      1.06192424
H33    H       0.61463557      0.79429562      0.79411927
H34    H       0.07401561      0.78901713      0.91760327
H35    H       0.05921788      0.77320316      1.06543276
H36    H       0.13608255      0.72555377      1.06173647
H37    H       0.14435696      0.75405263      1.15329014
H38    H       0.49918999      0.71212200      1.05020034
H39    H       0.65238456      0.75127982      1.04489265
H40    H       0.48795144      0.74182111      1.14175391
H41    H       0.60339290      0.84162770      0.91875279
H42    H       0.74393965      0.81018530      0.96410702
H43    H       0.83095272      0.83087676      0.86186647
H44    H       0.81266152      0.74299661      0.90399406
H45    H       0.72376593      0.72813653      0.81341434
H46    H       0.90645066      0.76182835      0.80016209
H47    H       0.22743528      0.78102648      0.76103826
H48    H       0.10808322      0.82476009      0.77869799
H49    H       0.35278861      0.82347198      0.76461528
H50    H       0.07573020      0.85832039      0.93037885
H51    H       0.19211902      0.83948128      1.00811564
H52    H       0.32114401      0.85946532      0.91099638
