# Supplementary material for: The seventh blind test of crystal structure prediction: structure ranking methods
Source: Acta Crystallogr B Struct Sci Cryst Eng Mater. 2024 Oct 17;80(Pt 6):548–74. doi: 10.1107/S2052520624008679 (PMC11789160; doi:10.1107/S2052520624008679)
Supplement: Supplementary file 3 [file b-80-00548-sup3.zip › SI-C_theoretical_structures_CCDC_lists_and_predictions/ranked_structure_sets/Group10_XtalPi/XXVII-2-XtalPi_8/XXVII-2-XtalPi/XXVII_structure_71_X49.cif]

data_XXVII_structure_71_X49

_chemical_formula_sum            'C44 H52 I2 Si2'

_space_group_crystal_system      triclinic
_space_group_name_H-M_alt        'P -1'
_space_group_IT_number           2

loop_
_symmetry_equiv_pos_site_id
_symmetry_equiv_pos_as_xyz
1 x,y,z
2 -x,-y,-z

_cell_length_a                       8.60626179
_cell_length_b                      13.11952168
_cell_length_c                      19.30795142
_cell_angle_alpha                   79.72974584
_cell_angle_beta                    87.98826751
_cell_angle_gamma                   77.84625573
_cell_volume                      2097.04469783
_cell_formula_units_Z                2

loop_
_atom_site_label
_atom_site_type_symbol
_atom_site_fract_x
_atom_site_fract_y
_atom_site_fract_z
C1     C       0.15181244      0.84717772      0.42611316
C2     C       0.01240952      0.92485473      0.38457234
C3     C       0.06695911      0.96692103      0.31005236
Si1    Si     -0.17079946      0.86449963      0.38392840
C4     C      -0.11321100      0.74698545      0.34193142
C5     C      -0.07553127      0.67049653      0.31189532
C6     C      -0.03139272      0.58356905      0.27632258
C7     C      -0.14439313      0.56013054      0.23215281
C8     C      -0.30262956      0.61826680      0.22661081
C9     C      -0.41360459      0.59800694      0.18261670
C10    C      -0.57451407      0.65685718      0.17689876
C11    C      -0.68081247      0.63469270      0.13326702
C12    C      -0.63276574      0.55312172      0.09187696
C13    C      -0.47955748      0.49528783      0.09562138
C14    C      -0.36513465      0.51427955      0.14131555
C15    C      -0.20941273      0.45506031      0.14734640
C16    C      -0.09643663      0.47540002      0.19160567
C17    C       0.06337315      0.41598141      0.19680079
C18    C       0.11224538      0.33464309      0.15675545
C19    C       0.15635309      0.26376590      0.12228154
Si2    Si      0.21698104      0.15992822      0.06829676
C20    C       0.11593908      0.21081810     -0.02168473
C21    C       0.21183559      0.16200553     -0.08131925
C22    C       0.07739939      0.33290480     -0.04000262
C23    C       0.44331188      0.13252602      0.06336026
C24    C       0.51651708      0.08213928      0.13652198
C25    C       0.50488342      0.23367104      0.03348911
C26    C       0.14592204      0.03926457      0.11820471
C27    C      -0.03581319      0.06348172      0.12814319
C28    C       0.20060618     -0.06085012      0.08500320
C29    C       0.17440607      0.43688915      0.24294478
C30    C       0.33124108      0.37698164      0.24990925
C31    C       0.44005837      0.39625575      0.29526952
C32    C       0.59911736      0.33582718      0.30168832
C33    C       0.70497558      0.35324069      0.34763101
I1     I       0.93366712      0.25454199      0.35366249
C34    C       0.65731837      0.43483390      0.38971761
I2     I       0.81316389      0.46281123      0.46363694
C35    C       0.50630806      0.49658820      0.38340025
C36    C       0.39228336      0.47956274      0.33661892
C37    C       0.23774103      0.54026021      0.32946104
C38    C       0.12648350      0.52134635      0.28363690
C39    C      -0.33506531      0.95904563      0.32626196
C40    C      -0.46450260      0.90398678      0.30595233
C41    C      -0.40953594      1.05674928      0.35935757
C42    C      -0.22957991      0.81889519      0.47920969
C43    C      -0.38412769      0.77577137      0.48884107
C44    C      -0.23350477      0.90516297      0.52453401
H1     H      -0.80325691      0.67927340      0.12993431
H2     H      -0.71947395      0.53662850      0.05770876
H3     H      -0.44203847      0.43361750      0.06387528
H4     H      -0.61122760      0.71915508      0.20850294
H5     H      -0.17335597      0.39149629      0.11680776
H6     H      -0.33897802      0.68034930      0.25815256
H7     H       0.36829912      0.31453185      0.21866019
H8     H       0.20105537      0.60370412      0.35990571
H9     H       0.63520309      0.27497870      0.26914746
H10    H       0.47026135      0.55907151      0.41467620
H11    H      -0.27476511      0.98677428      0.27709051
H12    H      -0.02481933      0.99336937      0.41185708
H13    H      -0.13042104      0.75221930      0.49862113
H14    H       0.19430595      0.77805762      0.40018762
H15    H       0.12003949      0.81739603      0.48048642
H16    H       0.25259960      0.88607492      0.42854443
H17    H       0.17028071      1.00362071      0.31273602
H18    H      -0.02661642      1.02714313      0.28031381
H19    H       0.10334008      0.90205269      0.27967958
H20    H      -0.56055585      0.96246814      0.27607219
H21    H      -0.51911368      0.86364887      0.35230830
H22    H      -0.41549395      0.84489535      0.27280963
H23    H      -0.49563876      1.11370645      0.32285302
H24    H      -0.32015471      1.09883508      0.37309786
H25    H      -0.47488619      1.03411231      0.40753367
H26    H      -0.39636050      0.73801543      0.54408860
H27    H      -0.38657244      0.71614946      0.45559859
H28    H      -0.48967873      0.83979348      0.47611207
H29    H      -0.32790941      0.97517071      0.50724861
H30    H      -0.12077638      0.93216132      0.52270169
H31    H      -0.25747814      0.87491164      0.58012079
H32    H       0.00166577      0.18428585     -0.01706562
H33    H       0.47982376      0.07483268      0.02743227
H34    H       0.20106769      0.02408335      0.17089496
H35    H      -0.07510489     -0.00503546      0.15985334
H36    H      -0.09822382      0.08097560      0.07720855
H37    H      -0.07564203      0.13205266      0.15476436
H38    H       0.15887290     -0.12861089      0.11656356
H39    H       0.33090380     -0.08368677      0.08137976
H40    H       0.15183109     -0.04961777      0.03153097
H41    H       0.14456124      0.18589458     -0.13130659
H42    H       0.23996958      0.07497734     -0.06955995
H43    H       0.32481386      0.18896096     -0.09088121
H44    H       0.02436149      0.35953718     -0.09288031
H45    H       0.18486633      0.36585287     -0.04014066
H46    H      -0.00590226      0.36849082     -0.00213007
H47    H       0.64646407      0.07337000      0.13530898
H48    H       0.49084224      0.00319579      0.15500734
H49    H       0.47052338      0.13180037      0.17625118
H50    H       0.63608261      0.21722308      0.03163268
H51    H       0.46628597      0.29376041      0.06713212
H52    H       0.46156354      0.26885629     -0.02011945
