# Supplementary material for: The seventh blind test of crystal structure prediction: structure ranking methods
Source: Acta Crystallogr B Struct Sci Cryst Eng Mater. 2024 Oct 17;80(Pt 6):548–74. doi: 10.1107/S2052520624008679 (PMC11789160; doi:10.1107/S2052520624008679)
Supplement: Supplementary file 3 [file b-80-00548-sup3.zip › SI-C_theoretical_structures_CCDC_lists_and_predictions/ranked_structure_sets/Group10_XtalPi/XXVII-2-XtalPi_8/XXVII-2-XtalPi/XXVII_structure_72_X48.cif]

data_XXVII_structure_72_X48

_chemical_formula_sum            'C44 H52 I2 Si2'

_space_group_crystal_system      orthorhombic
_space_group_name_H-M_alt        'P 2_1/b 2_1/c 2_1/a'
_space_group_IT_number           61

loop_
_symmetry_equiv_pos_site_id
_symmetry_equiv_pos_as_xyz
1 x,y,z
2 -x,-y,-z
3 -x+1/2,y+1/2,z
4 x+1/2,y,-z+1/2
5 x,-y+1/2,z+1/2
6 -x+1/2,-y,z+1/2
7 -x,y+1/2,-z+1/2
8 x+1/2,-y+1/2,-z

_cell_length_a                      17.70434028
_cell_length_b                      15.36897981
_cell_length_c                      30.80904928
_cell_angle_alpha                   90.00000000
_cell_angle_beta                    90.00000000
_cell_angle_gamma                   90.00000000
_cell_volume                      8383.06985584
_cell_formula_units_Z                8

loop_
_atom_site_label
_atom_site_type_symbol
_atom_site_fract_x
_atom_site_fract_y
_atom_site_fract_z
C1     C      -0.28137720      0.49428716      0.48573359
C2     C      -0.33326108      0.42444099      0.46552316
C3     C      -0.41740122      0.44769338      0.47191216
Si1    Si     -0.30957143      0.39602131      0.40643890
C4     C      -0.20821863      0.41607164      0.39864234
C5     C      -0.13948977      0.42452387      0.39588812
C6     C      -0.06017288      0.42989595      0.39236498
C7     C      -0.01885927      0.48875730      0.41914228
C8     C      -0.05607842      0.54331758      0.44909995
C9     C      -0.01688785      0.60199942      0.47528340
C10    C      -0.05510087      0.65817432      0.50520926
C11    C      -0.01538768      0.71648529      0.53006712
C12    C       0.06516236      0.72067367      0.52720944
C13    C       0.10408526      0.66761481      0.49909972
C14    C       0.06488839      0.60701216      0.47182376
C15    C       0.10232450      0.55279730      0.44226087
C16    C       0.06292648      0.49318312      0.41569856
C17    C       0.10080110      0.43807007      0.38523674
C18    C       0.18000093      0.44264859      0.38020585
C19    C       0.24819999      0.44611816      0.37315491
Si2    Si      0.34948715      0.46158364      0.36217435
C20    C       0.36647547      0.45908376      0.30082446
C21    C       0.31143557      0.39940540      0.27569878
C22    C       0.44951316      0.43659932      0.28966883
C23    C       0.40294764      0.37041355      0.39045159
C24    C       0.38981009      0.37002118      0.43981739
C25    C       0.38459228      0.27989282      0.37150778
C26    C       0.37284949      0.57324690      0.38645119
C27    C       0.31531397      0.64337430      0.37247145
C28    C       0.45466194      0.60141951      0.37649412
C29    C       0.05906476      0.38083668      0.35754078
C30    C       0.09505761      0.33071640      0.32511981
C31    C       0.05423522      0.27657901      0.29731565
C32    C       0.09039713      0.22518418      0.26461902
C33    C       0.04979891      0.16910758      0.23872630
I1     I       0.11124150      0.09233684      0.19376251
C34    C      -0.03112018      0.16271494      0.24356489
I2     I      -0.09844975      0.07936591      0.20506268
C35    C      -0.06757488      0.21236547      0.27427471
C36    C      -0.02691403      0.26995331      0.30220716
C37    C      -0.06316884      0.31938409      0.33395863
C38    C      -0.02254591      0.37608781      0.36145769
C39    C      -0.32650273      0.27521632      0.39629106
C40    C      -0.41168454      0.25401749      0.39771251
C41    C      -0.28099562      0.21633613      0.42724694
C42    C      -0.36147708      0.46309484      0.36378604
C43    C      -0.34353944      0.42886788      0.31772806
C44    C      -0.34381770      0.56120887      0.36702845
H1     H      -0.32279173      0.36293869      0.48333447
H2     H      -0.29223805      0.55896551      0.47160993
H3     H      -0.29082151      0.49956177      0.52094436
H4     H      -0.22145112      0.47901368      0.48065088
H5     H      -0.43025457      0.51258250      0.45853587
H6     H      -0.45545311      0.40073438      0.45634815
H7     H      -0.43223481      0.44912096      0.50664776
H8     H      -0.30597590      0.26222641      0.36298279
H9     H      -0.44295258      0.28921864      0.37233678
H10    H      -0.42165018      0.18421213      0.39251383
H11    H      -0.43675277      0.27063282      0.42932670
H12    H      -0.29683911      0.22676373      0.46144932
H13    H      -0.29130504      0.14720428      0.41985438
H14    H      -0.21991893      0.22826132      0.42428526
H15    H      -0.42248604      0.45371252      0.36979829
H16    H      -0.37115709      0.46933002      0.29284068
H17    H      -0.28232448      0.43090220      0.31128608
H18    H      -0.36284774      0.36145955      0.31287802
H19    H      -0.28344811      0.57372166      0.36103373
H20    H      -0.37626263      0.59813745      0.34265712
H21    H      -0.35774995      0.58822250      0.39914118
H22    H       0.35589368      0.52635516      0.28955097
H23    H       0.31482957      0.33130623      0.28674272
H24    H       0.25254286      0.42103997      0.27929635
H25    H       0.32518874      0.40024793      0.24077711
H26    H       0.48984620      0.48092042      0.30538946
H27    H       0.46431967      0.36985220      0.29950783
H28    H       0.45891972      0.44102394      0.25438757
H29    H       0.46342428      0.38406933      0.38453951
H30    H       0.40392444      0.43248473      0.45500132
H31    H       0.33030722      0.35525027      0.44747218
H32    H       0.42461137      0.31968420      0.45536037
H33    H       0.39896934      0.27447436      0.33695910
H34    H       0.41611724      0.22862948      0.38880788
H35    H       0.32398627      0.26493600      0.37495339
H36    H       0.36752839      0.56540035      0.42202609
H37    H       0.25755821      0.62623431      0.38239391
H38    H       0.32941187      0.70694587      0.38707869
H39    H       0.31480352      0.65240766      0.33697946
H40    H       0.49597072      0.55596537      0.39047003
H41    H       0.46518650      0.60522594      0.34134646
H42    H       0.46679350      0.66657166      0.38974692
H43    H      -0.11646176      0.65334437      0.50793161
H44    H      -0.04514214      0.75924974      0.55254335
H45    H       0.09562110      0.76678955      0.54770725
H46    H       0.16559324      0.67143941      0.49689401
H47    H      -0.11740139      0.53971400      0.45156248
H48    H       0.16370888      0.55649161      0.43959294
H49    H       0.15625758      0.33469950      0.32176754
H50    H      -0.12440182      0.31506227      0.33740338
H51    H      -0.12878140      0.20820006      0.27786504
H52    H       0.15156874      0.23028422      0.26102069
