# Supplementary material for: The seventh blind test of crystal structure prediction: structure ranking methods
Source: Acta Crystallogr B Struct Sci Cryst Eng Mater. 2024 Oct 17;80(Pt 6):548–74. doi: 10.1107/S2052520624008679 (PMC11789160; doi:10.1107/S2052520624008679)
Supplement: Supplementary file 3 [file b-80-00548-sup3.zip › SI-C_theoretical_structures_CCDC_lists_and_predictions/ranked_structure_sets/Group10_XtalPi/XXVII-2-XtalPi_8/XXVII-2-XtalPi/XXVII_structure_73_X84.cif]

data_XXVII_structure_73_X84

_chemical_formula_sum            'C44 H52 I2 Si2'

_space_group_crystal_system      monoclinic
_space_group_name_H-M_alt        'P 1 2_1/c 1'
_space_group_IT_number           14

loop_
_symmetry_equiv_pos_site_id
_symmetry_equiv_pos_as_xyz
1 x,y,z
2 -x,-y,-z
3 x,-y+1/2,z+1/2
4 -x,y+1/2,-z+1/2

_cell_length_a                      32.77857918
_cell_length_b                       8.32709408
_cell_length_c                      15.59632164
_cell_angle_alpha                   90.00000000
_cell_angle_beta                    83.38667345
_cell_angle_gamma                   90.00000000
_cell_volume                      4228.69467317
_cell_formula_units_Z                4

loop_
_atom_site_label
_atom_site_type_symbol
_atom_site_fract_x
_atom_site_fract_y
_atom_site_fract_z
C1     C       0.58833815      0.68410809     -0.05845239
C2     C       0.55226048      0.63553381      0.00944759
C3     C       0.52977324      0.78781579      0.04620884
Si1    Si      0.56930897      0.49769799      0.09732654
C4     C       0.62083054      0.56008760      0.11819974
C5     C       0.65695661      0.58598533      0.12700999
C6     C       0.69958818      0.60600360      0.12936117
C7     C       0.71552032      0.74920144      0.16265008
C8     C       0.68940345      0.87221380      0.19946561
C9     C       0.70491260      1.01423672      0.23077989
C10    C       0.67875214      1.14010076      0.26837215
C11    C       0.69511122      1.28201684      0.29341565
C12    C       0.73866678      1.30620405      0.28350785
C13    C       0.76485854      1.18650419      0.25155377
C14    C       0.74919268      1.03682880      0.22401645
C15    C       0.77508845      0.91401131      0.18978527
C16    C       0.75972184      0.76917217      0.15918053
C17    C       0.78656591      0.64422622      0.12406081
C18    C       0.82933138      0.66043315      0.12519185
C19    C       0.86645023      0.67264428      0.12783639
Si2    Si      0.92126298      0.70714661      0.13263603
C20    C       0.95196071      0.62025531      0.03098470
C21    C       0.96860863      0.74553178     -0.03699687
C22    C       0.92788728      0.48724491     -0.01072600
C23    C       0.92625837      0.93388166      0.14823454
C24    C       0.90898649      0.98015747      0.24149349
C25    C       0.90432193      1.03221726      0.08316723
C26    C       0.93685771      0.59966463      0.23193072
C27    C       0.98287934      0.62356420      0.24006996
C28    C       0.92520739      0.42069068      0.23646367
C29    C       0.77059481      0.50176966      0.08940827
C30    C       0.79658013      0.37998238      0.05057441
C31    C       0.78066808      0.23925310      0.01860562
C32    C       0.80622746      0.11474840     -0.02183343
C33    C       0.78949417     -0.02373460     -0.05105297
I1     I       0.82993424     -0.19819647     -0.11219707
C34    C       0.74559948     -0.04612226     -0.04163649
I2     I       0.71702610     -0.24395623     -0.09468824
C35    C       0.72028856      0.07138165     -0.00345752
C36    C       0.73657975      0.21696561      0.02676934
C37    C       0.71084461      0.33852102      0.06249039
C38    C       0.72645490      0.48169817      0.09377369
C39    C       0.57327479      0.27846941      0.05889362
C40    C       0.59396917      0.16997211      0.12174576
C41    C       0.59552711      0.26022902     -0.03349560
C42    C       0.53478361      0.52281788      0.20394505
C43    C       0.55368122      0.45638359      0.28294964
C44    C       0.49098938      0.45706225      0.20090575
H1     H       0.79810573      1.20491076      0.24470022
H2     H       0.64554442      1.12156231      0.27517939
H3     H       0.67503331      1.37889557      0.32002796
H4     H       0.75092106      1.42161262      0.30103127
H5     H       0.80824923      0.93086428      0.18576938
H6     H       0.65618747      0.85519476      0.20322112
H7     H       0.82977641      0.39692247      0.04575035
H8     H       0.67775761      0.32227660      0.06666169
H9     H       0.83943165      0.13185297     -0.02931072
H10    H       0.68702092      0.05613350      0.00312336
H11    H       0.54129599      0.23632799      0.05786638
H12    H       0.53261652      0.65443484      0.21214584
H13    H       0.53022838      0.56420101     -0.02337619
H14    H       0.57693312      0.75085144     -0.11192771
H15    H       0.61004998      0.76241434     -0.02935459
H16    H       0.60603975      0.58082560     -0.08641255
H17    H       0.52197109      0.86639729     -0.00655394
H18    H       0.50110156      0.76013328      0.08715028
H19    H       0.54927914      0.85857200      0.08509553
H20    H       0.55374248      0.32426239      0.28366533
H21    H       0.58554294      0.49691188      0.28444042
H22    H       0.53560868      0.49602942      0.34327648
H23    H       0.47251136      0.46911974      0.26425069
H24    H       0.47460547      0.52080508      0.15344682
H25    H       0.49137537      0.32861162      0.18382198
H26    H       0.59913565      0.04817517      0.09467741
H27    H       0.62399816      0.21768790      0.13414635
H28    H       0.57527089      0.15779849      0.18452369
H29    H       0.59741381      0.13227991     -0.05212989
H30    H       0.62714720      0.30706074     -0.03834994
H31    H       0.57953755      0.32344477     -0.08177513
H32    H       0.97879162      0.56308639      0.05526232
H33    H       0.95930993      0.96430181      0.13886106
H34    H       0.91911229      0.65880888      0.28757473
H35    H       0.99084321      0.57202483      0.30104174
H36    H       0.99172850      0.75109462      0.23925100
H37    H       1.00232717      0.56342841      0.18735315
H38    H       0.91031670      1.11072055      0.25101463
H39    H       0.92598336      0.92361643      0.29019410
H40    H       0.87646329      0.94439664      0.25503374
H41    H       0.90570282      1.16132197      0.09790453
H42    H       0.91797674      1.01493701      0.01601680
H43    H       0.87171038      0.99849249      0.08672293
H44    H       0.93239972      0.36756874      0.29790747
H45    H       0.89219255      0.40281066      0.23244952
H46    H       0.94244546      0.35171174      0.18389536
H47    H       0.98860011      0.68772919     -0.08984497
H48    H       0.98690200      0.83972819     -0.00967260
H49    H       0.94345409      0.80441538     -0.06609962
H50    H       0.94752531      0.42581515     -0.06293900
H51    H       0.91606922      0.39539614      0.03630426
H52    H       0.90133734      0.53800117     -0.03863902
