# Supplementary material for: The seventh blind test of crystal structure prediction: structure ranking methods
Source: Acta Crystallogr B Struct Sci Cryst Eng Mater. 2024 Oct 17;80(Pt 6):548–74. doi: 10.1107/S2052520624008679 (PMC11789160; doi:10.1107/S2052520624008679)
Supplement: Supplementary file 3 [file b-80-00548-sup3.zip › SI-C_theoretical_structures_CCDC_lists_and_predictions/ranked_structure_sets/Group10_XtalPi/XXVII-2-XtalPi_8/XXVII-2-XtalPi/XXVII_structure_74_X66.cif]

data_XXVII_structure_74_X66

_chemical_formula_sum            'C44 H52 I2 Si2'

_space_group_crystal_system      triclinic
_space_group_name_H-M_alt        'P -1'
_space_group_IT_number           2

loop_
_symmetry_equiv_pos_site_id
_symmetry_equiv_pos_as_xyz
1 x,y,z
2 -x,-y,-z

_cell_length_a                       7.51989190
_cell_length_b                      10.55412179
_cell_length_c                      26.57575423
_cell_angle_alpha                   94.21654669
_cell_angle_beta                    86.38148022
_cell_angle_gamma                   98.71031835
_cell_volume                      2076.34564833
_cell_formula_units_Z                2

loop_
_atom_site_label
_atom_site_type_symbol
_atom_site_fract_x
_atom_site_fract_y
_atom_site_fract_z
C1     C       0.83542649      0.29862195     -0.00512757
C2     C       0.81048689      0.24822289      0.04839330
C3     C       0.76268523      0.10060079      0.04604701
Si1    Si      0.65410165      0.34455758      0.08948954
C4     C       0.60099411      0.26857730      0.14968228
C5     C       0.56125099      0.21036487      0.18807305
C6     C       0.52381251      0.13398831      0.23000319
C7     C       0.36665973      0.14198410      0.26246643
C8     C       0.24695318      0.22880902      0.25480741
C9     C       0.08938201      0.23454439      0.28522493
C10    C      -0.03383797      0.32105152      0.27694404
C11    C      -0.18878502      0.32333498      0.30698999
C12    C      -0.23138986      0.23789144      0.34687323
C13    C      -0.11702468      0.15338969      0.35614751
C14    C       0.04753439      0.14879662      0.32612675
C15    C       0.16701478      0.06397195      0.33442280
C16    C       0.32626917      0.05701996      0.30369682
C17    C       0.44432299     -0.03365289      0.31111752
C18    C       0.40167763     -0.11853317      0.35026469
C19    C       0.35972632     -0.19460172      0.38331405
Si2    Si      0.27042761     -0.32076188      0.42617769
C20    C       0.03095978     -0.29184479      0.44666331
C21    C       0.02695495     -0.16196005      0.47725122
C22    C      -0.08787227     -0.30093986      0.40082292
C23    C       0.26852312     -0.48104241      0.38761885
C24    C       0.20709362     -0.59686084      0.42006753
C25    C       0.45034257     -0.49393990      0.35895193
C26    C       0.41996429     -0.30971605      0.48249543
C27    C       0.50238045     -0.17118011      0.49910254
C28    C       0.31884883     -0.37584508      0.52808801
C29    C       0.60149690     -0.04184284      0.27843569
C30    C       0.71844518     -0.13214732      0.28428267
C31    C       0.87148008     -0.13990834      0.25205689
C32    C       0.99085627     -0.23107903      0.25719265
C33    C       1.13990147     -0.23693905      0.22470578
I1     I       1.30180298     -0.37929901      0.23466595
C34    C       1.17907519     -0.15098556      0.18450453
I2     I       1.40298503     -0.15706248      0.13238119
C35    C       1.06780658     -0.06164889      0.17866516
C36    C       0.91179149     -0.05309363      0.21169388
C37    C       0.79778591      0.03656491      0.20578453
C38    C       0.64218012      0.04435996      0.23773298
C39    C       0.42925689      0.34680414      0.06035928
C40    C       0.34012241      0.21275773      0.04013984
C41    C       0.29745190      0.40963666      0.09769681
C42    C       0.78255130      0.51469687      0.10218085
C43    C       0.72708093      0.61345527      0.06844895
C44    C       0.77416174      0.56388795      0.15823888
H1     H       0.94064161      0.27255566      0.06657349
H2     H       0.70672200      0.28758063     -0.02364364
H3     H       0.92577158      0.24490734     -0.02965781
H4     H       0.89332634      0.40099553     -0.00455835
H5     H       0.87142771      0.05586966      0.02517058
H6     H       0.63839736      0.06702630      0.02631638
H7     H       0.74402335      0.06363220      0.08397237
H8     H       0.46083303      0.40787309      0.02797382
H9     H       0.42056433      0.17269990      0.00861777
H10    H       0.20658422      0.21760557      0.02615107
H11    H       0.32080893      0.14378515      0.06996234
H12    H       0.35804284      0.50207090      0.11547062
H13    H       0.24799010      0.34608802      0.12830850
H14    H       0.17949583      0.42755811      0.07819870
H15    H       0.92506280      0.50612247      0.09157137
H16    H       0.80388850      0.70949221      0.07710385
H17    H       0.58332900      0.62219496      0.07445000
H18    H       0.75287518      0.58798694      0.02808410
H19    H       0.63508721      0.57052339      0.17242279
H20    H       0.85184863      0.66074882      0.16290679
H21    H       0.82952978      0.50081231      0.18246278
H22    H      -0.02579123     -0.36936872      0.47140154
H23    H      -0.11278030     -0.14526522      0.48638797
H24    H       0.09463259     -0.08137565      0.45565001
H25    H       0.09338143     -0.15730055      0.51317407
H26    H      -0.22553678     -0.28351093      0.41289362
H27    H      -0.09847905     -0.39576357      0.38002089
H28    H      -0.03255233     -0.22792860      0.37419411
H29    H       0.16794066     -0.48192615      0.35893344
H30    H       0.29885802     -0.59945124      0.45048317
H31    H       0.20477564     -0.68775782      0.39682263
H32    H       0.07102197     -0.59495623      0.43754167
H33    H       0.55833469     -0.49473727      0.38492576
H34    H       0.49333952     -0.41478807      0.33414457
H35    H       0.43865808     -0.58491982      0.33527587
H36    H       0.53189854     -0.36319675      0.46948297
H37    H       0.57915993     -0.12157326      0.46785182
H38    H       0.59343544     -0.17081399      0.53017126
H39    H       0.39738742     -0.11341113      0.51312411
H40    H       0.40983642     -0.37391870      0.55900623
H41    H       0.26314078     -0.47667093      0.51895029
H42    H       0.20715784     -0.32555493      0.54306866
H43    H      -0.00310383      0.38410735      0.24585653
H44    H      -0.28222395      0.38870197      0.29983546
H45    H      -0.35784952      0.23850708      0.36927502
H46    H      -0.15094387      0.08681389      0.38613627
H47    H       0.27764549      0.29183038      0.22363598
H48    H       0.13550996     -0.00035558      0.36512125
H49    H       0.68848902     -0.19676705      0.31490441
H50    H       0.82894488      0.10239500      0.17563129
H51    H       1.09673730      0.00448108      0.14849053
H52    H       0.96078978     -0.29744130      0.28718751
