# Supplementary material for: The seventh blind test of crystal structure prediction: structure ranking methods
Source: Acta Crystallogr B Struct Sci Cryst Eng Mater. 2024 Oct 17;80(Pt 6):548–74. doi: 10.1107/S2052520624008679 (PMC11789160; doi:10.1107/S2052520624008679)
Supplement: Supplementary file 3 [file b-80-00548-sup3.zip › SI-C_theoretical_structures_CCDC_lists_and_predictions/ranked_structure_sets/Group10_XtalPi/XXVII-2-XtalPi_8/XXVII-2-XtalPi/XXVII_structure_75_X60.cif]

data_XXVII_structure_75_X60

_chemical_formula_sum            'C44 H52 I2 Si2'

_space_group_crystal_system      triclinic
_space_group_name_H-M_alt        'P -1'
_space_group_IT_number           2

loop_
_symmetry_equiv_pos_site_id
_symmetry_equiv_pos_as_xyz
1 x,y,z
2 -x,-y,-z

_cell_length_a                       7.60145439
_cell_length_b                      15.59526611
_cell_length_c                      18.53547005
_cell_angle_alpha                   67.50689997
_cell_angle_beta                    85.89171275
_cell_angle_gamma                   82.98278463
_cell_volume                      2014.20906728
_cell_formula_units_Z                2

loop_
_atom_site_label
_atom_site_type_symbol
_atom_site_fract_x
_atom_site_fract_y
_atom_site_fract_z
C1     C       0.26681497      0.83202951     -0.18572961
C2     C       0.46178680      0.84748045     -0.18237472
C3     C       0.58361032      0.75669575     -0.17184894
Si1    Si      0.50179155      0.89202700     -0.10254943
C4     C       0.44843538      0.79748121     -0.00968570
C5     C       0.42294327      0.72625681      0.04735917
C6     C       0.40739367      0.64407557      0.11486922
C7     C       0.26524240      0.58797278      0.12455397
C8     C       0.13286007      0.61217148      0.06842872
C9     C      -0.00655274      0.55755849      0.07792428
C10    C      -0.14087548      0.58080021      0.02123018
C11    C      -0.27618980      0.52583527      0.03291011
C12    C      -0.28510307      0.44302219      0.10148537
C13    C      -0.15749028      0.41693659      0.15680530
C14    C      -0.01457644      0.47277818      0.14721478
C15    C       0.11563287      0.44833725      0.20296398
C16    C       0.25546170      0.50361373      0.19452798
C17    C       0.38380600      0.47881322      0.25390783
C18    C       0.36456379      0.39902103      0.32277590
C19    C       0.33492951      0.33075158      0.38163957
Si2    Si      0.29199190      0.22339102      0.46549349
C20    C       0.36719885      0.12278481      0.43170573
C21    C       0.24188711      0.11827703      0.37145871
C22    C       0.56058978      0.12899571      0.39948605
C23    C       0.43086133      0.21781835      0.54948996
C24    C       0.49045921      0.11730028      0.60453076
C25    C       0.33692576      0.27577140      0.59520492
C26    C       0.04554799      0.23055060      0.49353361
C27    C      -0.08004174      0.26958098      0.42387205
C28    C      -0.00715106      0.13664810      0.55457225
C29    C       0.52608492      0.53465778      0.24422370
C30    C       0.65549497      0.51149402      0.30170482
C31    C       0.79499662      0.56616292      0.29202719
C32    C       0.92713796      0.54478559      0.34952554
C33    C       1.05769386      0.60260553      0.33951467
I1     I       1.24177600      0.56780390      0.42987558
C34    C       1.06637276      0.68496129      0.26955673
I2     I       1.25349676      0.78133585      0.25022398
C35    C       0.94635002      0.70532497      0.21188357
C36    C       0.80589264      0.64862096      0.22137722
C37    C       0.67880221      0.67212083      0.16459852
C38    C       0.53783149      0.61773186      0.17347020
C39    C       0.36802736      1.00760509     -0.10905920
C40    C       0.34142154      1.07595191     -0.19440124
C41    C       0.19079707      1.00061151     -0.06246496
C42    C       0.74579311      0.91438199     -0.10678063
C43    C       0.87125137      0.82964756     -0.05831985
C44    C       0.81579054      0.95639154     -0.19236325
H1     H       0.49819584      0.90190877     -0.23855321
H2     H       0.24874842      0.80848659     -0.23358253
H3     H       0.17756334      0.89608950     -0.19578980
H4     H       0.22315886      0.77824337     -0.13101118
H5     H       0.72497019      0.76761180     -0.17980057
H6     H       0.55323057      0.72727203     -0.21446771
H7     H       0.56505815      0.70365560     -0.11291701
H8     H       0.45763935      1.03768345     -0.08244280
H9     H       0.24748865      1.05236325     -0.22378440
H10    H       0.46547242      1.08362393     -0.22935305
H11    H       0.28788406      1.14597056     -0.19730647
H12    H       0.20275155      0.94888284     -0.00229839
H13    H       0.08874163      0.98109447     -0.09066819
H14    H       0.14071612      1.06867479     -0.05945704
H15    H       0.74388306      0.96830834     -0.08156356
H16    H       1.00201435      0.84962668     -0.05291529
H17    H       0.89350594      0.77868110     -0.08656421
H18    H       0.81766735      0.79378613      0.00091524
H19    H       0.84675129      0.90210633     -0.21693115
H20    H       0.93769899      0.98961167     -0.19635422
H21    H       0.72071307      1.01016090     -0.23108422
H22    H       0.36294882      0.05781836      0.48412075
H23    H       0.22126823      0.18574587      0.32210232
H24    H       0.11107795      0.09863068      0.39770880
H25    H       0.29737891      0.06597808      0.34729337
H26    H       0.60536249      0.07159578      0.37948663
H27    H       0.65332100      0.12559221      0.44366915
H28    H       0.57308275      0.19510527      0.34944108
H29    H       0.55139136      0.25094731      0.52103549
H30    H       0.37694567      0.07999558      0.63593713
H31    H       0.57959742      0.11750752      0.64874558
H32    H       0.56291890      0.07640045      0.57298090
H33    H       0.29145467      0.34729712      0.55611570
H34    H       0.42668402      0.28098508      0.63707458
H35    H       0.22020620      0.24369839      0.62871521
H36    H       0.02962563      0.28143469      0.52238655
H37    H      -0.21719659      0.28277106      0.44378515
H38    H      -0.08223851      0.22092320      0.39395872
H39    H      -0.04124031      0.33584326      0.38027789
H40    H       0.07511657      0.11086042      0.60670251
H41    H       0.00512980      0.08181596      0.53008494
H42    H      -0.14575463      0.14425490      0.57479902
H43    H      -0.13303222      0.64246144     -0.03204063
H44    H      -0.37673070      0.54450396     -0.01115044
H45    H      -0.39428667      0.40071825      0.10981870
H46    H      -0.16379531      0.35386856      0.20955337
H47    H       0.14081320      0.67522804      0.01600574
H48    H       0.10869279      0.38495532      0.25511941
H49    H       0.64526088      0.44925423      0.35468425
H50    H       0.68699225      0.73490212      0.11213074
H51    H       0.95545583      0.76635651      0.15791845
H52    H       0.92124771      0.48221592      0.40235997
