# Supplementary material for: The seventh blind test of crystal structure prediction: structure ranking methods
Source: Acta Crystallogr B Struct Sci Cryst Eng Mater. 2024 Oct 17;80(Pt 6):548–74. doi: 10.1107/S2052520624008679 (PMC11789160; doi:10.1107/S2052520624008679)
Supplement: Supplementary file 3 [file b-80-00548-sup3.zip › SI-C_theoretical_structures_CCDC_lists_and_predictions/ranked_structure_sets/Group10_XtalPi/XXVII-2-XtalPi_8/XXVII-2-XtalPi/XXVII_structure_76_X8.cif]

data_XXVII_structure_76_X8

_chemical_formula_sum            'C44 H52 I2 Si2'

_space_group_crystal_system      monoclinic
_space_group_name_H-M_alt        'P 1 2_1/c 1'
_space_group_IT_number           14

loop_
_symmetry_equiv_pos_site_id
_symmetry_equiv_pos_as_xyz
1 x,y,z
2 -x,-y,-z
3 x,-y+1/2,z+1/2
4 -x,y+1/2,-z+1/2

_cell_length_a                       7.40031640
_cell_length_b                      42.43090521
_cell_length_c                      13.55707696
_cell_angle_alpha                   90.00000000
_cell_angle_beta                    71.17072809
_cell_angle_gamma                   90.00000000
_cell_volume                      4029.13807149
_cell_formula_units_Z                4

loop_
_atom_site_label
_atom_site_type_symbol
_atom_site_fract_x
_atom_site_fract_y
_atom_site_fract_z
C1     C       0.91519702      0.91288355      0.00955481
C2     C       0.94319708      0.90539003      0.11500597
C3     C       1.14723796      0.89360479      0.10057590
Si1    Si      0.86675489      0.93780598      0.21829663
C4     C       0.86466838      0.91769515      0.33948508
C5     C       0.85274701      0.90260061      0.41862699
C6     C       0.82772425      0.88511070      0.51088264
C7     C       0.67683197      0.86244552      0.54250836
C8     C       0.55371552      0.85729529      0.48328606
C9     C       0.40005133      0.83641729      0.51533921
C10    C       0.26879419      0.83269551      0.45821454
C11    C       0.11566806      0.81267835      0.49289019
C12    C       0.08546053      0.79486034      0.58637518
C13    C       0.20874412      0.79752118      0.64308213
C14    C       0.36869728      0.81853337      0.61086648
C15    C       0.49268822      0.82291228      0.66890902
C16    C       0.64465120      0.84477478      0.63871840
C17    C       0.76573570      0.85021872      0.70067117
C18    C       0.73549779      0.83383678      0.79557986
C19    C       0.71747266      0.82030326      0.87832701
Si2    Si      0.72086006      0.79860025      0.99555729
C20    C       0.49144463      0.80826794      1.10568087
C21    C       0.43555058      0.78385971      1.19482411
C22    C       0.49405525      0.84184720      1.14862977
C23    C       0.72077281      0.75494327      0.96153637
C24    C       0.53800304      0.74735899      0.93432193
C25    C       0.89684736      0.74454513      0.87065483
C26    C       0.93770906      0.81476627      1.02660576
C27    C       1.12801744      0.81223459      0.93630766
C28    C       0.95739369      0.80207829      1.12931675
C29    C       0.91890518      0.87238783      0.66776397
C30    C       1.04171329      0.87760790      0.72695471
C31    C       1.18941585      0.89960783      0.69711153
C32    C       1.31066553      0.90525549      0.75874223
C33    C       1.45307868      0.92753152      0.73004458
I1     I       1.61269336      0.93466852      0.83257839
C34    C       1.48703384      0.94483481      0.63435892
I2     I       1.70812722      0.97877488      0.58330063
C35    C       1.37424797      0.93972974      0.57258964
C36    C       1.22051503      0.91750981      0.60203200
C37    C       1.10007507      0.91249797      0.54248328
C38    C       0.94970559      0.89030323      0.57231241
C39    C       0.61109610      0.95144998      0.24106734
C40    C       0.58491704      0.97210801      0.15279317
C41    C       0.46673923      0.92401909      0.26684032
C42    C       1.03666710      0.97289932      0.19965389
C43    C       0.93365637      1.00219015      0.26000467
C44    C       1.14444444      0.98118658      0.08495201
H1     H       0.84453080      0.88587246      0.15105546
H2     H       1.00344207      0.93288729     -0.03057731
H3     H       0.95508986      0.89236950     -0.04288045
H4     H       0.76534192      0.91830039      0.01885849
H5     H       1.25550136      0.91165280      0.06501515
H6     H       1.16327731      0.88687363      0.17559184
H7     H       1.18198661      0.87280744      0.04904161
H8     H       0.58026933      0.96646865      0.31126166
H9     H       1.14343251      0.96545751      0.23605110
H10    H       0.69603829      0.99019487      0.12528674
H11    H       0.58564922      0.95779770      0.08498592
H12    H       0.44718410      0.98451551      0.17974701
H13    H       0.47801573      0.90962598      0.33210139
H14    H       0.31886010      0.93282299      0.28861881
H15    H       0.48827768      0.90841082      0.19916411
H16    H       1.03731085      1.02083372      0.25947428
H17    H       0.83146506      1.01217685      0.22485422
H18    H       0.85424949      0.99673539      0.34191356
H19    H       1.24167723      0.96234743      0.04396189
H20    H       1.04502997      0.98571972      0.04149855
H21    H       1.23123745      1.00261729      0.07986873
H22    H       0.57783800      0.87055213      0.41129504
H23    H       1.12226435      0.92588179      0.47087744
H24    H       0.46964370      0.80958654      0.74080433
H25    H       1.01836082      0.86425609      0.79859124
H26    H       0.29107236      0.84664121      0.38760406
H27    H       1.39994387      0.95285676      0.50022417
H28    H       0.18484918      0.78406297      0.71465350
H29    H       0.01383376      0.81075292      0.45038890
H30    H       1.28714958      0.89164795      0.83001179
H31    H      -0.03881846      0.77940974      0.61331228
H32    H       0.38063508      0.80769705      1.06738544
H33    H       0.71655426      0.74130994      1.03193874
H34    H       0.90239574      0.84013500      1.03814719
H35    H       0.29539829      0.78972759      1.25180288
H36    H       0.42582300      0.75983085      1.16656947
H37    H       0.53866003      0.78341457      1.23775827
H38    H       0.35283717      0.84803795      1.20373475
H39    H       0.59764527      0.84391056      1.19124141
H40    H       0.53056845      0.85967042      1.08617180
H41    H       0.40638083      0.75320854      0.99757781
H42    H       0.53719460      0.76053800      0.86437569
H43    H       0.53205889      0.72207225      0.91737835
H44    H       0.90772741      0.75831198      0.80011742
H45    H       1.03122498      0.74724265      0.88795959
H46    H       0.88394418      0.71955238      0.85153328
H47    H       1.23973585      0.82690638      0.95101109
H48    H       1.18186831      0.78785479      0.92624654
H49    H       1.11320695      0.81993114      0.86191297
H50    H       0.99845558      0.77700665      1.12243850
H51    H       1.06858899      0.81507768      1.15047643
H52    H       0.82435163      0.80435680      1.19512734
