# Supplementary material for: The seventh blind test of crystal structure prediction: structure ranking methods
Source: Acta Crystallogr B Struct Sci Cryst Eng Mater. 2024 Oct 17;80(Pt 6):548–74. doi: 10.1107/S2052520624008679 (PMC11789160; doi:10.1107/S2052520624008679)
Supplement: Supplementary file 3 [file b-80-00548-sup3.zip › SI-C_theoretical_structures_CCDC_lists_and_predictions/ranked_structure_sets/Group10_XtalPi/XXVII-2-XtalPi_8/XXVII-2-XtalPi/XXVII_structure_77_X36.cif]

data_XXVII_structure_77_X36

_chemical_formula_sum            'C44 H52 I2 Si2'

_space_group_crystal_system      triclinic
_space_group_name_H-M_alt        'P -1'
_space_group_IT_number           2

loop_
_symmetry_equiv_pos_site_id
_symmetry_equiv_pos_as_xyz
1 x,y,z
2 -x,-y,-z

_cell_length_a                       7.92698054
_cell_length_b                      12.89639246
_cell_length_c                      20.60140420
_cell_angle_alpha                  100.42687684
_cell_angle_beta                    95.30887837
_cell_angle_gamma                   85.56741685
_cell_volume                      2058.46192703
_cell_formula_units_Z                2

loop_
_atom_site_label
_atom_site_type_symbol
_atom_site_fract_x
_atom_site_fract_y
_atom_site_fract_z
C1     C       0.18445809      0.92286598      0.74246038
C2     C       0.15158791      0.91718560      0.66680960
C3     C       0.09551713      1.02810700      0.65147424
Si1    Si      0.33418184      0.85043089      0.61652795
C4     C       0.40332218      0.73141206      0.65205246
C5     C       0.44593675      0.65885043      0.68251242
C6     C       0.48899263      0.57691772      0.71941435
C7     C       0.37430635      0.55744089      0.76496012
C8     C       0.21709962      0.61610236      0.77221860
C9     C       0.10537683      0.59950699      0.81734171
C10    C      -0.05323471      0.66001936      0.82523373
C11    C      -0.16117909      0.64139088      0.86968694
C12    C      -0.11728567      0.56103650      0.90910908
C13    C       0.03388462      0.50170716      0.90336996
C14    C       0.15036169      0.51818576      0.85750652
C15    C       0.30510812      0.45915745      0.85033892
C16    C       0.41962847      0.47633468      0.80531798
C17    C       0.57887273      0.41671771      0.79910621
C18    C       0.62898679      0.34208591      0.84084134
C19    C       0.67914925      0.28057753      0.87857123
Si2    Si      0.76657946      0.20020956      0.94054920
C20    C       0.70134242      0.05879938      0.91104449
C21    C       0.51157156      0.05777232      0.88634284
C22    C       0.81107283     -0.00467848      0.85772339
C23    C       1.00615600      0.21452050      0.94985631
C24    C       1.09733564      0.14194466      0.99565572
C25    C       1.09256512      0.20420047      0.88471315
C26    C       0.68133011      0.26138213      1.02429417
C27    C       0.64586810      0.17955260      1.06675488
C28    C       0.52675135      0.34062116      1.01897332
C29    C       0.69064650      0.43409351      0.75214432
C30    C       0.84466518      0.37283366      0.74338194
C31    C       0.95544902      0.38904132      0.69792380
C32    C       1.11146945      0.32662189      0.68926212
C33    C       1.21837181      0.34223485      0.64355287
I1     I       1.44309073      0.24312507      0.63380104
C34    C       1.17579977      0.42324804      0.60406749
I2     I       1.32723111      0.44386814      0.52832305
C35    C       1.02912230      0.48676020      0.61256368
C36    C       0.91328951      0.47167409      0.65888522
C37    C       0.76042137      0.53253486      0.66683820
C38    C       0.64617697      0.51551015      0.71204553
C39    C       0.52804569      0.93157235      0.62306052
C40    C       0.59597442      0.97267255      0.69482305
C41    C       0.67114561      0.86813178      0.58420975
C42    C       0.26266059      0.80743061      0.52509945
C43    C       0.25025091      0.89828729      0.48505494
C44    C       0.09641941      0.74980836      0.51376689
H1     H       0.04578750      0.86498735      0.64983430
H2     H       0.23770612      0.84773201      0.75598922
H3     H       0.27342980      0.98358344      0.76401377
H4     H       0.06501389      0.94440300      0.76640646
H5     H      -0.01375056      1.06282762      0.67938873
H6     H       0.19896819      1.08193981      0.66592302
H7     H       0.05808520      1.02763907      0.59873229
H8     H       0.48571166      1.00041675      0.59924262
H9     H       0.36489700      0.74981113      0.50599454
H10    H       0.50356675      1.02703991      0.72254317
H11    H       0.63036004      0.90683171      0.72192958
H12    H       0.71128950      1.01587887      0.69562097
H13    H       0.63141921      0.84070141      0.53171575
H14    H       0.77986216      0.91721619      0.58623882
H15    H       0.71690141      0.79793990      0.60592122
H16    H       0.37017647      0.93717401      0.48852504
H17    H       0.21587816      0.86814214      0.43216889
H18    H       0.15146908      0.95959842      0.50179296
H19    H      -0.01329536      0.80398201      0.52818197
H20    H       0.07200171      0.71601849      0.46096822
H21    H       0.10158328      0.68459407      0.54188369
H22    H       0.18176039      0.67568975      0.74120467
H23    H       0.72744076      0.59453111      0.63736335
H24    H       0.33940226      0.39818166      0.88047730
H25    H       0.87674247      0.31060913      0.77263455
H26    H      -0.08694765      0.72075912      0.79471141
H27    H       0.99619108      0.54807993      0.58268283
H28    H       0.06716945      0.44051129      0.93342567
H29    H      -0.28217341      0.68739478      0.87482838
H30    H       1.14404391      0.26626976      0.71995105
H31    H      -0.20588029      0.54630296      0.94342284
H32    H       0.71928935      0.01982683      0.95487673
H33    H       1.01606426      0.29688548      0.97622337
H34    H       0.78709644      0.30695333      1.05067230
H35    H       0.42936224      0.09238684      0.92585473
H36    H       0.48326429      0.10283731      0.84564098
H37    H       0.47522580     -0.02370719      0.86774819
H38    H       0.80749160      0.03449823      0.81435059
H39    H       0.94456539     -0.01545843      0.87636080
H40    H       0.76351661     -0.08404759      0.84026352
H41    H       1.09470671      0.05834416      0.97195857
H42    H       1.23170689      0.15976729      1.00743162
H43    H       1.03979710      0.15113234      1.04312287
H44    H       1.09597963      0.12275266      0.85713216
H45    H       1.02686113      0.25578127      0.85216285
H46    H       1.22502012      0.22677496      0.89463562
H47    H       0.61030003      0.21970609      1.11608299
H48    H       0.54076750      0.13088775      1.04369819
H49    H       0.75714991      0.12538653      1.07484244
H50    H       0.41501631      0.30142489      0.99256636
H51    H       0.49244084      0.37839037      1.06874945
H52    H       0.55311903      0.40348888      0.99236091
