# Supplementary material for: The seventh blind test of crystal structure prediction: structure ranking methods
Source: Acta Crystallogr B Struct Sci Cryst Eng Mater. 2024 Oct 17;80(Pt 6):548–74. doi: 10.1107/S2052520624008679 (PMC11789160; doi:10.1107/S2052520624008679)
Supplement: Supplementary file 3 [file b-80-00548-sup3.zip › SI-C_theoretical_structures_CCDC_lists_and_predictions/ranked_structure_sets/Group10_XtalPi/XXVII-2-XtalPi_8/XXVII-2-XtalPi/XXVII_structure_78_X34.cif]

data_XXVII_structure_78_X34

_chemical_formula_sum            'C44 H52 I2 Si2'

_space_group_crystal_system      triclinic
_space_group_name_H-M_alt        'P -1'
_space_group_IT_number           2

loop_
_symmetry_equiv_pos_site_id
_symmetry_equiv_pos_as_xyz
1 x,y,z
2 -x,-y,-z

_cell_length_a                      12.74577957
_cell_length_b                      12.81455076
_cell_length_c                      14.25148139
_cell_angle_alpha                   64.00074021
_cell_angle_beta                    91.14123517
_cell_angle_gamma                  105.97345994
_cell_volume                      1997.66074080
_cell_formula_units_Z                2

loop_
_atom_site_label
_atom_site_type_symbol
_atom_site_fract_x
_atom_site_fract_y
_atom_site_fract_z
C1     C       1.28549889      0.38137144      0.86566872
C2     C       1.29957322      0.38069259      0.75869368
C3     C       1.38711294      0.31824171      0.75694437
Si1    Si      1.32175374      0.53701271      0.64113887
C4     C       1.25606974      0.62580414      0.68014253
C5     C       1.18723700      0.66219049      0.70604063
C6     C       1.10430325      0.69984890      0.73551446
C7     C       1.08673251      0.68047017      0.84122558
C8     C       1.15152629      0.62422666      0.91749949
C9     C       1.13785379      0.60670303      1.02069723
C10    C       1.20316157      0.54810794      1.09812314
C11    C       1.19047787      0.53472144      1.19854336
C12    C       1.11036575      0.57768078      1.22807870
C13    C       1.04442591      0.63197614      1.15691966
C14    C       1.05559528      0.64927757      1.05063508
C15    C       0.99044017      0.70455978      0.97561928
C16    C       1.00214447      0.72030203      0.87140507
C17    C       0.93382068      0.77438799      0.79564077
C18    C       0.84913474      0.81281676      0.82146311
C19    C       0.77462308      0.85148217      0.83317846
Si2    Si      0.65586067      0.91160073      0.82298354
C20    C       0.54860397      0.79074493      0.93815613
C21    C       0.51186859      0.66650233      0.93626163
C22    C       0.44785694      0.82725296      0.95588150
C23    C       0.61576207      0.93318771      0.68683555
C24    C       0.69747758      1.04506899      0.59800531
C25    C       0.49626190      0.93444821      0.67082739
C26    C       0.70514363      1.06125356      0.83307414
C27    C       0.62994514      1.14457975      0.79270351
C28    C       0.72915697      1.03754786      0.94602041
C29    C       0.94931424      0.79047927      0.69025753
C30    C       0.88181286      0.84148485      0.61423461
C31    C       0.89728206      0.85945896      0.51087169
C32    C       0.82973780      0.91242929      0.43358696
C33    C       0.84639937      0.92983901      0.33197730
I1     I       0.74140200      1.00842786      0.22514514
C34    C       0.93339201      0.89550876      0.30144080
I2     I       0.96206874      0.91787061      0.14667722
C35    C       0.99978167      0.84413221      0.37384468
C36    C       0.98433951      0.82410444      0.48028677
C37    C       1.05055362      0.77173622      0.55520390
C38    C       1.03617570      0.75408426      0.65962344
C39    C       1.47400768      0.61578769      0.59511180
C40    C       1.53995828      0.62948751      0.68310814
C41    C       1.49737137      0.73917175      0.49661190
C42    C       1.24246120      0.52134112      0.53020588
C43    C       1.28432413      0.44818473      0.48569394
C44    C       1.11818482      0.46490709      0.56652350
H1     H       1.22048197      0.32431992      0.75036909
H2     H       1.36189725      0.43373460      0.88154759
H3     H       1.26282845      0.28811793      0.93019317
H4     H       1.22087907      0.42178283      0.86900110
H5     H       1.46824938      0.36472814      0.77027251
H6     H       1.39733219      0.31408691      0.68224692
H7     H       1.36300352      0.22389181      0.81958953
H8     H       1.50127566      0.55372127      0.57349185
H9     H       1.25586156      0.61466473      0.46626579
H10    H       1.53349018      0.54185912      0.75137510
H11    H       1.51049606      0.68462718      0.71150305
H12    H       1.62805340      0.67532144      0.65387774
H13    H       1.45759964      0.73042509      0.43011334
H14    H       1.58637932      0.78021072      0.47076994
H15    H       1.46797619      0.80368235      0.51242768
H16    H       1.23248304      0.43380163      0.42704640
H17    H       1.28197167      0.35723720      0.54733512
H18    H       1.36906804      0.49563166      0.44709779
H19    H       1.07344885      0.45312327      0.50326315
H20    H       1.08481455      0.52165280      0.58975591
H21    H       1.09989878      0.37424518      0.63419947
H22    H       1.21441603      0.59393857      0.89472327
H23    H       1.11572570      0.74412173      0.53281778
H24    H       0.92843338      0.73637329      0.99768013
H25    H       0.81612033      0.86782965      0.63710710
H26    H       1.26286571      0.51385283      1.07547329
H27    H       1.06527618      0.81700995      0.35125263
H28    H       0.98249537      0.66292020      1.18021575
H29    H       1.24077386      0.49001503      1.25666239
H30    H       0.76482672      0.94008748      0.45640067
H31    H       1.10115479      0.56561597      1.30851637
H32    H       0.59477255      0.77968065      1.00660363
H33    H       0.62504311      0.85223520      0.68258441
H34    H       0.78452835      1.11062771      0.78206236
H35    H       0.46537260      0.59496204      1.01209363
H36    H       0.58205767      0.63901472      0.92173370
H37    H       0.45739432      0.66801483      0.87494801
H38    H       0.39424307      0.83374386      0.89325740
H39    H       0.47095933      0.91456842      0.95925481
H40    H       0.39766894      0.75821504      1.03056987
H41    H       0.78252317      1.04196266      0.60660722
H42    H       0.69384375      1.13086136      0.59602461
H43    H       0.67915349      1.05029952      0.52025070
H44    H       0.43623790      0.85007742      0.72738639
H45    H       0.47879063      0.94456907      0.59166227
H46    H       0.47988345      1.01056523      0.67798174
H47    H       0.66718731      1.23013537      0.79800921
H48    H       0.54849008      1.10234720      0.83907552
H49    H       0.61670504      1.16836517      0.71032839
H50    H       0.78367182      0.97963801      0.97582493
H51    H       0.65290458      0.99196297      1.00074408
H52    H       0.76909295      1.12351824      0.94966531
