# Supplementary material for: The seventh blind test of crystal structure prediction: structure ranking methods
Source: Acta Crystallogr B Struct Sci Cryst Eng Mater. 2024 Oct 17;80(Pt 6):548–74. doi: 10.1107/S2052520624008679 (PMC11789160; doi:10.1107/S2052520624008679)
Supplement: Supplementary file 3 [file b-80-00548-sup3.zip › SI-C_theoretical_structures_CCDC_lists_and_predictions/ranked_structure_sets/Group10_XtalPi/XXVII-2-XtalPi_8/XXVII-2-XtalPi/XXVII_structure_79_X55.cif]

data_XXVII_structure_79_X55

_chemical_formula_sum            'C44 H52 I2 Si2'

_space_group_crystal_system      monoclinic
_space_group_name_H-M_alt        'P 1 c 1'
_space_group_IT_number           7

loop_
_symmetry_equiv_pos_site_id
_symmetry_equiv_pos_as_xyz
1 x,y,z
2 x,-y,z+1/2

_cell_length_a                       8.37720252
_cell_length_b                      17.61093090
_cell_length_c                      14.46685094
_cell_angle_alpha                   90.00000000
_cell_angle_beta                   105.33179164
_cell_angle_gamma                   90.00000000
_cell_volume                      2058.34147213
_cell_formula_units_Z                2

loop_
_atom_site_label
_atom_site_type_symbol
_atom_site_fract_x
_atom_site_fract_y
_atom_site_fract_z
C1     C       0.54698788      0.43468413      0.64769447
C2     C       0.43790196      0.37390759      0.67788616
C3     C       0.49392865      0.29353959      0.65720928
Si1    Si      0.41729137      0.38183449      0.80683487
C4     C       0.44215424      0.48228000      0.84329356
C5     C       0.44095374      0.55179192      0.85026498
C6     C       0.45189533      0.63190360      0.85178685
C7     C       0.34145750      0.67751385      0.88848574
C8     C       0.21181621      0.64470853      0.92064034
C9     C       0.10603365      0.68841471      0.95932997
C10    C      -0.02664716      0.65542444      0.99129076
C11    C      -0.12684784      0.69970860      1.03044635
C12    C      -0.09952934      0.77981729      1.04149044
C13    C       0.02571402      0.81373895      1.01154972
C14    C       0.13075516      0.77011163      0.96778728
C15    C       0.25501307      0.80339389      0.93303717
C16    C       0.36187014      0.75973362      0.89315774
C17    C       0.48983360      0.79410980      0.85881920
C18    C       0.51508648      0.87367176      0.86375515
C19    C       0.54654686      0.94187630      0.86483366
Si2    Si      0.60307883      1.04265046      0.86033694
C20    C       0.60921211      1.08693673      0.98179540
C21    C       0.43692320      1.08414260      1.00133207
C22    C       0.74188453      1.05058226      1.06514259
C23    C       0.81364328      1.04747739      0.83305647
C24    C       0.94140057      0.98941950      0.88833124
C25    C       0.88269170      1.12916360      0.84665975
C26    C       0.43789720      1.09106363      0.76010665
C27    C       0.48312338      1.09178405      0.66346748
C28    C       0.26414504      1.05574936      0.74574046
C29    C       0.59508937      0.74851788      0.81793623
C30    C       0.71869794      0.78127259      0.78071928
C31    C       0.82038358      0.73718877      0.73976339
C32    C       0.94396132      0.77053748      0.70099122
C33    C       1.03936946      0.72675050      0.65774644
I1     I       1.21257247      0.78473952      0.60100635
C34    C       1.01761403      0.64556843      0.65136461
I2     I       1.15880126      0.57639288      0.58243329
C35    C       0.90205918      0.61148379      0.68979884
C36    C       0.80043853      0.65553173      0.73524481
C37    C       0.68113073      0.62241630      0.77376734
C38    C       0.57619123      0.66653710      0.81445763
C39    C       0.57841869      0.32135897      0.89342101
C40    C       0.55321405      0.32177119      0.99509702
C41    C       0.75715373      0.34424796      0.89625011
C42    C       0.19977165      0.35502454      0.81248492
C43    C       0.15365559      0.27290113      0.77925449
C44    C       0.07001830      0.41211934      0.75694402
H1     H       0.67617326      0.43172428      0.69162342
H2     H       0.54825460      0.42649249      0.57221019
H3     H       0.50137737      0.49236251      0.65428317
H4     H       0.31043437      0.38187525      0.63231689
H5     H       0.62081686      0.28118559      0.70018742
H6     H       0.49312362      0.28811558      0.58127061
H7     H       0.41256581      0.24905321      0.67230386
H8     H       0.55801219      0.26263630      0.86527594
H9     H       0.42873036      0.30291550      0.99608727
H10    H       0.57163550      0.37915730      1.02659797
H11    H       0.64305197      0.28382979      1.04290074
H12    H       0.78304913      0.40322150      0.92131195
H13    H       0.84728101      0.30740843      0.94569285
H14    H       0.78179512      0.33980421      0.82558413
H15    H       0.20063096      0.35889605      0.88882887
H16    H       0.23567330      0.23129615      0.82550492
H17    H       0.15918269      0.26329908      0.70504685
H18    H       0.02613291      0.26011036      0.78168923
H19    H       0.06753875      0.41464840      0.68062312
H20    H      -0.05480119      0.39565982      0.76083491
H21    H       0.09509139      0.46972736      0.78660810
H22    H       0.19416335      0.58325210      0.91481917
H23    H      -0.04699806      0.59419348      0.98338248
H24    H      -0.22786810      0.67387398      1.05390344
H25    H      -0.17951825      0.81385481      1.07389663
H26    H       0.04715573      0.87464347      1.02036642
H27    H       0.27107769      0.86494012      0.93687019
H28    H       0.64225933      1.14742721      0.97727837
H29    H       0.38521134      1.02626051      0.99435790
H30    H       0.44581386      1.10303240      1.07528944
H31    H       0.34743572      1.12090747      0.95177861
H32    H       0.86812608      1.06440403      1.06158624
H33    H       0.73041329      0.98824412      1.06548499
H34    H       0.72832022      1.07160342      1.13455382
H35    H       0.78865998      1.03309358      0.75619907
H36    H       0.88880791      0.93201340      0.88388981
H37    H       1.05023336      0.98706410      0.85917641
H38    H       0.98638640      1.00423335      0.96478081
H39    H       0.79499126      1.17100709      0.80473514
H40    H       0.91198222      1.14680117      0.92231820
H41    H       0.99773007      1.13347086      0.82397539
H42    H       0.43247835      1.15049867      0.78386920
H43    H       0.59861853      1.12262890      0.66657736
H44    H       0.49715365      1.03359792      0.63948315
H45    H       0.38443345      1.11915477      0.60782808
H46    H       0.17036194      1.08947848      0.69407133
H47    H       0.22654357      1.05297738      0.81274366
H48    H       0.26096335      0.99738742      0.71772138
H49    H       0.73432352      0.84272311      0.78365041
H50    H       0.66726769      0.56096616      0.77214392
H51    H       0.96121035      0.83191750      0.70608720
H52    H       0.88403176      0.55016781      0.68506559
