# Supplementary material for: The seventh blind test of crystal structure prediction: structure ranking methods
Source: Acta Crystallogr B Struct Sci Cryst Eng Mater. 2024 Oct 17;80(Pt 6):548–74. doi: 10.1107/S2052520624008679 (PMC11789160; doi:10.1107/S2052520624008679)
Supplement: Supplementary file 3 [file b-80-00548-sup3.zip › SI-C_theoretical_structures_CCDC_lists_and_predictions/ranked_structure_sets/Group10_XtalPi/XXVII-2-XtalPi_8/XXVII-2-XtalPi/XXVII_structure_7_X13.cif]

data_XXVII_structure_7_X13

_chemical_formula_sum            'C44 H52 I2 Si2'

_space_group_crystal_system      triclinic
_space_group_name_H-M_alt        'P -1'
_space_group_IT_number           2

loop_
_symmetry_equiv_pos_site_id
_symmetry_equiv_pos_as_xyz
1 x,y,z
2 -x,-y,-z

_cell_length_a                       7.58033512
_cell_length_b                      15.72541888
_cell_length_c                      18.54179334
_cell_angle_alpha                   72.22036215
_cell_angle_beta                    78.27403890
_cell_angle_gamma                   76.38228112
_cell_volume                      2024.81942209
_cell_formula_units_Z                2

loop_
_atom_site_label
_atom_site_type_symbol
_atom_site_fract_x
_atom_site_fract_y
_atom_site_fract_z
C1     C       0.71930471      0.15083574      0.53768086
C2     C       0.62055240      0.24581663      0.49583437
C3     C       0.70277198      0.31933520      0.50974800
Si1    Si      0.36038471      0.26105329      0.52323450
C4     C       0.31380199      0.26229534      0.62400372
C5     C       0.29173989      0.26978335      0.68938232
C6     C       0.26904741      0.27358453      0.76588290
C7     C       0.42041345      0.23613277      0.80815512
C8     C       0.59590682      0.20272954      0.77332419
C9     C       0.74361894      0.16339247      0.81449692
C10    C       0.92102110      0.12834655      0.77944856
C11    C       1.06323398      0.08922509      0.82155486
C12    C       1.03703010      0.08361585      0.90138519
C13    C       0.86949447      0.11729050      0.93709863
C14    C       0.71670790      0.15756128      0.89556407
C15    C       0.54401204      0.19176800      0.93018215
C16    C       0.39318529      0.23056290      0.88929234
C17    C       0.21521846      0.26305159      0.92571789
C18    C       0.18587380      0.24703998      1.00617242
C19    C       0.17026958      0.22592126      1.07639394
Si2    Si      0.21106340      0.18143585      1.17703928
C20    C      -0.01939535      0.19035764      1.24180488
C21    C      -0.13096896      0.12201149      1.23783850
C22    C      -0.00899748      0.18014510      1.32633593
C23    C       0.32770447      0.05648388      1.19036220
C24    C       0.46468617      0.03497878      1.12158681
C25    C       0.41665596      0.01798713      1.26446232
C26    C       0.36407678      0.25476817      1.19030424
C27    C       0.53299799      0.26245860      1.12767085
C28    C       0.25976724      0.35107150      1.19257646
C29    C       0.06832483      0.30713880      0.88188379
C30    C      -0.10471836      0.34479051      0.91577558
C31    C      -0.24894040      0.38754563      0.87316063
C32    C      -0.42388946      0.42740503      0.90647358
C33    C      -0.56403247      0.46914172      0.86340140
I1     I      -0.81673264      0.52556631      0.91901531
C34    C      -0.53662271      0.47308357      0.78342820
I2     I      -0.74056072      0.54174609      0.71190221
C35    C      -0.37152035      0.43381968      0.74997888
C36    C      -0.22215179      0.39113818      0.79272079
C37    C      -0.05241375      0.35317968      0.75885971
C38    C       0.09561517      0.31199064      0.80090722
C39    C       0.26776860      0.16425429      0.50968694
C40    C       0.25454893      0.08259571      0.58109256
C41    C       0.37166833      0.13250246      0.43883477
C42    C       0.21807463      0.37275311      0.47167407
C43    C       0.26575893      0.45986840      0.47827967
C44    C       0.20529727      0.37934601      0.38815487
H1     H      -0.35084520      0.43549471      0.68968136
H2     H      -0.03263113      0.35547578      0.69834864
H3     H       0.61637938      0.20800557      0.71226052
H4     H       0.94065245      0.13403228      0.71824658
H5     H       1.19786809      0.06315788      0.79408685
H6     H      -0.44399119      0.42436841      0.96705911
H7     H      -0.12573526      0.34023434      0.97669472
H8     H       0.52484940      0.18908183      0.99056152
H9     H       0.85115914      0.11482831      0.99763141
H10    H       1.15231464      0.05398499      0.93364998
H11    H       0.64658188      0.25213808      0.43367389
H12    H       0.70275262      0.14318965      0.59962271
H13    H       0.86759957      0.14160140      0.51662470
H14    H       0.66849552      0.09473196      0.53000641
H15    H       0.64803039      0.38812592      0.47699729
H16    H       0.67591967      0.31799223      0.57080241
H17    H       0.85270627      0.30725579      0.49298049
H18    H       0.12602351      0.19579033      0.49812958
H19    H       0.17432381      0.10401251      0.63107829
H20    H       0.39047491      0.04693914      0.59660850
H21    H       0.18799044      0.03274014      0.57083303
H22    H       0.30322138      0.08366050      0.42844462
H23    H       0.37838751      0.18899782      0.38634849
H24    H       0.51318232      0.09804537      0.44672008
H25    H       0.08012599      0.36735178      0.50490777
H26    H       0.39748006      0.47329815      0.44358109
H27    H       0.15988517      0.51926929      0.45742817
H28    H       0.27402017      0.45612642      0.53782024
H29    H       0.11531925      0.44327540      0.36248766
H30    H       0.34030794      0.37857464      0.35220746
H31    H       0.14847866      0.32308349      0.38398506
H32    H      -0.09370974      0.25981626      1.21767769
H33    H      -0.13516472      0.12262517      1.17872185
H34    H      -0.07213216      0.05228939      1.26808915
H35    H      -0.27325623      0.13740408      1.26573433
H36    H       0.06835923      0.22736483      1.33334747
H37    H      -0.14821768      0.19309182      1.35768265
H38    H       0.05554776      0.11062997      1.35480209
H39    H       0.21347871      0.02088634      1.19727323
H40    H       0.51863985     -0.03862631      1.13366186
H41    H       0.58295537      0.06908698      1.10944260
H42    H       0.40017734      0.05569090      1.06933326
H43    H       0.31854659      0.02649996      1.31547297
H44    H       0.47230516     -0.05533683      1.27371743
H45    H       0.53118094      0.05130680      1.26176808
H46    H       0.41248800      0.21977300      1.24632293
H47    H       0.61394279      0.19608699      1.12298905
H48    H       0.48912334      0.29972795      1.07156275
H49    H       0.62506809      0.30007920      1.13916019
H50    H       0.13513922      0.35078245      1.23482314
H51    H       0.21860299      0.39017278      1.13633008
H52    H       0.34811910      0.38861575      1.20652193
