# Supplementary material for: The seventh blind test of crystal structure prediction: structure ranking methods
Source: Acta Crystallogr B Struct Sci Cryst Eng Mater. 2024 Oct 17;80(Pt 6):548–74. doi: 10.1107/S2052520624008679 (PMC11789160; doi:10.1107/S2052520624008679)
Supplement: Supplementary file 3 [file b-80-00548-sup3.zip › SI-C_theoretical_structures_CCDC_lists_and_predictions/ranked_structure_sets/Group10_XtalPi/XXVII-2-XtalPi_8/XXVII-2-XtalPi/XXVII_structure_80_X54.cif]

data_XXVII_structure_80_X54

_chemical_formula_sum            'C44 H52 I2 Si2'

_space_group_crystal_system      triclinic
_space_group_name_H-M_alt        'P -1'
_space_group_IT_number           2

loop_
_symmetry_equiv_pos_site_id
_symmetry_equiv_pos_as_xyz
1 x,y,z
2 -x,-y,-z

_cell_length_a                      17.64846538
_cell_length_b                       7.48212039
_cell_length_c                      17.44430435
_cell_angle_alpha                   80.41356008
_cell_angle_beta                   114.61872899
_cell_angle_gamma                   87.99509558
_cell_volume                      2050.81363757
_cell_formula_units_Z                2

loop_
_atom_site_label
_atom_site_type_symbol
_atom_site_fract_x
_atom_site_fract_y
_atom_site_fract_z
C1     C       0.23503219      1.30652931      0.43831764
C2     C       0.29004522      1.18022131      0.41531300
C3     C       0.38345070      1.17372496      0.47747839
Si1    Si      0.25515312      0.94171823      0.41428165
C4     C       0.26331124      0.85784997      0.52295016
C5     C       0.26645298      0.81708002      0.59541334
C6     C       0.26884106      0.77243321      0.67838706
C7     C       0.30577763      0.59576961      0.73074668
C8     C       0.34087796      0.46375494      0.70194096
C9     C       0.37718825      0.29085924      0.75277794
C10    C       0.41390871      0.15729397      0.72438586
C11    C       0.44803736     -0.01235591      0.77531454
C12    C       0.44822550     -0.05839837      0.85843208
C13    C       0.41488453      0.06664519      0.88874633
C14    C       0.37866321      0.24508011      0.83771927
C15    C       0.34393817      0.37493017      0.86659304
C16    C       0.30690705      0.54960330      0.81561275
C17    C       0.26925473      0.67948668      0.84471851
C18    C       0.26561755      0.63154770      0.92481548
C19    C       0.25984035      0.59018193      0.99312632
Si2    Si      0.26486364      0.50799143      1.10053413
C20    C       0.37720028      0.53028880      1.17953557
C21    C       0.40548735      0.40838715      1.26965176
C22    C       0.44036393      0.49756509      1.14147772
C23    C       0.18517416      0.65652638      1.11804170
C24    C       0.16734068      0.55788636      1.19279435
C25    C       0.10240687      0.72753635      1.03704808
C26    C       0.24073952      0.25939806      1.10598864
C27    C       0.14815967      0.24539032      1.04671995
C28    C       0.29952527      0.13659073      1.08580566
C29    C       0.23333909      0.85659564      0.79275023
C30    C       0.19701529      0.98703519      0.82115491
C31    C       0.16136289      1.15994746      0.77041792
C32    C       0.12399917      1.29191258      0.79862771
C33    C       0.08655675      1.45960508      0.74690565
I1     I       0.02983451      1.63851289      0.79429979
C34    C       0.08508599      1.50582065      0.66280318
I2     I       0.02144173      1.75495046      0.57639081
C35    C       0.12293545      1.38434668      0.63469092
C36    C       0.16127148      1.20753217      0.68639305
C37    C       0.19720408      1.07947528      0.65784087
C38    C       0.23346923      0.90402901      0.70855390
C39    C       0.32774876      0.78039728      0.39295593
C40    C       0.40387753      0.68705822      0.47654113
C41    C       0.35752293      0.87194419      0.32569928
C42    C       0.14012348      0.95281307      0.33632865
C43    C       0.09951681      0.77959751      0.35212713
C44    C       0.12704491      1.00383695      0.24187691
H1     H       0.16817750      1.32073669      0.39350243
H2     H       0.24073736      1.25408059      0.50357577
H3     H       0.25515956      1.44423544      0.43773388
H4     H       0.28203429      1.23712344      0.34929668
H5     H       0.40124682      1.31214724      0.48249131
H6     H       0.42538306      1.10509207      0.45655157
H7     H       0.39622827      1.09997265      0.54259566
H8     H       0.28965338      0.67268536      0.36603474
H9     H       0.38464584      0.60254709      0.52173578
H10    H       0.44167991      0.78707926      0.51042190
H11    H       0.44515199      0.59916673      0.46158753
H12    H       0.39732451      0.77179370      0.31467043
H13    H       0.30498815      0.93010296      0.26322295
H14    H       0.39551942      0.98253764      0.34753289
H15    H       0.10795741      1.06525511      0.34939342
H16    H       0.03184383      0.80071982      0.30930192
H17    H       0.10677388      0.74571858      0.41887720
H18    H       0.12666983      0.66015777      0.33900955
H19    H       0.16304801      0.90504935      0.22610128
H20    H       0.06033575      1.00635501      0.19714337
H21    H       0.14630731      1.13890306      0.22769897
H22    H       0.33957529      0.49831608      0.63804343
H23    H       0.41324112      0.19261367      0.66081326
H24    H       0.47411418     -0.11402645      0.75200478
H25    H       0.47396885     -0.19486151      0.89741261
H26    H       0.41443474      0.03099908      0.95188044
H27    H       0.34487940      0.34059255      0.93028559
H28    H       0.37666243      0.67415246      1.18713086
H29    H       0.46941821      0.43114360      1.31303498
H30    H       0.36400187      0.43573176      1.30015245
H31    H       0.40704281      0.26239351      1.26677132
H32    H       0.43281266      0.61068907      1.08882566
H33    H       0.43208537      0.37228448      1.11519680
H34    H       0.50514561      0.48448324      1.19126774
H35    H       0.21702428      0.77691129      1.13796722
H36    H       0.14210105      0.42835243      1.18025631
H37    H       0.22401232      0.52748582      1.25423080
H38    H       0.12003988      0.64076362      1.20168114
H39    H       0.11374984      0.80460070      0.98407078
H40    H       0.06671226      0.61537612      1.01310160
H41    H       0.06174241      0.81817638      1.05185833
H42    H       0.25122696      0.20765922      1.17325150
H43    H       0.13694682      0.10148472      1.04630525
H44    H       0.10393473      0.30743949      1.06690683
H45    H       0.13145442      0.31437076      0.97999589
H46    H       0.29455529      0.18666418      1.02061572
H47    H       0.28221835     -0.00384479      1.08811317
H48    H       0.36572896      0.12815407      1.13157420
H49    H       0.19721938      0.95168718      0.88451260
H50    H       0.19675186      1.11434770      0.59445313
H51    H       0.12481012      1.25574750      0.86212594
H52    H       0.12289739      1.41968439      0.57147836
