# Supplementary material for: The seventh blind test of crystal structure prediction: structure ranking methods
Source: Acta Crystallogr B Struct Sci Cryst Eng Mater. 2024 Oct 17;80(Pt 6):548–74. doi: 10.1107/S2052520624008679 (PMC11789160; doi:10.1107/S2052520624008679)
Supplement: Supplementary file 3 [file b-80-00548-sup3.zip › SI-C_theoretical_structures_CCDC_lists_and_predictions/ranked_structure_sets/Group10_XtalPi/XXVII-2-XtalPi_8/XXVII-2-XtalPi/XXVII_structure_81_X42.cif]

data_XXVII_structure_81_X42

_chemical_formula_sum            'C44 H52 I2 Si2'

_space_group_crystal_system      triclinic
_space_group_name_H-M_alt        'P -1'
_space_group_IT_number           2

loop_
_symmetry_equiv_pos_site_id
_symmetry_equiv_pos_as_xyz
1 x,y,z
2 -x,-y,-z

_cell_length_a                       7.09708799
_cell_length_b                      18.10722390
_cell_length_c                      16.88135848
_cell_angle_alpha                  104.27208190
_cell_angle_beta                    78.68861695
_cell_angle_gamma                   99.96751534
_cell_volume                      2043.76777944
_cell_formula_units_Z                2

loop_
_atom_site_label
_atom_site_type_symbol
_atom_site_fract_x
_atom_site_fract_y
_atom_site_fract_z
C1     C       0.85500355      0.41185700      0.37431629
C2     C       0.82178773      0.36964141      0.28577091
C3     C       0.97601512      0.40273321      0.22065312
Si1    Si      0.56306206      0.37040812      0.26864014
C4     C       0.54759441      0.47123261      0.26987560
C5     C       0.56936984      0.53993701      0.26946326
C6     C       0.61196479      0.61918629      0.26957117
C7     C       0.77385657      0.66251808      0.30672787
C8     C       0.88646457      0.62853635      0.34442021
C9     C       1.04857582      0.66944367      0.37846614
C10    C       1.17003783      0.63368285      0.41201771
C11    C       1.33515360      0.67462940      0.43990403
C12    C       1.38601731      0.75425070      0.43854103
C13    C       1.27157851      0.79112484      0.40829256
C14    C       1.10047260      0.75032432      0.37677104
C15    C       0.98678264      0.78491405      0.34128568
C16    C       0.82611838      0.74338044      0.30487410
C17    C       0.71772543      0.77843705      0.26472505
C18    C       0.77260882      0.85671231      0.26210370
C19    C       0.82814991      0.92458423      0.26092378
Si2    Si      0.94983534      1.02289443      0.26061591
C20    C       1.18155186      1.02920865      0.30520331
C21    C       1.30665466      0.96772065      0.25096269
C22    C       1.13727202      1.02157628      0.39664029
C23    C       0.78206644      1.09422330      0.32740252
C24    C       0.66857821      1.06773473      0.40576831
C25    C       0.89306207      1.17590039      0.35006412
C26    C       1.00741948      1.03079780      0.14715643
C27    C       1.16598366      1.09773839      0.13115000
C28    C       0.82362108      1.03308695      0.11210420
C29    C       0.55645454      0.73529520      0.22789121
C30    C       0.44922410      0.76937531      0.18780941
C31    C       0.28846451      0.72832846      0.15318652
C32    C       0.17983667      0.76243960      0.11208220
C33    C       0.02426371      0.72072136      0.07669026
I1     I      -0.12051381      0.77787819      0.01608588
C34    C      -0.03162022      0.64126128      0.08053389
I2     I      -0.25302738      0.57041817      0.01910359
C35    C       0.06634007      0.60738296      0.12175767
C36    C       0.22984713      0.64869411      0.15852177
C37    C       0.33643735      0.61408218      0.19723355
C38    C       0.50053498      0.65490713      0.23170995
C39    C       0.51624707      0.30820496      0.16323582
C40    C       0.58514235      0.35174459      0.09257574
C41    C       0.60530518      0.23230122      0.14254480
C42    C       0.36835443      0.34111933      0.35552437
C43    C       0.39871166      0.26634467      0.37709638
C44    C       0.34200162      0.40599149      0.43429058
H1     H       0.77896045      0.37925494      0.42059124
H2     H       0.80555178      0.46891909      0.39241382
H3     H       1.01015635      0.42042052      0.37895299
H4     H       0.83945211      0.30861632      0.27798356
H5     H       1.12310487      0.40463644      0.23405339
H6     H       0.97134314      0.36840863      0.15739994
H7     H       0.95668311      0.46194706      0.22122546
H8     H       0.35659918      0.29376586      0.16874523
H9     H       0.51717768      0.40439923      0.10516730
H10    H       0.74309427      0.36870407      0.08381909
H11    H       0.54859526      0.31543614      0.03349605
H12    H       0.76446150      0.24313673      0.13510503
H13    H       0.55449690      0.19878825      0.19072091
H14    H       0.56795074      0.19551054      0.08361326
H15    H       0.23197184      0.32916971      0.32934578
H16    H       0.53942027      0.27195443      0.39738490
H17    H       0.28556685      0.25203769      0.42809391
H18    H       0.39289719      0.21696941      0.32398992
H19    H       0.47145406      0.42109587      0.46460175
H20    H       0.21920957      0.38786651      0.47956361
H21    H       0.31419103      0.45894673      0.42023999
H22    H       0.84821275      0.56783517      0.34517923
H23    H       1.13294500      0.57261992      0.41227698
H24    H       1.43176415      0.64613211      0.46165999
H25    H       1.51897766      0.78505222      0.46038060
H26    H       1.31190967      0.85157424      0.40559877
H27    H       1.02604331      0.84542686      0.33959241
H28    H       1.26470638      1.08647093      0.30300543
H29    H       1.44125118      0.97043717      0.27528538
H30    H       1.34785509      0.97457717      0.18646964
H31    H       1.22776037      0.90962649      0.24940989
H32    H       1.08723758      1.07379629      0.43873483
H33    H       1.26751495      1.01178815      0.41681612
H34    H       1.02422102      0.97310031      0.40591002
H35    H       0.67507220      1.09619046      0.28850104
H36    H       0.76395706      1.07241419      0.45125579
H37    H       0.55327008      1.10373592      0.43603518
H38    H       0.60132643      1.00755587      0.39136355
H39    H       1.00016157      1.17743031      0.38974098
H40    H       0.79388534      1.21741858      0.38497739
H41    H       0.97076283      1.19679670      0.29493995
H42    H       1.06517262      0.97649845      0.11399857
H43    H       1.11606993      1.15408766      0.15983688
H44    H       1.29813103      1.09623439      0.15517835
H45    H       1.20791923      1.09495685      0.06406066
H46    H       0.71462852      0.98287510      0.11921561
H47    H       0.75603431      1.08525590      0.14340749
H48    H       0.85907637      1.03364250      0.04564329
H49    H       0.49349046      0.82931718      0.18422298
H50    H       0.29337057      0.55394046      0.20067015
H51    H       0.22332515      0.82252395      0.10876926
H52    H       0.02285558      0.54741393      0.12523824
