# Supplementary material for: The seventh blind test of crystal structure prediction: structure ranking methods
Source: Acta Crystallogr B Struct Sci Cryst Eng Mater. 2024 Oct 17;80(Pt 6):548–74. doi: 10.1107/S2052520624008679 (PMC11789160; doi:10.1107/S2052520624008679)
Supplement: Supplementary file 3 [file b-80-00548-sup3.zip › SI-C_theoretical_structures_CCDC_lists_and_predictions/ranked_structure_sets/Group10_XtalPi/XXVII-2-XtalPi_8/XXVII-2-XtalPi/XXVII_structure_82_X43.cif]

data_XXVII_structure_82_X43

_chemical_formula_sum            'C44 H52 I2 Si2'

_space_group_crystal_system      triclinic
_space_group_name_H-M_alt        'P -1'
_space_group_IT_number           2

loop_
_symmetry_equiv_pos_site_id
_symmetry_equiv_pos_as_xyz
1 x,y,z
2 -x,-y,-z

_cell_length_a                      17.93271298
_cell_length_b                       8.75433424
_cell_length_c                      13.78228517
_cell_angle_alpha                  102.49996243
_cell_angle_beta                    87.98769958
_cell_angle_gamma                  100.56573557
_cell_volume                      2076.54084551
_cell_formula_units_Z                2

loop_
_atom_site_label
_atom_site_type_symbol
_atom_site_fract_x
_atom_site_fract_y
_atom_site_fract_z
C1     C       0.46151017      0.72370480      0.79659046
C2     C       0.41425556      0.56567689      0.81429589
C3     C       0.41453970      0.56558274      0.92630138
Si1    Si      0.45068239      0.39045538      0.73096629
C4     C       0.55232780      0.41572886      0.75797446
C5     C       0.62165818      0.43304843      0.76283227
C6     C       0.70132234      0.44714151      0.76291606
C7     C       0.73457522      0.33236872      0.79729519
C8     C       0.68974098      0.20895341      0.83583167
C9     C       0.72162430      0.09466557      0.86829008
C10    C       0.67663081     -0.03217798      0.90671262
C11    C       0.71006111     -0.14515789      0.93468688
C12    C       0.79041451     -0.13735016      0.92738901
C13    C       0.83558894     -0.01737975      0.89199997
C14    C       0.80331410      0.10238906      0.86112151
C15    C       0.84800275      0.22482876      0.82383247
C16    C       0.81626969      0.34172676      0.79191088
C17    C       0.86264089      0.46798614      0.75491283
C18    C       0.94231666      0.48273744      0.75800051
C19    C       1.01121319      0.49594331      0.76663883
Si2    Si      1.11261849      0.53543618      0.79865490
C20    C       1.14727907      0.75684514      0.80284402
C21    C       1.22692013      0.81564196      0.85030293
C22    C       1.09049163      0.85954362      0.85672027
C23    C       1.16327670      0.40333533      0.70001481
C24    C       1.13071741      0.22484405      0.69158903
C25    C       1.16183374      0.44748592      0.59784666
C26    C       1.12204349      0.49136851      0.92753320
C27    C       1.20288244      0.46484133      0.94524424
C28    C       1.06204586      0.35381117      0.95133161
C29    C       0.82922689      0.58171478      0.71932609
C30    C       0.87367912      0.70512029      0.68009411
C31    C       0.84070555      0.81571328      0.64500206
C32    C       0.88444768      0.93928238      0.60272646
C33    C       0.85019418      1.04244411      0.56491788
I1     I       0.92009181      1.21477903      0.49897904
C34    C       0.76895165      1.03102191      0.56985460
I2     I       0.71124658      1.18435816      0.51357559
C35    C       0.72560577      0.91676139      0.61257175
C36    C       0.75909833      0.80460502      0.64981208
C37    C       0.71483148      0.68416235      0.68906108
C38    C       0.74735347      0.57097675      0.72380639
C39    C       0.40309124      0.18546873      0.74838836
C40    C       0.42479303      0.14548362      0.84618328
C41    C       0.31632526      0.16248164      0.73553662
C42    C       0.44681088      0.40424453      0.59444221
C43    C       0.46451696      0.25171745      0.52455803
C44    C       0.37350544      0.44993556      0.56306591
H1     H       0.52220430      0.72983733      0.81090250
H2     H       0.44337437      0.82520974      0.84772323
H3     H       0.45594781      0.74001711      0.72030300
H4     H       0.35499482      0.55871596      0.79132756
H5     H       0.37667517      0.46202098      0.94460291
H6     H       0.39538816      0.67272976      0.96988633
H7     H       0.47203759      0.56663816      0.95229622
H8     H       0.42456157      0.10116979      0.68668502
H9     H       0.48555025      0.14006423      0.84812088
H10    H       0.41296741      0.23400251      0.91179814
H11    H       0.39223235      0.02962468      0.85451120
H12    H       0.28952256      0.03755173      0.73041767
H13    H       0.30056334      0.19593889      0.66763854
H14    H       0.29090539      0.23503583      0.79891773
H15    H       0.49409379      0.50203151      0.58840292
H16    H       0.51883387      0.22359183      0.54379724
H17    H       0.42009283      0.14801103      0.52789847
H18    H       0.46819379      0.26446961      0.44647405
H19    H       0.32411207      0.35453352      0.56275506
H20    H       0.37874408      0.47229917      0.48712914
H21    H       0.36024091      0.55825678      0.61267984
H22    H       0.62841544      0.20281722      0.83949765
H23    H       0.61527310     -0.03781129      0.91223482
H24    H       0.67549922     -0.24327648      0.96185689
H25    H       0.81574979     -0.22809120      0.94989196
H26    H       0.89692187     -0.01208962      0.88604131
H27    H       0.90915307      0.22923864      0.81785326
H28    H       1.15105378      0.77128023      0.72498592
H29    H       1.24482640      0.94393057      0.85463717
H30    H       1.22777852      0.79804988      0.92680657
H31    H       1.27007663      0.75461389      0.80739565
H32    H       1.03612765      0.83291644      0.81650284
H33    H       1.07835562      0.84092997      0.93264186
H34    H       1.11400637      0.98692306      0.86338885
H35    H       1.22315832      0.42566298      0.72457506
H36    H       1.07010206      0.19793175      0.67102121
H37    H       1.13618835      0.18572324      0.76119353
H38    H       1.16046870      0.15125934      0.63348077
H39    H       1.19295196      0.37260070      0.54243027
H40    H       1.18770232      0.57207924      0.60010761
H41    H       1.10320721      0.42880052      0.57015287
H42    H       1.11350233      0.60157010      0.98016637
H43    H       1.24747106      0.55686771      0.92557330
H44    H       1.21136798      0.46569675      1.02408712
H45    H       1.21234766      0.34899144      0.90146930
H46    H       1.06777915      0.34310223      1.02894889
H47    H       1.00413339      0.37273747      0.94182567
H48    H       1.06792118      0.23884867      0.90286306
H49    H       0.93511891      0.71276258      0.67672907
H50    H       0.65348718      0.67709678      0.69336978
H51    H       0.94587907      0.94823426      0.59915551
H52    H       0.66429363      0.90886013      0.61811556
