# Supplementary material for: The seventh blind test of crystal structure prediction: structure ranking methods
Source: Acta Crystallogr B Struct Sci Cryst Eng Mater. 2024 Oct 17;80(Pt 6):548–74. doi: 10.1107/S2052520624008679 (PMC11789160; doi:10.1107/S2052520624008679)
Supplement: Supplementary file 3 [file b-80-00548-sup3.zip › SI-C_theoretical_structures_CCDC_lists_and_predictions/ranked_structure_sets/Group10_XtalPi/XXVII-2-XtalPi_8/XXVII-2-XtalPi/XXVII_structure_83_X86.cif]

data_XXVII_structure_83_X86

_chemical_formula_sum            'C44 H52 I2 Si2'

_space_group_crystal_system      monoclinic
_space_group_name_H-M_alt        'P 1 2_1/c 1'
_space_group_IT_number           14

loop_
_symmetry_equiv_pos_site_id
_symmetry_equiv_pos_as_xyz
1 x,y,z
2 -x,-y,-z
3 x,-y+1/2,z+1/2
4 -x,y+1/2,-z+1/2

_cell_length_a                       7.81448475
_cell_length_b                      21.80614094
_cell_length_c                      25.30357693
_cell_angle_alpha                   90.00000000
_cell_angle_beta                   101.32325937
_cell_angle_gamma                   90.00000000
_cell_volume                      4227.89502196
_cell_formula_units_Z                4

loop_
_atom_site_label
_atom_site_type_symbol
_atom_site_fract_x
_atom_site_fract_y
_atom_site_fract_z
C1     C       1.22564458      0.55971730      0.27428836
C2     C       1.10872681      0.61073105      0.29036451
C3     C       1.16779908      0.62738594      0.35057276
Si1    Si      0.86635993      0.59006389      0.27522987
C4     C       0.84225996      0.52498680      0.31956667
C5     C       0.84218565      0.47847939      0.34691877
C6     C       0.85178648      0.42487135      0.37881669
C7     C       0.72758241      0.41460508      0.41237282
C8     C       0.58501102      0.45452265      0.41142887
C9     C       0.46345030      0.44510413      0.44427392
C10    C       0.31921573      0.48564722      0.44335483
C11    C       0.20261837      0.47615365      0.47654183
C12    C       0.22346004      0.42541315      0.51314263
C13    C       0.35983413      0.38513834      0.51516442
C14    C       0.48429948      0.39325211      0.48098514
C15    C       0.62337006      0.35284493      0.48145927
C16    C       0.74563614      0.36136475      0.44770590
C17    C       0.88390123      0.31857215      0.44681521
C18    C       0.89487312      0.26525542      0.47906736
C19    C       0.89696982      0.21804912      0.50563664
Si2    Si      0.89170224      0.14734898      0.54491795
C20    C       1.10040949      0.14324700      0.59888617
C21    C       1.15945089      0.07731362      0.61590121
C22    C       1.25132504      0.17998615      0.58339151
C23    C       0.69839315      0.15487358      0.57950102
C24    C       0.71244937      0.21500953      0.61212501
C25    C       0.68097036      0.09788529      0.61419082
C26    C       0.86400265      0.08031906      0.49548779
C27    C       0.67443946      0.07591027      0.46324642
C28    C       0.99622166      0.08496537      0.45756625
C29    C       1.00545668      0.32796003      0.41207819
C30    C       1.14368799      0.28651240      0.41068438
C31    C       1.26252565      0.29579656      0.37674303
C32    C       1.40478903      0.25475687      0.37553937
C33    C       1.51688245      0.26390446      0.34056221
I1     I       1.71116789      0.19704818      0.33798637
C34    C       1.49695956      0.31659771      0.30562092
I2     I       1.66481664      0.33333272      0.25104825
C35    C       1.36327655      0.35736808      0.30621890
C36    C       1.24174650      0.34847827      0.34108267
C37    C       1.10618844      0.38967184      0.34232206
C38    C       0.98806611      0.38160395      0.37736105
C39    C       0.79031549      0.55975717      0.20359191
C40    C       0.60228735      0.53441282      0.19497927
C41    C       0.80627002      0.60851019      0.16074933
C42    C       0.72706356      0.65790751      0.28996346
C43    C       0.68959111      0.65709482      0.34763765
C44    C       0.80508721      0.72051684      0.27816235
H1     H       1.12373725      0.65201620      0.26624799
H2     H       1.36374909      0.57390216      0.28286944
H3     H       1.19107838      0.54813568      0.23111308
H4     H       1.21624509      0.51743734      0.29741081
H5     H       1.14109144      0.58946468      0.37648161
H6     H       1.09981879      0.66794759      0.36182363
H7     H       1.30896061      0.63710413      0.36039270
H8     H       0.87850761      0.52108767      0.19929310
H9     H       0.56160038      0.51642814      0.15372594
H10    H       0.50874188      0.57059429      0.20006598
H11    H       0.59059755      0.49709203      0.22333763
H12    H       0.72540436      0.64880256      0.16489225
H13    H       0.76156302      0.59019680      0.11968705
H14    H       0.94146294      0.62458154      0.16374759
H15    H       0.60027455      0.65294262      0.26179860
H16    H       0.59913448      0.69448364      0.35273330
H17    H       0.80989322      0.66368577      0.37816445
H18    H       0.63090176      0.61353271      0.35683803
H19    H       0.82606696      0.72420538      0.23652656
H20    H       0.93145884      0.72876390      0.30520558
H21    H       0.71711693      0.75805101      0.28465346
H22    H       1.06641756      0.16602425      0.63452491
H23    H       1.26876290      0.07804410      0.65095095
H24    H       1.20555114      0.05316178      0.58310484
H25    H       1.05443158      0.04955302      0.62714642
H26    H       1.21471904      0.22790064      0.57351085
H27    H       1.29305978      0.15977697      0.54802978
H28    H       1.36415214      0.17989909      0.61699641
H29    H       0.58113440      0.15789755      0.54712481
H30    H       0.72277933      0.25487949      0.58638340
H31    H       0.82872504      0.21512742      0.64481781
H32    H       0.59917801      0.22228170      0.63111340
H33    H       0.79332500      0.09363246      0.64803401
H34    H       0.67389492      0.05508948      0.59064068
H35    H       0.56312186      0.10009070      0.63173839
H36    H       0.89219237      0.03807429      0.51969531
H37    H       0.66273312      0.03947833      0.43251157
H38    H       0.63275104      0.11895261      0.44178319
H39    H       0.58118846      0.06534466      0.48946875
H40    H       0.98175518      0.12868639      0.43546267
H41    H       0.97655380      0.04776461      0.42748520
H42    H       1.13227452      0.08219500      0.47985615
H43    H       0.30530771      0.52456382      0.41585971
H44    H       0.09451683      0.50795973      0.47536461
H45    H       0.13000346      0.41868727      0.53955406
H46    H       0.37505956      0.34595106      0.54257321
H47    H       0.57002268      0.49389291      0.38425912
H48    H       0.63700466      0.31305127      0.50809672
H49    H       1.15850410      0.24661925      0.43728904
H50    H       1.09079712      0.42945154      0.31573745
H51    H       1.34811569      0.39761361      0.28005216
H52    H       1.42214920      0.21559030      0.40289084
