# Supplementary material for: The seventh blind test of crystal structure prediction: structure ranking methods
Source: Acta Crystallogr B Struct Sci Cryst Eng Mater. 2024 Oct 17;80(Pt 6):548–74. doi: 10.1107/S2052520624008679 (PMC11789160; doi:10.1107/S2052520624008679)
Supplement: Supplementary file 3 [file b-80-00548-sup3.zip › SI-C_theoretical_structures_CCDC_lists_and_predictions/ranked_structure_sets/Group10_XtalPi/XXVII-2-XtalPi_8/XXVII-2-XtalPi/XXVII_structure_84_X6.cif]

data_XXVII_structure_84_X6

_chemical_formula_sum            'C44 H52 I2 Si2'

_space_group_crystal_system      monoclinic
_space_group_name_H-M_alt        'P 1 2_1/c 1'
_space_group_IT_number           14

loop_
_symmetry_equiv_pos_site_id
_symmetry_equiv_pos_as_xyz
1 x,y,z
2 -x,-y,-z
3 x,-y+1/2,z+1/2
4 -x,y+1/2,-z+1/2

_cell_length_a                      17.04674690
_cell_length_b                       7.33043090
_cell_length_c                      36.34994039
_cell_angle_alpha                   90.00000000
_cell_angle_beta                   117.31657066
_cell_angle_gamma                   90.00000000
_cell_volume                      4035.75319860
_cell_formula_units_Z                4

loop_
_atom_site_label
_atom_site_type_symbol
_atom_site_fract_x
_atom_site_fract_y
_atom_site_fract_z
C1     C      -0.38213203      0.23805900      0.05794374
C2     C      -0.37316868      0.28970352      0.01890689
C3     C      -0.46267473      0.28043682     -0.02061659
Si1    Si     -0.28018472      0.16208046      0.01443825
C4     C      -0.17800369      0.20041424      0.06255553
C5     C      -0.10549869      0.20541174      0.09319549
C6     C      -0.02062858      0.20407575      0.12750050
C7     C       0.00699666      0.35190903      0.15631730
C8     C      -0.04893828      0.50205882      0.15130570
C9     C      -0.02205122      0.64931762      0.17877844
C10    C      -0.07832126      0.80277891      0.17359149
C11    C      -0.04994145      0.94637351      0.20085322
C12    C       0.03693090      0.94590907      0.23507803
C13    C       0.09280987      0.80112909      0.24133595
C14    C       0.06597359      0.64799290      0.21372855
C15    C       0.12126749      0.49851255      0.21923578
C16    C       0.09477764      0.34965910      0.19149065
C17    C       0.15191226      0.19828772      0.19686863
C18    C       0.23526124      0.18722401      0.23221029
C19    C       0.30631370      0.16622066      0.26324804
Si2    Si      0.40312589      0.11764061      0.31305141
C20    C       0.49630401      0.27406213      0.31680392
C21    C       0.52191008      0.23810836      0.28180065
C22    C       0.57800684      0.27117741      0.35962818
C23    C       0.43664385     -0.13262747      0.31450251
C24    C       0.35918295     -0.25855278      0.28712329
C25    C       0.48537641     -0.20403070      0.35950763
C26    C       0.36625376      0.16687622      0.35450188
C27    C       0.34428660      0.37027493      0.35572938
C28    C       0.28644578      0.04769319      0.34857285
C29    C       0.12473927      0.05259187      0.16744711
C30    C       0.18159025     -0.09452609      0.17164276
C31    C       0.15555826     -0.23900564      0.14354218
C32    C       0.21316129     -0.38847183      0.14808450
C33    C       0.18705898     -0.52936827      0.11995372
I1     I       0.28074178     -0.73839947      0.13005629
C34    C       0.09994236     -0.52925716      0.08525054
I2     I       0.05546084     -0.73928241      0.04017916
C35    C       0.04253479     -0.38811717      0.08030258
C36    C       0.06780866     -0.23866409      0.10879086
C37    C       0.01113052     -0.09279573      0.10406441
C38    C       0.03700979      0.05418549      0.13241908
C39    C      -0.29111513     -0.09722201      0.00957029
C40    C      -0.37502499     -0.15925215     -0.02907521
C41    C      -0.28187312     -0.19149309      0.04935068
C42    C      -0.26386172      0.26465221     -0.02967041
C43    C      -0.22060327      0.45467043     -0.01762236
C44    C      -0.21023684      0.14147820     -0.04418765
H1     H      -0.35113567      0.43338832      0.02268573
H2     H      -0.40849529      0.09919206      0.05563403
H3     H      -0.42762907      0.33179815      0.06243367
H4     H      -0.31806831      0.24332269      0.08596810
H5     H      -0.45744019      0.32826582     -0.04812791
H6     H      -0.51243844      0.36612613     -0.01752310
H7     H      -0.48903500      0.14067378     -0.02699335
H8     H      -0.23309625     -0.13735489      0.00534376
H9     H      -0.33062435      0.28214895     -0.05571594
H10    H      -0.38221292     -0.09145612     -0.05750567
H11    H      -0.43449152     -0.12951409     -0.02569675
H12    H      -0.37464584     -0.30745716     -0.03419809
H13    H      -0.22581873     -0.13600971      0.07705831
H14    H      -0.27071931     -0.33931562      0.04871150
H15    H      -0.34177973     -0.17401995      0.05319001
H16    H      -0.15041691      0.44130689      0.00476420
H17    H      -0.25175191      0.54151432     -0.00345133
H18    H      -0.22472890      0.52717722     -0.04494640
H19    H      -0.20133094      0.20692627     -0.06933122
H20    H      -0.24181644      0.00867830     -0.05569049
H21    H      -0.14391071      0.11577885     -0.01859447
H22    H      -0.11470380      0.50341941      0.12484848
H23    H      -0.05488518     -0.09183084      0.07782645
H24    H       0.18733790      0.49708095      0.24545366
H25    H       0.24786250     -0.09415389      0.19750360
H26    H      -0.14410256      0.80402515      0.14724179
H27    H      -0.02366011     -0.38807861      0.05425371
H28    H       0.15935195      0.80218048      0.26719777
H29    H      -0.09294405      1.06349850      0.19628948
H30    H       0.27871751     -0.38897232      0.17459314
H31    H       0.05883511      1.06274528      0.25593022
H32    H       0.46813520      0.41264006      0.31195621
H33    H       0.48427596     -0.13375234      0.30170031
H34    H       0.42247720      0.13094293      0.38463945
H35    H       0.46398834      0.24233874      0.25100102
H36    H       0.55361008      0.10378754      0.28518772
H37    H       0.56919812      0.34229839      0.28230367
H38    H       0.56109708      0.31009101      0.38439230
H39    H       0.62882549      0.36757704      0.36070562
H40    H       0.60927019      0.13560032      0.36719450
H41    H       0.31156624     -0.27235711      0.29956835
H42    H       0.38215207     -0.39668537      0.28508568
H43    H       0.32295858     -0.20603596      0.25543942
H44    H       0.54011276     -0.11472753      0.37971759
H45    H       0.51379715     -0.34017658      0.36052764
H46    H       0.44027474     -0.21687625      0.37337586
H47    H       0.29090481      0.41445444      0.32565040
H48    H       0.40163304      0.45885365      0.36322691
H49    H       0.32155469      0.39455957      0.37921418
H50    H       0.22809783      0.08163575      0.31927594
H51    H       0.26915000      0.07167607      0.37392579
H52    H       0.29936313     -0.09910520      0.34831000
