# Supplementary material for: The seventh blind test of crystal structure prediction: structure ranking methods
Source: Acta Crystallogr B Struct Sci Cryst Eng Mater. 2024 Oct 17;80(Pt 6):548–74. doi: 10.1107/S2052520624008679 (PMC11789160; doi:10.1107/S2052520624008679)
Supplement: Supplementary file 3 [file b-80-00548-sup3.zip › SI-C_theoretical_structures_CCDC_lists_and_predictions/ranked_structure_sets/Group10_XtalPi/XXVII-2-XtalPi_8/XXVII-2-XtalPi/XXVII_structure_85_X76.cif]

data_XXVII_structure_85_X76

_chemical_formula_sum            'C44 H52 I2 Si2'

_space_group_crystal_system      triclinic
_space_group_name_H-M_alt        'P -1'
_space_group_IT_number           2

loop_
_symmetry_equiv_pos_site_id
_symmetry_equiv_pos_as_xyz
1 x,y,z
2 -x,-y,-z

_cell_length_a                       8.08834582
_cell_length_b                      17.23048406
_cell_length_c                      17.46118556
_cell_angle_alpha                   62.45497306
_cell_angle_beta                    98.70204213
_cell_angle_gamma                   87.11456698
_cell_volume                      2112.62847862
_cell_formula_units_Z                2

loop_
_atom_site_label
_atom_site_type_symbol
_atom_site_fract_x
_atom_site_fract_y
_atom_site_fract_z
C1     C       0.68784767     -0.11313412      1.34603783
C2     C       0.57885357     -0.04120273      1.25823010
C3     C       0.67469528      0.03896473      1.21683366
Si1    Si      0.35421863     -0.01363422      1.26980006
C4     C       0.25993221      0.09376060      1.17435535
C5     C       0.20704275      0.16453264      1.10758040
C6     C       0.15870087      0.24549910      1.02849527
C7     C       0.27706015      0.30784678      1.00371187
C8     C       0.43926040      0.29125293      1.05602403
C9     C       0.55731608      0.35021330      1.02958612
C10    C       0.72435009      0.33215650      1.08043900
C11    C       0.83676971      0.39185249      1.05301291
C12    C       0.78990121      0.47334923      0.97251599
C13    C       0.63218443      0.49269350      0.92116625
C14    C       0.51151580      0.43216589      0.94720303
C15    C       0.35135761      0.44968509      0.89563490
C16    C       0.23269672      0.38981392      0.92106606
C17    C       0.07100651      0.40810811      0.86623444
C18    C       0.02659625      0.48930622      0.78771723
C19    C      -0.01043163      0.56070730      0.72041629
Si2    Si     -0.07178041      0.66776721      0.62037128
C20    C      -0.25745017      0.72994709      0.63501914
C21    C      -0.43303190      0.71771118      0.59706110
C22    C      -0.24643953      0.70657461      0.73272518
C23    C       0.11730208      0.73129376      0.60956267
C24    C       0.17853442      0.74337794      0.69082191
C25    C       0.08400972      0.82090348      0.52461535
C26    C      -0.11745117      0.64007484      0.52577075
C27    C       0.05041913      0.60633759      0.51166474
C28    C      -0.24125076      0.57112950      0.54011313
C29    C      -0.04499358      0.34535551      0.88956963
C30    C      -0.20163678      0.36216058      0.83296809
C31    C      -0.31755460      0.30213902      0.85447126
C32    C      -0.47650335      0.31962056      0.79695865
C33    C      -0.59226949      0.26117857      0.81940274
I1     I      -0.82351696      0.29576524      0.72875064
C34    C      -0.55428527      0.18077692      0.90221911
I2     I      -0.72724220      0.08832049      0.94073165
C35    C      -0.40215293      0.16202240      0.95886218
C36    C      -0.27762193      0.22086022      0.93741263
C37    C      -0.12117328      0.20276280      0.99334395
C38    C      -0.00174190      0.26298186      0.97190112
C39    C       0.35102728     -0.00083747      1.37259283
C40    C       0.47767188      0.06007036      1.38163943
C41    C       0.17123681      0.03392066      1.37281356
C42    C       0.21613258     -0.09974472      1.26732965
C43    C       0.18186461     -0.09423157      1.17545502
C44    C       0.28685575     -0.19561780      1.33839245
H1     H       0.56105776     -0.06914474      1.21226460
H2     H       0.62824307     -0.17334118      1.37589886
H3     H       0.71381635     -0.08929434      1.39472760
H4     H       0.81057249     -0.13239496      1.33502191
H5     H       0.70503759      0.06837546      1.26060288
H6     H       0.60131101      0.09105441      1.15371936
H7     H       0.79549571      0.01836709      1.20482384
H8     H       0.38866611     -0.06755722      1.42996566
H9     H       0.46032223      0.12327567      1.32044184
H10    H       0.60975218      0.03013442      1.39685314
H11    H       0.45931633      0.07537323      1.43472626
H12    H       0.07661211     -0.00734387      1.36604441
H13    H       0.13120923      0.10139043      1.31793936
H14    H       0.16754372      0.03596913      1.43481116
H15    H       0.09394935     -0.08224653      1.28065912
H16    H       0.10517960     -0.14526190      1.17542169
H17    H       0.30036012     -0.10486667      1.15573612
H18    H       0.11443650     -0.02928000      1.12451976
H19    H       0.31652017     -0.20287622      1.40518676
H20    H       0.40223000     -0.21933077      1.32469259
H21    H       0.19400496     -0.24048350      1.33866154
H22    H      -0.24381071      0.80068281      0.59736176
H23    H      -0.45967200      0.64944755      0.63513202
H24    H      -0.44631224      0.73275805      0.52780672
H25    H      -0.53146851      0.76179830      0.60049354
H26    H      -0.35799119      0.73901589      0.74121337
H27    H      -0.13433262      0.72686758      0.75895938
H28    H      -0.24066664      0.63488156      0.77400822
H29    H       0.21951677      0.68927688      0.60534459
H30    H       0.29506411      0.77464415      0.68506801
H31    H       0.20541624      0.67991576      0.75186835
H32    H       0.08404780      0.78660634      0.69803619
H33    H       0.19720092      0.85467761      0.51891324
H34    H      -0.01876030      0.86543675      0.52455852
H35    H       0.04978888      0.81400623      0.46484809
H36    H      -0.17429316      0.70170347      0.46536986
H37    H       0.02621314      0.58580064      0.46036030
H38    H       0.11800970      0.54804615      0.57241658
H39    H       0.13591371      0.65679309      0.49147739
H40    H      -0.36478891      0.59263831      0.54800853
H41    H      -0.18869970      0.50784379      0.59922416
H42    H      -0.26328093      0.55835873      0.48332286
H43    H       0.76120528      0.26915517      1.14071401
H44    H       0.96379282      0.37648182      1.09249426
H45    H       0.88043468      0.51994719      0.95165484
H46    H       0.59506463      0.55458799      0.85971249
H47    H       0.47416173      0.22993264      1.11808401
H48    H       0.31634463      0.51116837      0.83366491
H49    H      -0.23241143      0.42398369      0.77113882
H50    H      -0.09085271      0.14134489      1.05569342
H51    H      -0.37416045      0.10113410      1.02133436
H52    H      -0.50475310      0.38123330      0.73483244
