# Supplementary material for: The seventh blind test of crystal structure prediction: structure ranking methods
Source: Acta Crystallogr B Struct Sci Cryst Eng Mater. 2024 Oct 17;80(Pt 6):548–74. doi: 10.1107/S2052520624008679 (PMC11789160; doi:10.1107/S2052520624008679)
Supplement: Supplementary file 3 [file b-80-00548-sup3.zip › SI-C_theoretical_structures_CCDC_lists_and_predictions/ranked_structure_sets/Group10_XtalPi/XXVII-2-XtalPi_8/XXVII-2-XtalPi/XXVII_structure_86_X46.cif]

data_XXVII_structure_86_X46

_chemical_formula_sum            'C44 H52 I2 Si2'

_space_group_crystal_system      triclinic
_space_group_name_H-M_alt        'P -1'
_space_group_IT_number           2

loop_
_symmetry_equiv_pos_site_id
_symmetry_equiv_pos_as_xyz
1 x,y,z
2 -x,-y,-z

_cell_length_a                      16.85497174
_cell_length_b                       9.02966140
_cell_length_c                      15.00138251
_cell_angle_alpha                   87.33194136
_cell_angle_beta                   113.96064954
_cell_angle_gamma                   84.94449751
_cell_volume                      2069.74526752
_cell_formula_units_Z                2

loop_
_atom_site_label
_atom_site_type_symbol
_atom_site_fract_x
_atom_site_fract_y
_atom_site_fract_z
C1     C       0.02178891      0.47292135     -0.11973009
C2     C       0.02039092      0.30432301     -0.13409851
C3     C       0.01885811      0.22020334     -0.04261061
Si1    Si      0.11701281      0.23155913     -0.16255552
C4     C       0.21650970      0.22743805     -0.04978496
C5     C       0.28779045      0.21462631      0.02050965
C6     C       0.37082161      0.18813997      0.09971740
C7     C       0.42993771      0.29838206      0.12043001
C8     C       0.40503339      0.44007217      0.06726106
C9     C       0.46272445      0.54775424      0.08505745
C10    C       0.43765333      0.69083909      0.03001330
C11    C       0.49575860      0.79451636      0.04832555
C12    C       0.58255699      0.76253098      0.12350350
C13    C       0.60917739      0.62680228      0.17816572
C14    C       0.55099979      0.51419205      0.16110605
C15    C       0.57585481      0.37460132      0.21504610
C16    C       0.51782908      0.26458996      0.19708716
C17    C       0.54274060      0.12253562      0.25282437
C18    C       0.62479074      0.09184518      0.33332346
C19    C       0.69209898      0.06171987      0.40818140
Si2    Si      0.78654946      0.01580723      0.52630428
C20    C       0.85362889     -0.15390781      0.50960257
C21    C       0.79443624     -0.27652741      0.46499441
C22    C       0.93212788     -0.21646581      0.60538881
C23    C       0.74543264     -0.03488496      0.62389772
C24    C       0.81099052     -0.00977788      0.72833963
C25    C       0.65289363      0.04119748      0.60155591
C26    C       0.84639238      0.18890656      0.54995641
C27    C       0.78999047      0.32469049      0.56188640
C28    C       0.87430552      0.22561549      0.46610311
C29    C       0.48299537      0.01271033      0.23310154
C30    C       0.50640255     -0.12851622      0.28720740
C31    C       0.44722657     -0.23411511      0.26920754
C32    C       0.46983565     -0.37549445      0.32557316
C33    C       0.40901256     -0.47392936      0.31220593
I1     I       0.44893798     -0.67376673      0.40597916
C34    C       0.32156604     -0.43762837      0.23774073
I2     I       0.22460596     -0.58330690      0.21138452
C35    C       0.29834641     -0.30468357      0.17990173
C36    C       0.35943156     -0.19846077      0.19382622
C37    C       0.33613821     -0.06061399      0.13866506
C38    C       0.39552599      0.04661284      0.15587345
C39    C       0.11401994      0.03266739     -0.20319435
C40    C       0.20058151     -0.02569592     -0.20959770
C41    C       0.09212817     -0.08165640     -0.13919751
C42    C       0.13181369      0.35807242     -0.25918263
C43    C       0.04892611      0.37575524     -0.35589135
C44    C       0.16314666      0.51064257     -0.22807218
H1     H      -0.02650126      0.51081387     -0.09128324
H2     H       0.00584446      0.54132671     -0.18860733
H3     H       0.08628712      0.49640111     -0.06640220
H4     H      -0.04065102      0.28996275     -0.19795039
H5     H       0.07931125      0.22840688      0.02287983
H6     H      -0.03646618      0.26987368     -0.02813767
H7     H       0.01201762      0.10128907     -0.05064950
H8     H       0.06129212      0.04161336     -0.27814560
H9     H       0.19664797     -0.13781529     -0.23613862
H10    H       0.21671008      0.04618128     -0.25964782
H11    H       0.25576913     -0.03472046     -0.13685107
H12    H       0.09715824     -0.19467159     -0.16262603
H13    H       0.02560820     -0.05620996     -0.14365637
H14    H       0.13800727     -0.08599167     -0.06148663
H15    H       0.18439472      0.29363690     -0.27225297
H16    H       0.05685579      0.44785459     -0.41235794
H17    H      -0.00854822      0.42673773     -0.34616028
H18    H       0.03377845      0.26762597     -0.38535734
H19    H       0.21800320      0.50076362     -0.15532186
H20    H       0.11034901      0.58912457     -0.22631775
H21    H       0.18510240      0.56195152     -0.28096630
H22    H       0.33887177      0.46520628      0.01009644
H23    H       0.37134842      0.71527504     -0.02726614
H24    H       0.47550329      0.90241040      0.00522346
H25    H       0.62750455      0.84725908      0.13714539
H26    H       0.67502877      0.60254354      0.23606616
H27    H       0.64176392      0.34950849      0.27292580
H28    H       0.87919762     -0.11552228      0.45631263
H29    H       0.83266843     -0.37609292      0.45661631
H30    H       0.74250331     -0.23700280      0.39253192
H31    H       0.76263749     -0.31313069      0.51220976
H32    H       0.97243282     -0.30752586      0.59167427
H33    H       0.97496934     -0.13090676      0.63919789
H34    H       0.91005333     -0.26238441      0.65969896
H35    H       0.74097344     -0.15624042      0.62182287
H36    H       0.87663835     -0.06803422      0.74686186
H37    H       0.81777331      0.10951490      0.73720758
H38    H       0.78837328     -0.05133012      0.78325820
H39    H       0.63055034     -0.00029031      0.65648984
H40    H       0.60546394      0.01827102      0.52888765
H41    H       0.65110185      0.16330089      0.60250683
H42    H       0.90564954      0.16345952      0.61924597
H43    H       0.76906881      0.30338811      0.62133644
H44    H       0.73050887      0.35621007      0.49393190
H45    H       0.82675702      0.42227106      0.57838491
H46    H       0.81736483      0.23799832      0.39484304
H47    H       0.90348478      0.33129546      0.47465999
H48    H       0.92249331      0.13801789      0.46255726
H49    H       0.57224750     -0.15531710      0.34469559
H50    H       0.27017850     -0.03370414      0.08152217
H51    H       0.53636494     -0.40294672      0.38128740
H52    H       0.23222067     -0.27747818      0.12294337
