# Supplementary material for: The seventh blind test of crystal structure prediction: structure ranking methods
Source: Acta Crystallogr B Struct Sci Cryst Eng Mater. 2024 Oct 17;80(Pt 6):548–74. doi: 10.1107/S2052520624008679 (PMC11789160; doi:10.1107/S2052520624008679)
Supplement: Supplementary file 3 [file b-80-00548-sup3.zip › SI-C_theoretical_structures_CCDC_lists_and_predictions/ranked_structure_sets/Group10_XtalPi/XXVII-2-XtalPi_8/XXVII-2-XtalPi/XXVII_structure_87_X37.cif]

data_XXVII_structure_87_X37

_chemical_formula_sum            'C44 H52 I2 Si2'

_space_group_crystal_system      monoclinic
_space_group_name_H-M_alt        'P 1 2_1/c 1'
_space_group_IT_number           14

loop_
_symmetry_equiv_pos_site_id
_symmetry_equiv_pos_as_xyz
1 x,y,z
2 -x,-y,-z
3 x,-y+1/2,z+1/2
4 -x,y+1/2,-z+1/2

_cell_length_a                      24.23484648
_cell_length_b                       7.24491173
_cell_length_c                      27.24669349
_cell_angle_alpha                   90.00000000
_cell_angle_beta                   122.38449702
_cell_angle_gamma                   90.00000000
_cell_volume                      4039.92109924
_cell_formula_units_Z                4

loop_
_atom_site_label
_atom_site_type_symbol
_atom_site_fract_x
_atom_site_fract_y
_atom_site_fract_z
C1     C       0.04264688     -0.04709178     -0.10713375
C2     C       0.06970004      0.05232638     -0.13981620
C3     C       0.13871398     -0.02103186     -0.11858171
Si1    Si      0.06799768      0.31533895     -0.13486269
C4     C       0.12122433      0.37625355     -0.05762864
C5     C       0.15249557      0.39722628     -0.00466512
C6     C       0.19070645      0.40913073      0.05663634
C7     C       0.18495888      0.56417140      0.08609100
C8     C       0.14042965      0.70912700      0.05576035
C9     C       0.13515139      0.86147870      0.08458295
C10    C       0.09012301      1.00925998      0.05431857
C11    C       0.08692534      1.15849027      0.08380296
C12    C       0.12767282      1.16788018      0.14583056
C13    C       0.17080016      1.02794332      0.17669014
C14    C       0.17648097      0.87111871      0.14758942
C15    C       0.22038869      0.72788116      0.17787266
C16    C       0.22611986      0.57372709      0.14917909
C17    C       0.27151393      0.42879607      0.18086870
C18    C       0.30951555      0.43518589      0.24218979
C19    C       0.34068417      0.43457310      0.29551775
Si2    Si      0.38067204      0.39724814      0.37419123
C20    C       0.33952006      0.55708676      0.40128620
C21    C       0.26748218      0.59363271      0.35325816
C22    C       0.34435952      0.48846077      0.45715114
C23    C       0.36535289      0.14490605      0.38430776
C24    C       0.35747396      0.01681068      0.33565737
C25    C       0.41926171      0.07612144      0.44520989
C26    C       0.47126944      0.44981155      0.40834800
C27    C       0.50266706      0.32299654      0.38434368
C28    C       0.48211879      0.65310867      0.39866606
C29    C       0.27713061      0.27365836      0.15143130
C30    C       0.32206990      0.12955800      0.18195339
C31    C       0.32717037     -0.02302369      0.15322799
C32    C       0.37273360     -0.16922037      0.18355448
C33    C       0.37884879     -0.31468038      0.15420012
I1     I       0.45068722     -0.51694757      0.20421716
C34    C       0.33751830     -0.32460003      0.09178059
I2     I       0.34518387     -0.53757867      0.04248764
C35    C       0.29159003     -0.18954995      0.06148326
C36    C       0.28533754     -0.03410129      0.09051029
C37    C       0.24079463      0.10742556      0.06007634
C38    C       0.23552591      0.26300252      0.08850102
C39    C      -0.01680913      0.40967387     -0.15881784
C40    C      -0.03141997      0.39287735     -0.11030877
C41    C      -0.07299662      0.32470967     -0.21596509
C42    C       0.10086190      0.42493375     -0.17831490
C43    C       0.17576915      0.45189187     -0.14307651
C44    C       0.07936006      0.31633004     -0.23462430
H1     H       0.25930739     -0.19842125      0.01433489
H2     H       0.20937021      0.09912104      0.01294986
H3     H       0.10961122      0.70194791      0.00841978
H4     H       0.05829023      1.00194475      0.00717056
H5     H       0.05288817      1.27073588      0.05986884
H6     H       0.40279219     -0.16334600      0.23090488
H7     H       0.35376486      0.13871698      0.22908889
H8     H       0.25186640      0.73559646      0.22511777
H9     H       0.20190183      1.03462584      0.22406575
H10    H       0.12437150      1.28698640      0.16861558
H11    H       0.03775720      0.01990622     -0.18659730
H12    H       0.07131798     -0.00925900     -0.06086084
H13    H       0.04646858     -0.19823124     -0.10963160
H14    H      -0.00875378     -0.01421379     -0.12431008
H15    H       0.15716834      0.02844569     -0.14513751
H16    H       0.17420749      0.02061529     -0.07339147
H17    H       0.13859113     -0.17320812     -0.11986673
H18    H      -0.01434009      0.55839367     -0.16663664
H19    H       0.00381454      0.47143089     -0.07132815
H20    H      -0.02948382      0.24885294     -0.09683582
H21    H      -0.08090356      0.44370785     -0.12557805
H22    H      -0.11982504      0.39312250     -0.22959829
H23    H      -0.06510239      0.33764816     -0.25200527
H24    H      -0.07927058      0.17742577     -0.21040928
H25    H       0.07809057      0.56338118     -0.19090872
H26    H       0.20156567      0.31879343     -0.12859283
H27    H       0.19127386      0.51984961     -0.17005077
H28    H       0.19288135      0.53617636     -0.10392736
H29    H       0.09183214      0.39231409     -0.26240879
H30    H       0.10433313      0.18222480     -0.22479033
H31    H       0.02647865      0.28909678     -0.26064493
H32    H       0.36577027      0.68974954      0.41192606
H33    H       0.26281424      0.66465865      0.31558343
H34    H       0.23971359      0.46358203      0.33709933
H35    H       0.24372725      0.67936892      0.37012164
H36    H       0.39511038      0.46485426      0.49292855
H37    H       0.32328319      0.59159419      0.47231031
H38    H       0.31690921      0.35898033      0.44936216
H39    H       0.31837238      0.14404773      0.38209964
H40    H       0.34845924     -0.12652040      0.34271088
H41    H       0.40160094      0.01629593      0.33353397
H42    H       0.31636926      0.06087228      0.29295451
H43    H       0.42697490      0.17001269      0.48004414
H44    H       0.40709901     -0.05995829      0.45499827
H45    H       0.46627804      0.06280563      0.44841854
H46    H       0.49577469      0.42497692      0.45569021
H47    H       0.50126200      0.17617623      0.39373729
H48    H       0.47792049      0.33863316      0.33688593
H49    H       0.55434511      0.36089724      0.40352057
H50    H       0.46699238      0.75021888      0.42020834
H51    H       0.45470202      0.68674762      0.35194861
H52    H       0.53411084      0.67884116      0.41536231
