# Supplementary material for: The seventh blind test of crystal structure prediction: structure ranking methods
Source: Acta Crystallogr B Struct Sci Cryst Eng Mater. 2024 Oct 17;80(Pt 6):548–74. doi: 10.1107/S2052520624008679 (PMC11789160; doi:10.1107/S2052520624008679)
Supplement: Supplementary file 3 [file b-80-00548-sup3.zip › SI-C_theoretical_structures_CCDC_lists_and_predictions/ranked_structure_sets/Group10_XtalPi/XXVII-2-XtalPi_8/XXVII-2-XtalPi/XXVII_structure_88_X64.cif]

data_XXVII_structure_88_X64

_chemical_formula_sum            'C44 H52 I2 Si2'

_space_group_crystal_system      monoclinic
_space_group_name_H-M_alt        'C 1 2/c 1'
_space_group_IT_number           15

loop_
_symmetry_equiv_pos_site_id
_symmetry_equiv_pos_as_xyz
1 x,y,z
2 -x,-y,-z
3 x,-y,z+1/2
4 -x,y,-z+1/2
5 x+1/2,y+1/2,z
6 -x+1/2,-y+1/2,-z
7 x+1/2,-y+1/2,z+1/2
8 -x+1/2,y+1/2,-z+1/2

_cell_length_a                      30.99901242
_cell_length_b                       7.53266753
_cell_length_c                      35.95797043
_cell_angle_alpha                   90.00000000
_cell_angle_beta                   102.16686766
_cell_angle_gamma                   90.00000000
_cell_volume                      8207.77509418
_cell_formula_units_Z                8

loop_
_atom_site_label
_atom_site_type_symbol
_atom_site_fract_x
_atom_site_fract_y
_atom_site_fract_z
C1     C       0.19937305      0.56590013      1.01865524
C2     C       0.15363540      0.53344966      1.02803436
C3     C       0.11907685      0.65825527      1.00402074
Si1    Si      0.13524564      0.29112390      1.02109599
C4     C       0.13033611      0.24312100      0.97026542
C5     C       0.12781376      0.22550367      0.93594418
C6     C       0.12450163      0.21092505      0.89627496
C7     C       0.14223281      0.34838652      0.87661139
C8     C       0.16226645      0.49915066      0.89624099
C9     C       0.17922548      0.63697679      0.87776810
C10    C       0.19832121      0.79226019      0.89771759
C11    C       0.21373869      0.92807191      0.87865766
C12    C       0.21140563      0.91610782      0.83857839
C13    C       0.19317432      0.76957664      0.81845256
C14    C       0.17626911      0.62504085      0.83698139
C15    C       0.15684767      0.47475923      0.81728998
C16    C       0.13949695      0.33468059      0.83579435
C17    C       0.11938152      0.18094913      0.81575589
C18    C       0.12011405      0.15669829      0.77681833
C19    C       0.12295032      0.12650417      0.74375419
Si2    Si      0.13992655      0.04500992      0.70037178
C20    C       0.20051882     -0.02177852      0.71762842
C21    C       0.22894934      0.11701396      0.74303114
C22    C       0.22236924     -0.08049211      0.68492849
C23    C       0.10754363     -0.16691147      0.68370402
C24    C       0.05836425     -0.14215007      0.66506193
C25    C       0.11152245     -0.30471550      0.71607333
C26    C       0.13129511      0.22705697      0.66228583
C27    C       0.16578135      0.37766790      0.67108715
C28    C       0.12920169      0.15868969      0.62147662
C29    C       0.10065199      0.04559787      0.83546994
C30    C       0.07980561     -0.10558749      0.81650321
C31    C       0.06218812     -0.23922930      0.83577567
C32    C       0.04032982     -0.39070759      0.81653712
C33    C       0.02228439     -0.51944109      0.83579138
I1     I      -0.01525161     -0.71913409      0.80269044
C34    C       0.02635427     -0.50642386      0.87635895
I2     I       0.00087552     -0.70238598      0.90831716
C35    C       0.04703267     -0.36205800      0.89576997
C36    C       0.06512707     -0.22382803      0.87641204
C37    C       0.08543029     -0.07479197      0.89547717
C38    C       0.10335008      0.06074392      0.87621993
C39    C       0.07807752      0.26215521      1.03228369
C40    C       0.05918513      0.07365786      1.02355780
C41    C       0.07690929      0.31488237      1.07351377
C42    C       0.17776504      0.13129778      1.04943357
C43    C       0.19680650      0.20311999      1.08970004
C44    C       0.21562196      0.08279640      1.02946083
H1     H       0.22684860      1.04825980      0.89375151
H2     H       0.22376984      1.02599366      0.82405469
H3     H       0.19074919      0.76193579      0.78784519
H4     H       0.19944726      0.80185324      0.92824131
H5     H       0.15441890      0.46609221      0.78661164
H6     H       0.16388445      0.50871313      0.92674618
H7     H       0.07724765     -0.11738554      0.78590546
H8     H       0.08783914     -0.06213646      0.92607278
H9     H       0.03739767     -0.40131243      0.78581839
H10    H       0.04986821     -0.35049067      0.92642031
H11    H       0.05648057      0.35484342      1.01286462
H12    H       0.15600605      0.56531629      1.05844543
H13    H       0.15957508      0.00759741      1.05244759
H14    H       0.19944495      0.52853667      0.98908331
H15    H       0.22567303      0.48961328      1.03711232
H16    H       0.20843541      0.70721037      1.02205577
H17    H       0.13015846      0.79743984      1.00728509
H18    H       0.08672810      0.65041411      1.01202085
H19    H       0.11423112      0.62497502      0.97357943
H20    H       0.02537297      0.06635500      1.02870946
H21    H       0.07907967     -0.02631752      1.04191949
H22    H       0.05779227      0.03529864      0.99377839
H23    H       0.04313361      0.30332718      1.07849752
H24    H       0.08782567      0.45227938      1.08022658
H25    H       0.09799793      0.22721296      1.09412636
H26    H       0.22251567      0.11330950      1.10515745
H27    H       0.17143138      0.21750933      1.10668207
H28    H       0.21204840      0.33420194      1.08864003
H29    H       0.23627328      0.19879473      1.02667472
H30    H       0.20338642      0.02869557      1.00075129
H31    H       0.23734791     -0.01707378      1.04636845
H32    H       0.19875930     -0.13957710      0.73547257
H33    H       0.12427474     -0.22253216      0.66194809
H34    H       0.09865503      0.28385897      0.66311802
H35    H       0.15563431      0.49110876      0.65177101
H36    H       0.19816781      0.33322719      0.66672021
H37    H       0.17014580      0.42687056      0.70040267
H38    H       0.12010117      0.26797776      0.60088638
H39    H       0.10464179      0.05307540      0.61324686
H40    H       0.16139080      0.10769386      0.61805901
H41    H       0.26155655      0.06098063      0.75607942
H42    H       0.21325616      0.16189626      0.76604117
H43    H       0.23469193      0.23433341      0.72661675
H44    H       0.25701167     -0.11858127      0.69589721
H45    H       0.22273675      0.02721483      0.66434830
H46    H       0.20549137     -0.19541616      0.66951203
H47    H       0.04459345     -0.26703016      0.65167659
H48    H       0.05229729     -0.03798011      0.64319410
H49    H       0.03926338     -0.10769398      0.68661007
H50    H       0.09489212     -0.42962571      0.70547493
H51    H       0.09574706     -0.25512416      0.73875458
H52    H       0.14595418     -0.33691877      0.72912120
