# Supplementary material for: The seventh blind test of crystal structure prediction: structure ranking methods
Source: Acta Crystallogr B Struct Sci Cryst Eng Mater. 2024 Oct 17;80(Pt 6):548–74. doi: 10.1107/S2052520624008679 (PMC11789160; doi:10.1107/S2052520624008679)
Supplement: Supplementary file 3 [file b-80-00548-sup3.zip › SI-C_theoretical_structures_CCDC_lists_and_predictions/ranked_structure_sets/Group10_XtalPi/XXVII-2-XtalPi_8/XXVII-2-XtalPi/XXVII_structure_89_X32.cif]

data_XXVII_structure_89_X32

_chemical_formula_sum            'C44 H52 I2 Si2'

_space_group_crystal_system      monoclinic
_space_group_name_H-M_alt        'P 1 2_1/c 1'
_space_group_IT_number           14

loop_
_symmetry_equiv_pos_site_id
_symmetry_equiv_pos_as_xyz
1 x,y,z
2 -x,-y,-z
3 x,-y+1/2,z+1/2
4 -x,y+1/2,-z+1/2

_cell_length_a                       8.63531641
_cell_length_b                      26.41180408
_cell_length_c                      17.87667851
_cell_angle_alpha                   90.00000000
_cell_angle_beta                    97.28125797
_cell_angle_gamma                   90.00000000
_cell_volume                      4044.33185686
_cell_formula_units_Z                4

loop_
_atom_site_label
_atom_site_type_symbol
_atom_site_fract_x
_atom_site_fract_y
_atom_site_fract_z
C1     C       0.25064345      0.36132819     -0.32473400
C2     C       0.27867795      0.37169950     -0.23921274
C3     C       0.14977948      0.34656924     -0.19961109
Si1    Si      0.48773643      0.35877174     -0.19621466
C4     C       0.49851328      0.36646475     -0.09342053
C5     C       0.52621274      0.36702765     -0.02437328
C6     C       0.56998534      0.36574535      0.05447716
C7     C       0.72029209      0.34626550      0.08281581
C8     C       0.82480898      0.32963139      0.03340980
C9     C       0.97369444      0.31180320      0.05967880
C10    C       1.08048860      0.29567440      0.00930459
C11    C       1.22735801      0.27913508      0.03669700
C12    C       1.27619905      0.27779191      0.11625937
C13    C       1.17691078      0.29247893      0.16651973
C14    C       1.02250782      0.30999446      0.14042307
C15    C       0.91913338      0.32606968      0.18978864
C16    C       0.76848943      0.34455535      0.16366089
C17    C       0.66448593      0.36237008      0.21434007
C18    C       0.71260195      0.36173236      0.29295617
C19    C       0.75633806      0.36230705      0.36107044
Si2    Si      0.82714207      0.36933021      0.46231739
C20    C       0.76552525      0.43609182      0.48939745
C21    C       0.75954002      0.44264600      0.57473807
C22    C       0.61160929      0.45476937      0.44430769
C23    C       1.05050409      0.36122913      0.47474845
C24    C       1.14186175      0.41150683      0.48589601
C25    C       1.10580691      0.33064204      0.40925810
C26    C       0.73394546      0.31593777      0.51378988
C27    C       0.55549830      0.32254400      0.50982666
C28    C       0.80681794      0.30701504      0.59617662
C29    C       0.51421132      0.38207228      0.18569973
C30    C       0.40887846      0.40023133      0.23389446
C31    C       0.26373770      0.42040467      0.20530627
C32    C       0.15812399      0.44027000      0.25340500
C33    C       0.01845818      0.46177992      0.22408389
I1     I      -0.12162260      0.49397418      0.29994862
C34    C      -0.02710766      0.46349065      0.14376075
I2     I      -0.23837996      0.49761769      0.09491280
C35    C       0.07003432      0.44384382      0.09593765
C36    C       0.21825088      0.42257111      0.12452002
C37    C       0.32015819      0.40406123      0.07656367
C38    C       0.46734426      0.38397804      0.10470854
C39    C       0.55313313      0.29098919     -0.21336193
C40    C       0.73141175      0.28297059     -0.19711116
C41    C       0.46755287      0.25216017     -0.16863087
C42    C       0.63000076      0.40649444     -0.23118993
C43    C       0.76926840      0.41867628     -0.17045698
C44    C       0.55260914      0.45633984     -0.26142760
H1     H       0.03679115      0.44471459      0.03503086
H2     H       0.28551609      0.40470067      0.01577428
H3     H       0.78808935      0.33160510     -0.02710194
H4     H       1.04310284      0.29728829     -0.05133519
H5     H       1.30860881      0.26785992     -0.00221200
H6     H       0.19242369      0.43907370      0.31421004
H7     H       0.44250789      0.39882104      0.29480233
H8     H       0.95629038      0.32487015      0.25034014
H9     H       1.21505660      0.29200357      0.22706953
H10    H       1.39482293      0.26562572      0.13672386
H11    H       0.26716020      0.41288119     -0.23079912
H12    H       0.25154232      0.32048307     -0.33677068
H13    H       0.13530376      0.37594103     -0.34871709
H14    H       0.33852807      0.37930968     -0.35570102
H15    H       0.16630526      0.35362228     -0.13843015
H16    H       0.14442781      0.30532328     -0.20881966
H17    H       0.03497871      0.36203061     -0.22262256
H18    H       0.51859786      0.28449373     -0.27444218
H19    H       0.79706691      0.30872973     -0.22965857
H20    H       0.77256941      0.28868338     -0.13677886
H21    H       0.76239155      0.24396047     -0.21098849
H22    H       0.49584038      0.21309628     -0.18366283
H23    H       0.34004085      0.25662127     -0.17801842
H24    H       0.50416980      0.25682390     -0.10774630
H25    H       0.67680588      0.38731124     -0.27861725
H26    H       0.85862449      0.44056986     -0.19529354
H27    H       0.82598685      0.38456709     -0.14454741
H28    H       0.73040190      0.44155320     -0.12474627
H29    H       0.63998964      0.48153249     -0.28154969
H30    H       0.50074995      0.47685268     -0.21703706
H31    H       0.46026626      0.45020541     -0.30883687
H32    H       0.85963312      0.46081729      0.47376956
H33    H       0.86699790      0.42993013      0.60932572
H34    H       0.66128681      0.42145672      0.59298335
H35    H       0.74228767      0.48279051      0.58846287
H36    H       0.51019165      0.43372855      0.45979898
H37    H       0.61196597      0.45061527      0.38321738
H38    H       0.59272564      0.49509523      0.45616787
H39    H       1.07874909      0.33856214      0.52656717
H40    H       1.26866389      0.40421866      0.49362025
H41    H       1.11584640      0.43656096      0.43666145
H42    H       1.11435040      0.43265717      0.53560762
H43    H       1.04055550      0.29502064      0.39833414
H44    H       1.23053361      0.32100101      0.42194346
H45    H       1.09071025      0.35288126      0.35676732
H46    H       0.75561167      0.28148780      0.48128918
H47    H       0.49961440      0.32943193      0.45197091
H48    H       0.52584737      0.35441328      0.54511593
H49    H       0.50230271      0.28836305      0.53113105
H50    H       0.93215184      0.29833717      0.60105918
H51    H       0.79210457      0.34017952      0.63188781
H52    H       0.74944429      0.27466808      0.62048443
