# Supplementary material for: The seventh blind test of crystal structure prediction: structure ranking methods
Source: Acta Crystallogr B Struct Sci Cryst Eng Mater. 2024 Oct 17;80(Pt 6):548–74. doi: 10.1107/S2052520624008679 (PMC11789160; doi:10.1107/S2052520624008679)
Supplement: Supplementary file 3 [file b-80-00548-sup3.zip › SI-C_theoretical_structures_CCDC_lists_and_predictions/ranked_structure_sets/Group10_XtalPi/XXVII-2-XtalPi_8/XXVII-2-XtalPi/XXVII_structure_8_X82.cif]

data_XXVII_structure_8_X82

_chemical_formula_sum            'C44 H52 I2 Si2'

_space_group_crystal_system      triclinic
_space_group_name_H-M_alt        'P -1'
_space_group_IT_number           2

loop_
_symmetry_equiv_pos_site_id
_symmetry_equiv_pos_as_xyz
1 x,y,z
2 -x,-y,-z

_cell_length_a                       7.58178853
_cell_length_b                      15.65937613
_cell_length_c                      18.28145742
_cell_angle_alpha                   80.84215293
_cell_angle_beta                    82.66773153
_cell_angle_gamma                   89.41364490
_cell_volume                      2125.18491170
_cell_formula_units_Z                2

loop_
_atom_site_label
_atom_site_type_symbol
_atom_site_fract_x
_atom_site_fract_y
_atom_site_fract_z
C1     C       1.22372216      0.40191587      0.32632667
C2     C       1.14169186      0.38986607      0.40922801
C3     C       1.25967012      0.43199127      0.45674144
Si1    Si      1.06992361      0.27383782      0.45243177
C4     C       0.99199146      0.27794306      0.55103274
C5     C       0.95568458      0.27934227      0.61815909
C6     C       0.91895619      0.27878150      0.69588032
C7     C       0.75819216      0.31564509      0.72605422
C8     C       0.63359192      0.35299113      0.67971062
C9     C       0.47327748      0.38689060      0.70866737
C10    C       0.34430649      0.42228589      0.66186192
C11    C       0.18244321      0.44911988      0.69243688
C12    C       0.14091816      0.44388238      0.77155075
C13    C       0.26299611      0.41295577      0.81832499
C14    C       0.43316257      0.38351251      0.78896079
C15    C       0.55799400      0.34846944      0.83507446
C16    C       0.72008509      0.31363258      0.80625093
C17    C       0.84375198      0.27420296      0.85401509
C18    C       0.80347188      0.27168537      0.93191283
C19    C       0.76007941      0.26941891      0.99921638
Si2    Si      0.67954736      0.25871480      1.09960968
C20    C       0.68709346      0.13818616      1.13761017
C21    C       0.87032281      0.09930022      1.11665622
C22    C       0.63210125      0.11766372      1.22270933
C23    C       0.83419710      0.32407773      1.14492696
C24    C       0.74287091      0.34659676      1.21986360
C25    C       0.91321687      0.40536501      1.09203088
C26    C       0.44191692      0.30157944      1.10665563
C27    C       0.43617814      0.39890401      1.07427021
C28    C       0.32343955      0.24808764      1.06755182
C29    C       1.00414457      0.23680304      0.82377306
C30    C       1.12810320      0.19736387      0.86979892
C31    C       1.28564733      0.16165710      0.83982540
C32    C       1.41300869      0.12214785      0.88560244
C33    C       1.56559461      0.08582894      0.85516172
I1     I       1.74068216      0.02811810      0.92935583
C34    C       1.60151940      0.08797881      0.77556247
I2     I       1.82872476      0.02979883      0.72470389
C35    C       1.48431202      0.12755657      0.72967428
C36    C       1.32341785      0.16495540      0.75967257
C37    C       1.20251713      0.20420764      0.71384626
C38    C       1.04252581      0.23990449      0.74346670
C39    C       1.26037741      0.19316132      0.45112419
C40    C       1.22768944      0.10859572      0.50778487
C41    C       1.31559468      0.17236510      0.37175558
C42    C       0.87266403      0.24130712      0.40742396
C43    C       0.80989620      0.14685172      0.43562230
C44    C       0.71717858      0.30426816      0.41920574
H1     H       1.01386160      0.42457333      0.41241055
H2     H       1.14506284      0.36973278      0.29164612
H3     H       1.35952785      0.37609251      0.32045360
H4     H       1.23416816      0.47117271      0.30225074
H5     H       1.28488217      0.50069723      0.43344622
H6     H       1.38991176      0.40031592      0.45838971
H7     H       1.19454365      0.42840530      0.51442752
H8     H       1.37220848      0.22748910      0.46748876
H9     H       1.12808997      0.06677142      0.49193690
H10    H       1.18109848      0.12077449      0.56462585
H11    H       1.35197841      0.07130112      0.50963366
H12    H       1.42204672      0.12395014      0.37183149
H13    H       1.36419896      0.22977970      0.33170016
H14    H       1.20398012      0.14478232      0.34985487
H15    H       0.91739402      0.24770773      0.34672235
H16    H       0.91216214      0.09992061      0.42119698
H17    H       0.69102851      0.13235960      0.41063365
H18    H       0.77465109      0.13492486      0.49686049
H19    H       0.60579037      0.28846915      0.39043818
H20    H       0.75437147      0.37212938      0.39766597
H21    H       0.66772622      0.29963619      0.47915240
H22    H       0.58934402      0.10709647      1.10991328
H23    H       0.97356587      0.12528869      1.14462497
H24    H       0.91311530      0.11234821      1.05608406
H25    H       0.86660324      0.02863882      1.13449350
H26    H       0.63411712      0.04737445      1.24214620
H27    H       0.49744121      0.14027352      1.23913919
H28    H       0.72474908      0.14770567      1.25322266
H29    H       0.94573403      0.28024944      1.15762991
H30    H       0.83863609      0.37555212      1.24948959
H31    H       0.68428299      0.28918237      1.25723266
H32    H       0.63625987      0.39401621      1.21151762
H33    H       0.80901205      0.45156831      1.07634633
H34    H       0.98451423      0.38885285      1.03995421
H35    H       1.00716572      0.43929188      1.11905304
H36    H       0.38903418      0.29323013      1.16675427
H37    H       0.29797838      0.42127367      1.07430808
H38    H       0.50097070      0.41179424      1.01604471
H39    H       0.50313973      0.43947957      1.10646086
H40    H       0.37648177      0.25052480      1.00821403
H41    H       0.18739533      0.27362486      1.06944019
H42    H       0.31408005      0.17964296      1.09353560
H43    H       0.37575680      0.42513618      0.60161507
H44    H       0.08246915      0.47295081      0.65657439
H45    H       0.00991654      0.46393194      0.79446776
H46    H       0.23074607      0.40811355      0.87883164
H47    H       0.66237433      0.35360883      0.61958299
H48    H       0.52767564      0.34563070      0.89535880
H49    H       1.10036563      0.19561809      0.93010613
H50    H       1.23188017      0.20775495      0.65348127
H51    H       1.51141334      0.13021078      0.66924846
H52    H       1.38720203      0.12116671      0.94572939
