# Supplementary material for: The seventh blind test of crystal structure prediction: structure ranking methods
Source: Acta Crystallogr B Struct Sci Cryst Eng Mater. 2024 Oct 17;80(Pt 6):548–74. doi: 10.1107/S2052520624008679 (PMC11789160; doi:10.1107/S2052520624008679)
Supplement: Supplementary file 3 [file b-80-00548-sup3.zip › SI-C_theoretical_structures_CCDC_lists_and_predictions/ranked_structure_sets/Group10_XtalPi/XXVII-2-XtalPi_8/XXVII-2-XtalPi/XXVII_structure_90_X35.cif]

data_XXVII_structure_90_X35

_chemical_formula_sum            'C44 H52 I2 Si2'

_space_group_crystal_system      monoclinic
_space_group_name_H-M_alt        'P 1 2_1/c 1'
_space_group_IT_number           14

loop_
_symmetry_equiv_pos_site_id
_symmetry_equiv_pos_as_xyz
1 x,y,z
2 -x,-y,-z
3 x,-y+1/2,z+1/2
4 -x,y+1/2,-z+1/2

_cell_length_a                       9.20415879
_cell_length_b                      34.91004872
_cell_length_c                      13.11255015
_cell_angle_alpha                   90.00002425
_cell_angle_beta                    98.42178221
_cell_angle_gamma                   89.99998359
_cell_volume                      4167.86045733
_cell_formula_units_Z                4

loop_
_atom_site_label
_atom_site_type_symbol
_atom_site_fract_x
_atom_site_fract_y
_atom_site_fract_z
C1     C       0.92542066      0.66819577      0.91338295
C2     C       0.95705362      0.66652698      0.80130600
C3     C       1.10612727      0.68569790      0.79323261
Si1    Si      0.79818121      0.68636130      0.70641302
C4     C       0.78616989      0.73772708      0.73410187
C5     C       0.79175909      0.77268197      0.74326502
C6     C       0.80802877      0.81282807      0.75000045
C7     C       0.69936591      0.83594355      0.78762610
C8     C       0.57153620      0.81965471      0.81739320
C9     C       0.46671861      0.84185287      0.85727259
C10    C       0.33726502      0.82538680      0.88801799
C11    C       0.23623033      0.84795067      0.92676872
C12    C       0.25743961      0.88845486      0.93682940
C13    C       0.38036754      0.90547771      0.90899871
C14    C       0.48917190      0.88301764      0.86828990
C15    C       0.61451200      0.89938032      0.83771861
C16    C       0.72086061      0.87711413      0.79742009
C17    C       0.84886520      0.89405814      0.76678239
C18    C       0.87158310      0.93399588      0.77441629
C19    C       0.89689642      0.96851929      0.77698708
Si2    Si      0.93019985      1.01964278      0.75715468
C20    C       0.79530414      1.04846899      0.82359854
C21    C       0.64260885      1.02994868      0.82042455
C22    C       0.78243941      1.09010234      0.78399598
C23    C       0.91086855      1.02505310      0.61040025
C24    C       0.97195895      1.06297099      0.57321121
C25    C       0.75299081      1.01748365      0.55602992
C26    C       1.12763234      1.03082935      0.81614351
C27    C       1.15806355      1.02484538      0.93386667
C28    C       1.23841765      1.00757070      0.76326069
C29    C       0.95535485      0.87107243      0.72606397
C30    C       1.07986232      0.88760989      0.69229117
C31    C       1.18333955      0.86542847      0.65133272
C32    C       1.30552788      0.88240120      0.61244091
C33    C       1.40228793      0.86047874      0.56691501
I1     I       1.57431428      0.88981777      0.50839461
C34    C       1.38387508      0.81949262      0.56017574
I2     I       1.52370571      0.78393184      0.48701232
C35    C       1.27023198      0.80216702      0.60021123
C36    C       1.16554956      0.82423247      0.64574233
C37    C       1.04419469      0.80748655      0.68071889
C38    C       0.93614262      0.82981371      0.71903015
C39    C       0.83175416      0.68108698      0.56613400
C40    C       0.90317646      0.64204535      0.54818277
C41    C       0.92023002      0.71423768      0.52709449
C42    C       0.61854102      0.66305499      0.72754166
C43    C       0.48354461      0.68399582      0.66969448
C44    C       0.61455360      0.61980122      0.70306393
H1     H       0.96470017      0.63597876      0.78050535
H2     H       0.82231575      0.65385943      0.92362772
H3     H       0.91851967      0.69806801      0.93941931
H4     H       1.01435846      0.65418408      0.96530173
H5     H       1.10435322      0.71622114      0.81493740
H6     H       1.13599591      0.68407434      0.71517714
H7     H       1.19521431      0.67192684      0.84612855
H8     H       0.72111207      0.68147594      0.51995986
H9     H       0.61428947      0.66615645      0.81080047
H10    H       0.84029022      0.61767080      0.57201204
H11    H       1.01511736      0.64033689      0.59076068
H12    H       0.91121307      0.63798649      0.46597431
H13    H       0.86632406      0.74204341      0.53364855
H14    H       0.93193418      0.71008607      0.44538875
H15    H       1.03180201      0.71614938      0.57093277
H16    H       0.38113331      0.67048126      0.68583266
H17    H       0.48218324      0.68319090      0.58569892
H18    H       0.48104550      0.71427394      0.69296254
H19    H       0.60732806      0.61436995      0.61961841
H20    H       0.51871103      0.60626278      0.72909457
H21    H       0.71252556      0.60489710      0.74235642
H22    H       0.55445677      0.78880409      0.80866070
H23    H       1.03024651      0.77652276      0.67620726
H24    H       0.63110626      0.93027688      0.84488451
H25    H       1.09453970      0.91854735      0.69785084
H26    H       0.32060097      0.79449025      0.87995646
H27    H       1.25616810      0.77114245      0.59524922
H28    H       0.39666653      0.93642574      0.91643539
H29    H       0.13823736      0.83503566      0.94942304
H30    H       1.31949420      0.91338696      0.61828329
H31    H       0.17377336      0.90580902      0.96589637
H32    H       0.84678215      1.04928154      0.90531474
H33    H       0.98077193      1.00155529      0.58836116
H34    H       1.14432865      1.06153617      0.80086445
H35    H       0.65031872      1.00053088      0.85066737
H36    H       0.58324104      1.02883255      0.74118562
H37    H       0.57499159      1.04674190      0.86707582
H38    H       0.71912303      1.09169799      0.70600727
H39    H       0.89049674      1.10290391      0.78062940
H40    H       0.72620042      1.10820973      0.83474136
H41    H       0.90207586      1.08750838      0.58642274
H42    H       0.97658737      1.06183197      0.48966866
H43    H       1.08401344      1.06921782      0.61174988
H44    H       0.74916270      1.01731205      0.47149550
H45    H       0.67645832      1.03989426      0.57395776
H46    H       0.71072239      0.98967898      0.57844717
H47    H       1.27316567      1.03222054      0.96373620
H48    H       1.14108949      0.99468065      0.95395554
H49    H       1.08779833      1.04256214      0.97595324
H50    H       1.23195890      1.01443252      0.68084449
H51    H       1.21951580      0.97654024      0.77012260
H52    H       1.35149444      1.01345214      0.79995382
