# Supplementary material for: The seventh blind test of crystal structure prediction: structure ranking methods
Source: Acta Crystallogr B Struct Sci Cryst Eng Mater. 2024 Oct 17;80(Pt 6):548–74. doi: 10.1107/S2052520624008679 (PMC11789160; doi:10.1107/S2052520624008679)
Supplement: Supplementary file 3 [file b-80-00548-sup3.zip › SI-C_theoretical_structures_CCDC_lists_and_predictions/ranked_structure_sets/Group10_XtalPi/XXVII-2-XtalPi_8/XXVII-2-XtalPi/XXVII_structure_91_X89.cif]

data_XXVII_structure_91_X89

_chemical_formula_sum            'C44 H52 I2 Si2'

_space_group_crystal_system      monoclinic
_space_group_name_H-M_alt        'C 1 c 1'
_space_group_IT_number           9

loop_
_symmetry_equiv_pos_site_id
_symmetry_equiv_pos_as_xyz
1 x,y,z
2 x,-y,z+1/2
3 x+1/2,y+1/2,z
4 x+1/2,-y+1/2,z+1/2

_cell_length_a                       7.28801200
_cell_length_b                      17.73912601
_cell_length_c                      43.30609969
_cell_angle_alpha                   90.00000000
_cell_angle_beta                   129.09040560
_cell_angle_gamma                   90.00000000
_cell_volume                      4345.47397188
_cell_formula_units_Z                4

loop_
_atom_site_label
_atom_site_type_symbol
_atom_site_fract_x
_atom_site_fract_y
_atom_site_fract_z
C1     C       1.38493145      0.66924972      0.35819050
C2     C       1.20324241      0.63531907      0.31625675
C3     C       1.22654274      0.54881755      0.31652289
Si1    Si      0.88642093      0.66636578      0.29106046
C4     C       0.71341281      0.64571663      0.23810553
C5     C       0.59739313      0.63637689      0.20218752
C6     C       0.46228298      0.62858893      0.16070225
C7     C       0.40551057      0.55565466      0.14322674
C8     C       0.48139490      0.49002457      0.16672258
C9     C       0.42624248      0.41818521      0.15001264
C10    C       0.50137641      0.35155746      0.17386383
C11    C       0.44500296      0.28157953      0.15663991
C12    C       0.30973064      0.27351320      0.11453207
C13    C       0.23366985      0.33608452      0.09061926
C14    C       0.28790264      0.41052141      0.10719105
C15    C       0.21226591      0.47549801      0.08377631
C16    C       0.26623067      0.54854648      0.10045412
C17    C       0.18613209      0.61516370      0.07650344
C18    C       0.04547015      0.60848082      0.03487880
C19    C      -0.07767927      0.60243980     -0.00134013
Si2    Si     -0.25968818      0.58765655     -0.05499028
C20    C      -0.53222927      0.65026045     -0.07889764
C21    C      -0.47219413      0.73022870     -0.06065061
C22    C      -0.69113274      0.65415224     -0.12468689
C23    C      -0.33910798      0.48297211     -0.06356924
C24    C      -0.11570758      0.43343771     -0.04356834
C25    C      -0.47669054      0.45962797     -0.04883913
C26    C      -0.06638705      0.61193335     -0.06927056
C27    C      -0.17174215      0.58582997     -0.11154802
C28    C       0.00337610      0.69605250     -0.06264667
C29    C       0.24201318      0.68849270      0.09397916
C30    C       0.16405442      0.75516106      0.07090552
C31    C       0.22058874      0.82655140      0.08847595
C32    C       0.14654960      0.89501980      0.06601277
C33    C       0.20857152      0.96434118      0.08446138
I1     I       0.09111013      1.06154423      0.04815223
C34    C       0.34899157      0.96930387      0.12702355
I2     I       0.45819814      1.07193459      0.15865908
C35    C       0.42111186      0.90470701      0.14935963
C36    C       0.36142990      0.83216058      0.13125232
C37    C       0.43807797      0.76694615      0.15414776
C38    C       0.38301162      0.69485943      0.13683409
C39    C       0.74252546      0.61440760      0.30964613
C40    C       0.65518431      0.53435644      0.29194425
C41    C       0.90230738      0.61309480      0.35552139
C42    C       0.87666332      0.77322380      0.29538751
C43    C       0.99283818      0.81473413      0.28019027
C44    C       0.62342409      0.80297043      0.27398432
H1     H       0.12998170      0.33004241      0.05843866
H2     H       0.60319982      0.35780918      0.20596271
H3     H       0.50303358      0.23147074      0.17527772
H4     H       0.26745590      0.21715772      0.10164005
H5     H       0.10760274      0.46980435      0.05164256
H6     H       0.58533004      0.49589217      0.19885864
H7     H       0.05890567      0.75046464      0.03870293
H8     H       0.54317197      0.77169946      0.18628018
H9     H       0.04025231      0.89139437      0.03373851
H10    H       0.52714066      0.90789887      0.18161751
H11    H       0.58382688      0.64829804      0.29841739
H12    H       0.98274576      0.78549779      0.32747710
H13    H       1.24036125      0.65861405      0.29696677
H14    H       1.56646155      0.65424904      0.37063880
H15    H       1.35864220      0.64869181      0.37909535
H16    H       1.37480099      0.73111010      0.35785695
H17    H       1.40805812      0.53236180      0.32959803
H18    H       1.10673812      0.52505018      0.28626364
H19    H       1.18577014      0.52163141      0.33439741
H20    H       0.98186975      0.87629973      0.28217532
H21    H       0.90363637      0.80090365      0.24882151
H22    H       1.18092040      0.80021521      0.29742006
H23    H       0.62417761      0.86480890      0.27711598
H24    H       0.54106500      0.77830336      0.28596025
H25    H       0.50826190      0.79014035      0.24194010
H26    H       0.56276375      0.50852951      0.30184744
H27    H       0.80224229      0.49657885      0.30141379
H28    H       0.53146093      0.53551463      0.25922180
H29    H       0.80600274      0.59090468      0.36542937
H30    H       1.05700166      0.57646580      0.36847321
H31    H       0.96728536      0.66956388      0.36872851
H32    H      -0.63355874      0.62176048     -0.07116683
H33    H      -0.45412849      0.47329877     -0.09599967
H34    H       0.09729853      0.57913974     -0.04786524
H35    H      -0.04963209      0.59756339     -0.11785984
H36    H      -0.33922264      0.61455110     -0.13460868
H37    H      -0.20702559      0.52493278     -0.11539478
H38    H      -0.16201744      0.37319727     -0.04683128
H39    H       0.01452929      0.44547025     -0.01147556
H40    H      -0.02676556      0.44216317     -0.05647469
H41    H      -0.52027040      0.39891970     -0.05409088
H42    H      -0.64388950      0.49078128     -0.06393969
H43    H      -0.37095585      0.46984620     -0.01668258
H44    H       0.13586286      0.70667173     -0.06663217
H45    H       0.07873582      0.71490467     -0.03248055
H46    H      -0.14988236      0.73211862     -0.08410289
H47    H      -0.63438440      0.76381020     -0.07507820
H48    H      -0.35764981      0.76128039     -0.06460275
H49    H      -0.38183041      0.72826496     -0.02857030
H50    H      -0.85923518      0.68296516     -0.13734415
H51    H      -0.73478655      0.59807353     -0.13861084
H52    H      -0.60488099      0.68630726     -0.13408910
