# Supplementary material for: The seventh blind test of crystal structure prediction: structure ranking methods
Source: Acta Crystallogr B Struct Sci Cryst Eng Mater. 2024 Oct 17;80(Pt 6):548–74. doi: 10.1107/S2052520624008679 (PMC11789160; doi:10.1107/S2052520624008679)
Supplement: Supplementary file 3 [file b-80-00548-sup3.zip › SI-C_theoretical_structures_CCDC_lists_and_predictions/ranked_structure_sets/Group10_XtalPi/XXVII-2-XtalPi_8/XXVII-2-XtalPi/XXVII_structure_92_X83.cif]

data_XXVII_structure_92_X83

_chemical_formula_sum            'C44 H52 I2 Si2'

_space_group_crystal_system      triclinic
_space_group_name_H-M_alt        'P -1'
_space_group_IT_number           2

loop_
_symmetry_equiv_pos_site_id
_symmetry_equiv_pos_as_xyz
1 x,y,z
2 -x,-y,-z

_cell_length_a                       8.74912892
_cell_length_b                       7.22149132
_cell_length_c                      33.78692067
_cell_angle_alpha                   92.92742555
_cell_angle_beta                    89.05367184
_cell_angle_gamma                   97.62447112
_cell_volume                      2112.98053848
_cell_formula_units_Z                2

loop_
_atom_site_label
_atom_site_type_symbol
_atom_site_fract_x
_atom_site_fract_y
_atom_site_fract_z
C1     C      -0.14043809      0.28052917      0.41480820
C2     C      -0.02972044      0.45756534      0.42783956
C3     C      -0.06640782      0.62825801      0.40563427
Si1    Si      0.18102232      0.41770514      0.42116863
C4     C       0.21699782      0.38386217      0.36795688
C5     C       0.24117006      0.36824356      0.33216580
C6     C       0.26248875      0.35150217      0.29071917
C7     C       0.33435833      0.20007330      0.27353567
C8     C       0.38979488      0.06893014      0.29722314
C9     C       0.46268365     -0.07797345      0.28078465
C10    C       0.52578298     -0.20589393      0.30486788
C11    C       0.60099967     -0.34548577      0.28783989
C12    C       0.61678987     -0.36737334      0.24568091
C13    C       0.55695110     -0.24800221      0.22155862
C14    C       0.47939142     -0.09847144      0.23800732
C15    C       0.42147634      0.02897327      0.21433386
C16    C       0.35020341      0.18020931      0.23066181
C17    C       0.29215014      0.31162218      0.20638755
C18    C       0.31039121      0.29363686      0.16478387
C19    C       0.32946011      0.27787801      0.12873242
Si2    Si      0.37415238      0.23259044      0.07615257
C20    C       0.40830016     -0.02344214      0.07090894
C21    C       0.55331792     -0.05741886      0.09345057
C22    C       0.26639549     -0.15634541      0.08480348
C23    C       0.20609907      0.28214170      0.04436223
C24    C       0.04729144      0.24916331      0.06519434
C25    C       0.20128553      0.17823582      0.00316758
C26    C       0.55457823      0.40133690      0.06314850
C27    C       0.67244266      0.44630194      0.09692685
C28    C       0.63420435      0.33661084      0.02476454
C29    C       0.21758624      0.46140264      0.22370605
C30    C       0.15325628      0.58842052      0.20047192
C31    C       0.07841115      0.73264005      0.21776198
C32    C       0.01029277      0.86094488      0.19487354
C33    C      -0.06127663      1.00252856      0.21286884
I1     I      -0.15767585      1.18334932      0.17594758
C34    C      -0.07001730      1.02370783      0.25539632
I2     I      -0.18066281      1.23364786      0.28531394
C35    C      -0.00576924      0.90290758      0.27826893
C36    C       0.06938653      0.75495325      0.26060208
C37    C       0.13371363      0.63157208      0.28369941
C38    C       0.20551890      0.48272333      0.26659690
C39    C       0.21958408      0.19282214      0.44430217
C40    C       0.38789997      0.15682896      0.43675014
C41    C       0.17598410      0.18124668      0.48867827
C42    C       0.31504081      0.63757536      0.43822975
C43    C       0.30662231      0.67898366      0.48336136
C44    C       0.48409975      0.64223988      0.42401900
H1     H      -0.04815205      0.48769027      0.45985894
H2     H      -0.12132809      0.24005465      0.38342602
H3     H      -0.26168044      0.30583975      0.41806395
H4     H      -0.12607934      0.15982406      0.43240519
H5     H      -0.18767012      0.65042223      0.41042123
H6     H      -0.04844184      0.60667753      0.37345186
H7     H       0.00578635      0.75859259      0.41549886
H8     H       0.14365974      0.08154642      0.42765830
H9     H       0.41951312      0.16022463      0.40508247
H10    H       0.40706472      0.02004007      0.44704356
H11    H       0.46868869      0.26235498      0.45286176
H12    H       0.18631934      0.04142942      0.49911282
H13    H       0.05675495      0.20826859      0.49473551
H14    H       0.25245513      0.28244510      0.50716390
H15    H       0.26704086      0.75018696      0.42345415
H16    H       0.18779717      0.68513074      0.49396415
H17    H       0.37518362      0.81351757      0.49216833
H18    H       0.35296979      0.57058619      0.49952190
H19    H       0.54420765      0.54556517      0.44019208
H20    H       0.54845479      0.78334913      0.42921302
H21    H       0.49247361      0.60315973      0.39223494
H22    H       0.42730920     -0.05473821      0.03899156
H23    H       0.56627859     -0.20710055      0.09224438
H24    H       0.54641101     -0.01222926      0.12491615
H25    H       0.65990081      0.01755627      0.08125879
H26    H       0.29078678     -0.30251822      0.08335541
H27    H       0.16383656     -0.15048120      0.06667892
H28    H       0.23636039     -0.12098691      0.11582096
H29    H       0.23011651      0.43359023      0.03966830
H30    H       0.01431753      0.10143298      0.07192434
H31    H      -0.04262149      0.28871220      0.04601865
H32    H       0.04545885      0.33218847      0.09334507
H33    H       0.31132308      0.20289382     -0.01317192
H34    H       0.11177827      0.22387482     -0.01540287
H35    H       0.17242986      0.02615222      0.00565846
H36    H       0.50877406      0.53270320      0.05727337
H37    H       0.76490809      0.55755710      0.08865252
H38    H       0.72815967      0.32296872      0.10289161
H39    H       0.61849622      0.49290129      0.12468016
H40    H       0.55816756      0.32854804     -0.00101589
H41    H       0.67130698      0.19802400      0.02729361
H42    H       0.73812490      0.43450833      0.01822444
H43    H       0.51351934     -0.18929418      0.33703856
H44    H       0.64884570     -0.44137717      0.30671533
H45    H       0.67674829     -0.47969053      0.23286406
H46    H       0.56854887     -0.26452331      0.18934772
H47    H       0.37719585      0.08464408      0.32937842
H48    H       0.43237130      0.01202101      0.18222637
H49    H       0.16196529      0.57270228      0.16824448
H50    H       0.12722944      0.64893183      0.31590274
H51    H      -0.01157000      0.91802166      0.31054820
H52    H       0.01617908      0.84541799      0.16260761
