# Supplementary material for: The seventh blind test of crystal structure prediction: structure ranking methods
Source: Acta Crystallogr B Struct Sci Cryst Eng Mater. 2024 Oct 17;80(Pt 6):548–74. doi: 10.1107/S2052520624008679 (PMC11789160; doi:10.1107/S2052520624008679)
Supplement: Supplementary file 3 [file b-80-00548-sup3.zip › SI-C_theoretical_structures_CCDC_lists_and_predictions/ranked_structure_sets/Group10_XtalPi/XXVII-2-XtalPi_8/XXVII-2-XtalPi/XXVII_structure_93_X44.cif]

data_XXVII_structure_93_X44

_chemical_formula_sum            'C44 H52 I2 Si2'

_space_group_crystal_system      triclinic
_space_group_name_H-M_alt        'P -1'
_space_group_IT_number           2

loop_
_symmetry_equiv_pos_site_id
_symmetry_equiv_pos_as_xyz
1 x,y,z
2 -x,-y,-z

_cell_length_a                       7.36377538
_cell_length_b                      11.32345585
_cell_length_c                      25.94337943
_cell_angle_alpha                   81.83444321
_cell_angle_beta                    85.79691909
_cell_angle_gamma                   72.54656647
_cell_volume                      2041.65215965
_cell_formula_units_Z                2

loop_
_atom_site_label
_atom_site_type_symbol
_atom_site_fract_x
_atom_site_fract_y
_atom_site_fract_z
C1     C       0.66677868      0.98890640      0.85578683
C2     C       0.57099267      0.93541783      0.90465144
C3     C       0.36040776      0.95454311      0.89476114
Si1    Si      0.70295404      0.76633025      0.92824931
C4     C       0.70780139      0.67820754      0.87367803
C5     C       0.71951247      0.63172320      0.83314492
C6     C       0.74646329      0.57524230      0.78691306
C7     C       0.89193598      0.59449789      0.74978641
C8     C       1.00196128      0.67311802      0.75740237
C9     C       1.15044143      0.68846870      0.72286446
C10    C       1.26532365      0.76556306      0.73164305
C11    C       1.41258763      0.77763075      0.69767048
C12    C       1.45514542      0.71206757      0.65292447
C13    C       1.34932851      0.63658682      0.64324052
C14    C       1.19289354      0.62216708      0.67732687
C15    C       1.08181018      0.54606936      0.66890434
C16    C       0.93139299      0.53019498      0.70360347
C17    C       0.81972180      0.45136658      0.69515447
C18    C       0.84637904      0.38998096      0.65008346
C19    C       0.84907847      0.33280559      0.61300031
Si2    Si      0.84155755      0.24038066      0.56054781
C20    C       0.96944267      0.30727719      0.50211990
C21    C       0.84429988      0.43834095      0.48079684
C22    C       1.04048279      0.22508727      0.45801092
C23    C       0.96704266      0.06926961      0.58317833
C24    C       0.85998352      0.01044513      0.62830473
C25    C       1.17461882      0.04935307      0.59764653
C26    C       0.58095546      0.26698717      0.54519184
C27    C       0.56181975      0.17153829      0.51029509
C28    C       0.44470053      0.27363630      0.59350167
C29    C       0.67395434      0.43288167      0.73229462
C30    C       0.56659005      0.35246983      0.72523919
C31    C       0.42298655      0.33425811      0.76070196
C32    C       0.31460568      0.25311344      0.75277705
C33    C       0.17257095      0.23549392      0.78770266
I1     I       0.02737656      0.11037593      0.77141574
C34    C       0.13089188      0.29975740      0.83325657
I2     I      -0.08275466      0.27533546      0.88937695
C35    C       0.23302860      0.37848219      0.84206113
C36    C       0.38193939      0.39879441      0.80651419
C37    C       0.48926997      0.47733406      0.81442158
C38    C       0.63522425      0.49632981      0.77856125
C39    C       0.57639814      0.69765245      0.98657640
C40    C       0.69210844      0.56356940      1.00748090
C41    C       0.52414771      0.78120249      1.03063749
C42    C       0.95843296      0.75079429      0.94508738
C43    C       0.96651230      0.86541848      0.96996355
C44    C       1.10277277      0.72460675      0.89882240
H1     H       1.49942000      0.83635205      0.70487037
H2     H       1.57452525      0.72119189      0.62670783
H3     H       1.38571189      0.58463197      0.60974919
H4     H       1.23465655      0.81366008      0.76630164
H5     H       1.11333462      0.49555691      0.63499972
H6     H       0.97178421      0.72177701      0.79183083
H7     H       0.59738489      0.30291884      0.69117008
H8     H       0.46026283      0.52581917      0.84895057
H9     H       0.34654689      0.20525482      0.71808624
H10    H       0.20132205      0.42670439      0.87660693
H11    H       0.44242909      0.69261044      0.97170164
H12    H       0.57778504      0.98811115      0.93675170
H13    H       0.99871902      0.66886399      0.97513704
H14    H       0.66380614      0.93936164      0.82228428
H15    H       0.81563517      0.98260834      0.86167534
H16    H       0.59075871      1.08841207      0.84479507
H17    H       0.28788950      1.05384936      0.88289414
H18    H       0.28371736      0.92412009      0.92944466
H19    H       0.34585503      0.90277935      0.86318855
H20    H       0.60959057      0.52238559      1.03825759
H21    H       0.82504439      0.56254251      1.02472764
H22    H       0.73063276      0.50195376      0.97663144
H23    H       0.45395972      0.73834751      1.06405134
H24    H       0.42658180      0.87354967      1.01751589
H25    H       0.65098460      0.79519033      1.04583824
H26    H       1.10669041      0.84852644      0.98669159
H27    H       0.85993303      0.88731842      1.00188671
H28    H       0.94338979      0.94930172      0.94110897
H29    H       1.07421749      0.80392028      0.86757764
H30    H       1.09731150      0.64222291      0.88184941
H31    H       1.24950992      0.70798224      0.91091624
H32    H       1.09584596      0.31889985      0.51876774
H33    H       0.97102103      0.02066604      0.54885527
H34    H       0.53789235      0.35997367      0.52191452
H35    H       0.41530263      0.19583289      0.49671327
H36    H       0.59520359      0.07642287      0.53143813
H37    H       0.65664592      0.16816222      0.47537152
H38    H       0.29621386      0.29350078      0.58226329
H39    H       0.45071114      0.34799677      0.61573128
H40    H       0.47908560      0.18545770      0.61994838
H41    H       0.92422518      0.48520111      0.45155587
H42    H       0.79243434      0.49852132      0.51185828
H43    H       0.71878183      0.43279047      0.46189432
H44    H       1.11935247      0.27003922      0.42745470
H45    H       0.92215280      0.21017892      0.43886215
H46    H       1.13665582      0.13307368      0.47223249
H47    H       0.94394342     -0.08623383      0.64151616
H48    H       0.72049174      0.00754263      0.61690478
H49    H       0.83657514      0.06275036      0.66215831
H50    H       1.24734369     -0.05072337      0.60789444
H51    H       1.17938963      0.09648679      0.63163823
H52    H       1.25694456      0.08514962      0.56544772
