# Supplementary material for: The seventh blind test of crystal structure prediction: structure ranking methods
Source: Acta Crystallogr B Struct Sci Cryst Eng Mater. 2024 Oct 17;80(Pt 6):548–74. doi: 10.1107/S2052520624008679 (PMC11789160; doi:10.1107/S2052520624008679)
Supplement: Supplementary file 3 [file b-80-00548-sup3.zip › SI-C_theoretical_structures_CCDC_lists_and_predictions/ranked_structure_sets/Group10_XtalPi/XXVII-2-XtalPi_8/XXVII-2-XtalPi/XXVII_structure_94_X58.cif]

data_XXVII_structure_94_X58

_chemical_formula_sum            'C44 H52 I2 Si2'

_space_group_crystal_system      monoclinic
_space_group_name_H-M_alt        'P 1 2_1/n 1'
_space_group_IT_number           14

loop_
_symmetry_equiv_pos_site_id
_symmetry_equiv_pos_as_xyz
1 x,y,z
2 -x,-y,-z
3 x+1/2,-y+1/2,z+1/2
4 -x+1/2,y+1/2,-z+1/2

_cell_length_a                       7.21326432
_cell_length_b                      18.20063878
_cell_length_c                      31.50644752
_cell_angle_alpha                   89.99995668
_cell_angle_beta                    96.87952403
_cell_angle_gamma                   90.00008070
_cell_volume                      4106.57516032
_cell_formula_units_Z                4

loop_
_atom_site_label
_atom_site_type_symbol
_atom_site_fract_x
_atom_site_fract_y
_atom_site_fract_z
C1     C       0.35503280     -0.16203348      0.40451369
C2     C       0.14262452     -0.16743004      0.39137849
C3     C       0.03907385     -0.14473746      0.42945217
Si1    Si      0.06646990     -0.11215205      0.34074954
C4     C       0.12825613     -0.01519659      0.35157652
C5     C       0.15029187      0.05105863      0.35756328
C6     C       0.16488702      0.12753086      0.36499890
C7     C       0.31041846      0.16904813      0.34918084
C8     C       0.44351035      0.13582452      0.32581815
C9     C       0.58914910      0.17598267      0.31131665
C10    C       0.72675190      0.14299552      0.28804527
C11    C       0.86856466      0.18427631      0.27467498
C12    C       0.88164681      0.26133624      0.28362596
C13    C       0.75360150      0.29499247      0.30604942
C14    C       0.60361578      0.25416255      0.32054693
C15    C       0.47097959      0.28754614      0.34303377
C16    C       0.32302840      0.24764203      0.35751350
C17    C       0.18657661      0.28281649      0.37996225
C18    C       0.19507688      0.35977169      0.38564369
C19    C       0.20358695      0.42700130      0.38867299
Si2    Si      0.18805924      0.52735741      0.38269695
C20    C      -0.02457716      0.54222971      0.34117556
C21    C      -0.03075251      0.49642075      0.29976540
C22    C      -0.05312068      0.62439233      0.33090308
C23    C       0.14480238      0.56909201      0.43610488
C24    C       0.29955077      0.54370972      0.47119872
C25    C      -0.05112271      0.55099692      0.44805223
C26    C       0.42150650      0.56224691      0.36776822
C27    C       0.44835468      0.54365608      0.32121770
C28    C       0.45476752      0.64469479      0.37701739
C29    C       0.04050220      0.24143443      0.39545724
C30    C      -0.09504283      0.27514562      0.41789216
C31    C      -0.23575643      0.23453866      0.43389250
C32    C      -0.37314029      0.26802787      0.45682864
C33    C      -0.50906793      0.22690072      0.47292626
I1     I      -0.70383831      0.28425898      0.50604161
C34    C      -0.51575395      0.14841217      0.46665159
I2     I      -0.71780628      0.08094786      0.49100475
C35    C      -0.38728867      0.11462178      0.44416283
C36    C      -0.24366497      0.15572637      0.42725006
C37    C      -0.11156885      0.12204946      0.40472515
C38    C       0.03103527      0.16253677      0.38829015
C39    C      -0.19789646     -0.11583507      0.32443719
C40    C      -0.27176026     -0.19462544      0.32944751
C41    C      -0.30709208     -0.05818550      0.34747283
C42    C       0.19621702     -0.14068947      0.29395758
C43    C       0.14236744     -0.09067185      0.25507469
C44    C       0.17361504     -0.22227369      0.28142101
H1     H       0.97333584      0.15831858      0.25729742
H2     H       0.99521378      0.29319806      0.27284926
H3     H       0.76466850      0.35351282      0.31355986
H4     H       0.71761018      0.08416481      0.28136164
H5     H       0.48223422      0.34629430      0.34982077
H6     H       0.43319062      0.07690390      0.31949292
H7     H      -0.08856245      0.33449370      0.42288168
H8     H      -0.11731273      0.06279664      0.39989887
H9     H      -0.36955374      0.32749598      0.46106980
H10    H      -0.39348591      0.05538989      0.43885124
H11    H      -0.21817418     -0.10227855      0.28992545
H12    H       0.10764357     -0.22550963      0.38350771
H13    H       0.34508935     -0.13072502      0.30491170
H14    H       0.39644204     -0.10496064      0.41253080
H15    H       0.43619015     -0.18100617      0.37932550
H16    H       0.39632308     -0.19581128      0.43309246
H17    H       0.08979258     -0.17706489      0.45817585
H18    H      -0.11253796     -0.15311442      0.42329875
H19    H       0.06457911     -0.08630495      0.43749017
H20    H      -0.42059135     -0.19900093      0.31701746
H21    H      -0.25744431     -0.21167875      0.36320938
H22    H      -0.19716070     -0.23484472      0.31187551
H23    H      -0.45731886     -0.05974797      0.33595982
H24    H      -0.25687085     -0.00240538      0.34204558
H25    H      -0.29328950     -0.06741175      0.38226025
H26    H       0.22488283     -0.10460234      0.22892054
H27    H       0.16635062     -0.03234281      0.26312344
H28    H      -0.00578536     -0.09718122      0.24246491
H29    H       0.02677292     -0.23682368      0.27175114
H30    H       0.22815138     -0.25846256      0.30787801
H31    H       0.24939206     -0.23521533      0.25395561
H32    H      -0.14121087      0.52302952      0.35823025
H33    H       0.15508251      0.62952203      0.43291188
H34    H       0.52731754      0.53091128      0.38888639
H35    H       0.58854996      0.55928646      0.31412472
H36    H       0.34731175      0.57337283      0.29840706
H37    H       0.43059535      0.48468944      0.31476519
H38    H       0.59370528      0.66148836      0.36932072
H39    H       0.44748750      0.65877773      0.41065599
H40    H       0.35156365      0.67882601      0.35749197
H41    H      -0.17176740      0.49804942      0.28175861
H42    H       0.00520759      0.43853387      0.30647891
H43    H       0.06670768      0.51792742      0.27848903
H44    H      -0.18689824      0.63461801      0.31110158
H45    H       0.05687259      0.64458346      0.31261140
H46    H      -0.05083312      0.65833685      0.35992093
H47    H       0.27860048      0.56727229      0.50252824
H48    H       0.43937313      0.56033327      0.46426977
H49    H       0.29949367      0.48349053      0.47456176
H50    H      -0.06672915      0.57073324      0.48050444
H51    H      -0.07669492      0.49125800      0.44780685
H52    H      -0.16228611      0.57648934      0.42588726
