# Supplementary material for: The seventh blind test of crystal structure prediction: structure ranking methods
Source: Acta Crystallogr B Struct Sci Cryst Eng Mater. 2024 Oct 17;80(Pt 6):548–74. doi: 10.1107/S2052520624008679 (PMC11789160; doi:10.1107/S2052520624008679)
Supplement: Supplementary file 3 [file b-80-00548-sup3.zip › SI-C_theoretical_structures_CCDC_lists_and_predictions/ranked_structure_sets/Group10_XtalPi/XXVII-2-XtalPi_8/XXVII-2-XtalPi/XXVII_structure_95_X51.cif]

data_XXVII_structure_95_X51

_chemical_formula_sum            'C44 H52 I2 Si2'

_space_group_crystal_system      monoclinic
_space_group_name_H-M_alt        'P 1 2_1/n 1'
_space_group_IT_number           14

loop_
_symmetry_equiv_pos_site_id
_symmetry_equiv_pos_as_xyz
1 x,y,z
2 -x,-y,-z
3 x+1/2,-y+1/2,z+1/2
4 -x+1/2,y+1/2,-z+1/2

_cell_length_a                       7.27062118
_cell_length_b                      18.16901029
_cell_length_c                      31.46149311
_cell_angle_alpha                   90.00000000
_cell_angle_beta                    89.44552921
_cell_angle_gamma                   90.00000000
_cell_volume                      4155.86834970
_cell_formula_units_Z                4

loop_
_atom_site_label
_atom_site_type_symbol
_atom_site_fract_x
_atom_site_fract_y
_atom_site_fract_z
C1     C       0.06196258      0.55217050      0.21270053
C2     C       0.19330911      0.57689997      0.17649303
C3     C       0.39581377      0.55846866      0.18647589
Si1    Si      0.11933982      0.53770164      0.12309227
C4     C       0.12966730      0.43692942      0.12688238
C5     C       0.14064427      0.36955756      0.12793828
C6     C       0.15455304      0.29218448      0.13041000
C7     C       0.31129061      0.26008719      0.15031580
C8     C       0.45735566      0.30368651      0.16541022
C9     C       0.61031602      0.27299838      0.18533484
C10    C       0.76006844      0.31702076      0.20022644
C11    C       0.90669354      0.28508411      0.22030786
C12    C       0.91330711      0.20716532      0.22671917
C13    C       0.77359996      0.16278313      0.21261498
C14    C       0.61777602      0.19373035      0.19141562
C15    C       0.47482727      0.15018603      0.17589042
C16    C       0.32197521      0.18059279      0.15477493
C17    C       0.17998283      0.13537227      0.13742384
C18    C       0.19563973      0.05810430      0.14046756
C19    C       0.21697600     -0.00875743      0.14300967
Si2    Si      0.26847205     -0.10660859      0.15205871
C20    C       0.10271817     -0.13649650      0.19618199
C21    C       0.11926548     -0.08824187      0.23618641
C22    C       0.10762150     -0.21935632      0.20669881
C23    C       0.21940244     -0.16084710      0.10181330
C24    C       0.35240756     -0.14576473      0.06435955
C25    C       0.01934109     -0.14904374      0.08759371
C26    C       0.51964231     -0.11213118      0.16886411
C27    C       0.59185498     -0.19208639      0.16543023
C28    C       0.64367145     -0.05721191      0.14434732
C29    C       0.02563722      0.16746904      0.11660448
C30    C      -0.11519827      0.12366250      0.09905182
C31    C      -0.26596398      0.15502042      0.07855510
C32    C      -0.40917092      0.11135582      0.06042419
C33    C      -0.55475424      0.14343468      0.03972833
I1     I      -0.75346028      0.07266595      0.01250888
C34    C      -0.56559065      0.22239340      0.03621662
I2     I      -0.77888999      0.27732225      0.00367293
C35    C      -0.43149953      0.26597240      0.05375403
C36    C      -0.27810288      0.23446564      0.07525177
C37    C      -0.14074905      0.27819105      0.09285019
C38    C       0.01254736      0.24711038      0.11338416
C39    C       0.29461317      0.56378219      0.08011553
C40    C       0.27592387      0.52314115      0.03737998
C41    C       0.31099965      0.64741384      0.07290565
C42    C      -0.13019784      0.56218576      0.11162659
C43    C      -0.18665529      0.53560726      0.06706271
C44    C      -0.17463167      0.64450296      0.11835657
H1     H       1.02107260      0.31899382      0.23094603
H2     H       1.03252949      0.18309481      0.24228095
H3     H       0.78019274      0.10308975      0.21675446
H4     H       0.75731082      0.37638412      0.19462774
H5     H       0.48160906      0.09070154      0.17996152
H6     H       0.45048631      0.36321441      0.16111273
H7     H      -0.10528151      0.06392166      0.10169010
H8     H      -0.15083133      0.33797782      0.09046289
H9     H      -0.40053033      0.05161433      0.06306668
H10    H      -0.44004635      0.32582583      0.05140493
H11    H       0.42446919      0.54484861      0.09455506
H12    H       0.18251848      0.63731915      0.17380175
H13    H      -0.21120404      0.53024286      0.13526238
H14    H       0.05739794      0.49172429      0.21535884
H15    H      -0.07960234      0.57174474      0.20775089
H16    H       0.10797572      0.57410448      0.24350011
H17    H       0.43111489      0.57611169      0.21893015
H18    H       0.49138851      0.58625852      0.16443422
H19    H       0.42236579      0.49886642      0.18458629
H20    H       0.39576557      0.53514978      0.01679826
H21    H       0.15352196      0.54132056      0.02004657
H22    H       0.26685341      0.46306076      0.04137195
H23    H       0.42611101      0.66029184      0.05105156
H24    H       0.33568174      0.67721016      0.10274341
H25    H       0.18537579      0.67022744      0.05862624
H26    H      -0.33500661      0.54252609      0.06206448
H27    H      -0.15321327      0.47708771      0.06202719
H28    H      -0.11643048      0.56723101      0.04192171
H29    H      -0.08963916      0.68018707      0.09780292
H30    H      -0.15272819      0.66182385      0.15144596
H31    H      -0.31917754      0.65627623      0.11066660
H32    H      -0.03337471     -0.12497944      0.18251672
H33    H       0.23420630     -0.21914545      0.11099778
H34    H       0.52074061     -0.09596986      0.20282412
H35    H       0.72786944     -0.19789255      0.18008657
H36    H       0.60531317     -0.20916445      0.13198523
H37    H       0.50032262     -0.23191199      0.18136753
H38    H       0.78313581     -0.05502722      0.15760679
H39    H       0.58729803     -0.00118980      0.14547459
H40    H       0.65748384     -0.07257498      0.11062732
H41    H       0.00399061     -0.09861135      0.25827637
H42    H       0.11861529     -0.02931612      0.22816432
H43    H       0.24689558     -0.09969595      0.25357258
H44    H      -0.00595639     -0.23465703      0.22836774
H45    H       0.23654251     -0.23517839      0.22237572
H46    H       0.09432642     -0.25304014      0.17785175
H47    H       0.31063382     -0.17789866      0.03629073
H48    H       0.49541207     -0.16078174      0.07140558
H49    H       0.35051589     -0.08728560      0.05516783
H50    H      -0.00738445     -0.17957041      0.05808764
H51    H      -0.00758105     -0.09046029      0.08106356
H52    H      -0.08122126     -0.16757412      0.11156545
