# Supplementary material for: The seventh blind test of crystal structure prediction: structure ranking methods
Source: Acta Crystallogr B Struct Sci Cryst Eng Mater. 2024 Oct 17;80(Pt 6):548–74. doi: 10.1107/S2052520624008679 (PMC11789160; doi:10.1107/S2052520624008679)
Supplement: Supplementary file 3 [file b-80-00548-sup3.zip › SI-C_theoretical_structures_CCDC_lists_and_predictions/ranked_structure_sets/Group10_XtalPi/XXVII-2-XtalPi_8/XXVII-2-XtalPi/XXVII_structure_96_X78.cif]

data_XXVII_structure_96_X78

_chemical_formula_sum            'C44 H52 I2 Si2'

_space_group_crystal_system      triclinic
_space_group_name_H-M_alt        'P -1'
_space_group_IT_number           2

loop_
_symmetry_equiv_pos_site_id
_symmetry_equiv_pos_as_xyz
1 x,y,z
2 -x,-y,-z

_cell_length_a                      17.35761550
_cell_length_b                       8.72745518
_cell_length_c                      14.44087249
_cell_angle_alpha                   87.23457005
_cell_angle_beta                    93.87854559
_cell_angle_gamma                  103.58291536
_cell_volume                      2120.37918666
_cell_formula_units_Z                2

loop_
_atom_site_label
_atom_site_type_symbol
_atom_site_fract_x
_atom_site_fract_y
_atom_site_fract_z
C1     C       0.29587984      0.60437915      0.16139568
C2     C       0.26734209      0.42378134      0.17357889
C3     C       0.17602771      0.37331849      0.17073425
Si1    Si      0.31753597      0.34213209      0.28023965
C4     C       0.42453413      0.40528549      0.26452376
C5     C       0.49664638      0.45163995      0.26048233
C6     C       0.57979359      0.50603102      0.25935782
C7     C       0.61681370      0.65722986      0.29472540
C8     C       0.57165043      0.75719673      0.32627755
C9     C       0.60721819      0.90550890      0.36060033
C10    C       0.56145170      1.00655364      0.39335151
C11    C       0.59766243      1.15381519      0.42421495
C12    C       0.68214428      1.20875313      0.42431408
C13    C       0.72839149      1.11468820      0.39512802
C14    C       0.69315589      0.95978895      0.36283735
C15    C       0.73834042      0.86008948      0.33345260
C16    C       0.70285474      0.70912359      0.29960179
C17    C       0.74922323      0.60747441      0.26939935
C18    C       0.83285040      0.65430940      0.27755428
C19    C       0.90555166      0.69608034      0.28128644
Si2    Si      1.01353421      0.76431249      0.27622272
C20    C       1.04607314      0.68663551      0.16654835
C21    C       0.98750072      0.53409873      0.13375287
C22    C       1.06426582      0.80661804      0.08440912
C23    C       1.03664032      0.98871810      0.28377685
C24    C       1.02500775      1.03334317      0.38325300
C25    C       0.98579139      1.06788006      0.21345078
C26    C       1.05903661      0.67368410      0.38305022
C27    C       1.03346467      0.49200613      0.38630565
C28    C       1.15023834      0.73010197      0.39186373
C29    C       0.71188172      0.46082439      0.22832738
C30    C       0.75638058      0.36357375      0.19218994
C31    C       0.71958478      0.21923216      0.15329331
C32    C       0.76410303      0.11668599      0.11993712
C33    C       0.72693212     -0.02791102      0.08524668
I1     I       0.80025754     -0.17443414      0.04748479
C34    C       0.64142584     -0.07706695      0.07890188
I2     I       0.57921964     -0.29209577      0.01938839
C35    C       0.59690282      0.01871495      0.11042713
C36    C       0.63378159      0.16755692      0.14949652
C37    C       0.58935295      0.26307153      0.18470678
C38    C       0.62591143      0.40925512      0.22376000
C39    C       0.29155693      0.11706514      0.28710979
C40    C       0.30259553      0.04536916      0.19480093
C41    C       0.34007237      0.05252250      0.36682604
C42    C       0.29848928      0.42912488      0.39364352
C43    C       0.22160551      0.33327628      0.43598194
C44    C       0.36992462      0.44760428      0.46548041
H1     H       0.28752462      0.37105630      0.11442230
H2     H       0.36085052      0.64201579      0.15820542
H3     H       0.27881118      0.66500320      0.21917056
H4     H       0.26898510      0.64724821      0.09661574
H5     H       0.15413521      0.24435624      0.17309110
H6     H       0.14989958      0.41904359      0.10633840
H7     H       0.15211423      0.42008538      0.22925533
H8     H       0.22800261      0.08024059      0.30179917
H9     H       0.28335738     -0.08413261      0.19960950
H10    H       0.36553482      0.07532959      0.17807200
H11    H       0.26846261      0.08656302      0.13594830
H12    H       0.32639622      0.08351639      0.43565630
H13    H       0.40409491      0.09908999      0.35920902
H14    H       0.32814095     -0.07738940      0.36614806
H15    H       0.28994822      0.54869412      0.37450224
H16    H       0.20780102      0.39126208      0.49701569
H17    H       0.22740817      0.21456200      0.45989628
H18    H       0.16994202      0.31909121      0.38608103
H19    H       0.38632371      0.33470645      0.48223597
H20    H       0.35569071      0.49068443      0.53112922
H21    H       0.42289750      0.53058608      0.44025421
H22    H       1.10268784      0.65541662      0.18980635
H23    H       1.01350952      0.47788796      0.08091047
H24    H       0.93217466      0.56070745      0.10250217
H25    H       0.97106054      0.44677668      0.19075930
H26    H       1.10721830      0.91552440      0.10453573
H27    H       1.01007132      0.83939206      0.05418752
H28    H       1.08976342      0.75562541      0.02856679
H29    H       1.09980806      1.03386339      0.26906706
H30    H       1.03298044      1.16178912      0.38769066
H31    H       1.06710624      0.99660174      0.43502016
H32    H       0.96451488      0.97782462      0.40395501
H33    H       1.00117471      1.19667678      0.22132483
H34    H       0.92227132      1.02476198      0.22560327
H35    H       0.99374216      1.04545607      0.14089645
H36    H       1.03486088      0.71591298      0.44329446
H37    H       1.05594936      0.44208302      0.32796332
H38    H       0.96837032      0.44928941      0.38322597
H39    H       1.05759367      0.44324643      0.45073983
H40    H       1.16993019      0.85842906      0.39946696
H41    H       1.17798694      0.69977935      0.33092477
H42    H       1.17466490      0.67334800      0.45311903
H43    H       0.49709843      0.96382437      0.39274361
H44    H       0.56216087      1.23065854      0.44793178
H45    H       0.70974564      1.32688119      0.44785878
H46    H       0.79292949      1.15681491      0.39551298
H47    H       0.50705272      0.71745824      0.32309539
H48    H       0.80292950      0.90025864      0.33581464
H49    H       0.82097402      0.40133768      0.19609922
H50    H       0.52482005      0.22415857      0.18241219
H51    H       0.53220049     -0.01797177      0.10660507
H52    H       0.82874706      0.15379614      0.12469166
