# Supplementary material for: The seventh blind test of crystal structure prediction: structure ranking methods
Source: Acta Crystallogr B Struct Sci Cryst Eng Mater. 2024 Oct 17;80(Pt 6):548–74. doi: 10.1107/S2052520624008679 (PMC11789160; doi:10.1107/S2052520624008679)
Supplement: Supplementary file 3 [file b-80-00548-sup3.zip › SI-C_theoretical_structures_CCDC_lists_and_predictions/ranked_structure_sets/Group10_XtalPi/XXVII-2-XtalPi_8/XXVII-2-XtalPi/XXVII_structure_97_X69.cif]

data_XXVII_structure_97_X69

_chemical_formula_sum            'C44 H52 I2 Si2'

_space_group_crystal_system      triclinic
_space_group_name_H-M_alt        'P 1'
_space_group_IT_number           1

loop_
_symmetry_equiv_pos_site_id
_symmetry_equiv_pos_as_xyz
1 x,y,z

_cell_length_a                       7.31547355
_cell_length_b                      13.36952025
_cell_length_c                      11.50701982
_cell_angle_alpha                   94.85173966
_cell_angle_beta                   107.68158396
_cell_angle_gamma                  102.73068431
_cell_volume                      1031.91722017
_cell_formula_units_Z                1

loop_
_atom_site_label
_atom_site_type_symbol
_atom_site_fract_x
_atom_site_fract_y
_atom_site_fract_z
C1     C       0.42655767      0.94781748     -0.30023308
C2     C       0.47605427      0.86172400     -0.22440248
C3     C       0.34041704      0.75427928     -0.29340095
Si1    Si      0.74680136      0.85551645     -0.17268620
C4     C       0.75682264      0.76532566     -0.05977008
C5     C       0.75336145      0.70097505      0.01010238
C6     C       0.75028390      0.61943817      0.08068126
C7     C       0.63225143      0.60771138      0.15985899
C8     C       0.52427432      0.68004580      0.17655806
C9     C       0.40403100      0.66757047      0.25121112
C10    C       0.28881190      0.73885714      0.26509067
C11    C       0.16621615      0.72264607      0.33532086
C12    C       0.15159189      0.63379762      0.39656097
C13    C       0.26162105      0.56430780      0.38734021
C14    C       0.39063730      0.57789758      0.31443380
C15    C       0.49850618      0.50642520      0.29913534
C16    C       0.61904482      0.51795187      0.22314301
C17    C       0.72396077      0.44265870      0.20518681
C18    C       0.71411562      0.35625302      0.26782368
C19    C       0.71641639      0.28351412      0.32621691
Si2    Si      0.77921808      0.20020217      0.44387652
C20    C       0.62725630      0.06057296      0.37665412
C21    C       0.67236492      0.02132511      0.26094587
C22    C       0.40262138      0.04830369      0.34630466
C23    C       0.73111144      0.26060691      0.58479995
C24    C       0.81598557      0.21253383      0.70025606
C25    C       0.81740857      0.37999603      0.60954922
C26    C       1.05877043      0.21324303      0.48876318
C27    C       1.14772877      0.24231130      0.38685307
C28    C       1.11716678      0.11819461      0.54201676
C29    C       0.84556137      0.45574944      0.12808032
C30    C       0.95216986      0.38287032      0.11023707
C31    C       1.07265089      0.39599835      0.03593366
C32    C       1.18198834      0.32307839      0.01724472
C33    C       1.29307601      0.33591378     -0.06050543
I1     I       1.43725942      0.21942177     -0.08833073
C34    C       1.30340695      0.42449870     -0.12351544
I2     I       1.46088492      0.44702049     -0.24972077
C35    C       1.20563596      0.49776991     -0.10418884
C36    C       1.08707411      0.48627607     -0.02543018
C37    C       0.98248799      0.55861818     -0.00849283
C38    C       0.86045869      0.54610420      0.06633348
C39    C       0.83503916      0.80333322     -0.30060753
C40    C       0.78615934      0.85884823     -0.41419118
C41    C       0.77112480      0.68441014     -0.34128146
C42    C       0.93008011      0.98389114     -0.08352499
C43    C       1.13459758      0.96618973     -0.01450346
C44    C       0.85028149      1.03451036      0.00949792
H1     H       0.44759695      0.87747408     -0.13626171
H2     H       0.44504159      0.93490419     -0.39134681
H3     H       0.27063611      0.94954791     -0.31706646
H4     H       0.52017740      1.02557599     -0.25288623
H5     H       0.36323546      0.73489591     -0.38171724
H6     H       0.36950693      0.69205752     -0.23924094
H7     H       0.18261610      0.75281819     -0.31482086
H8     H       0.99834103      0.82612798     -0.25639791
H9     H       0.82795349      0.94389041     -0.38791483
H10    H       0.86695551      0.84029882     -0.47675534
H11    H       0.62662223      0.83392320     -0.46830607
H12    H       0.60916077      0.65542406     -0.38448365
H13    H       0.83763788      0.66214276     -0.41060931
H14    H       0.81743500      0.64324089     -0.26307375
H15    H       0.94935936      1.03694013     -0.15016962
H16    H       1.12052053      0.91099317      0.05014175
H17    H       1.20249950      0.93516306     -0.07797568
H18    H       1.23930512      1.03958140      0.03945359
H19    H       0.71056465      1.05477265     -0.03574178
H20    H       0.82222494      0.98139899      0.07379833
H21    H       0.95865307      1.10635390      0.06562465
H22    H       0.67430815      0.01246308      0.44783693
H23    H       0.82989990      0.02278658      0.28116234
H24    H       0.58493210     -0.05946661      0.22172374
H25    H       0.63356920      0.06927150      0.18845881
H26    H       0.31791889     -0.03274977      0.30650129
H27    H       0.36583369      0.06956930      0.42889456
H28    H       0.34896076      0.09749637      0.27832494
H29    H       0.56897229      0.24465089      0.56421455
H30    H       0.78048541      0.24550649      0.77934009
H31    H       0.75493850      0.12765953      0.68427017
H32    H       0.97858604      0.22840799      0.72821221
H33    H       0.73211179      0.41737176      0.53812429
H34    H       0.81663047      0.41346412      0.70013625
H35    H       0.97281930      0.40207059      0.61157285
H36    H       1.12486050      0.27981784      0.56526826
H37    H       1.31014744      0.25444067      0.42008922
H38    H       1.08701319      0.18118597      0.30464470
H39    H       1.11639093      0.31437423      0.35684225
H40    H       1.27986167      0.13382264      0.58220685
H41    H       1.05740414      0.09921880      0.61660361
H42    H       1.06437204      0.04827555      0.47087265
H43    H       0.29686251      0.80512304      0.21591662
H44    H       0.07685846      0.77676876      0.34353709
H45    H       0.05095904      0.62114386      0.45024947
H46    H       0.25006165      0.49658997      0.43416498
H47    H       0.53292604      0.74671560      0.12788536
H48    H       0.48604738      0.43817573      0.34485751
H49    H       0.93919253      0.31461803      0.15562112
H50    H       0.99501661      0.62678976     -0.05419108
H51    H       1.21394383      0.56547978     -0.15088395
H52    H       1.17512554      0.25634886      0.06555917
