# Supplementary material for: The seventh blind test of crystal structure prediction: structure ranking methods
Source: Acta Crystallogr B Struct Sci Cryst Eng Mater. 2024 Oct 17;80(Pt 6):548–74. doi: 10.1107/S2052520624008679 (PMC11789160; doi:10.1107/S2052520624008679)
Supplement: Supplementary file 3 [file b-80-00548-sup3.zip › SI-C_theoretical_structures_CCDC_lists_and_predictions/ranked_structure_sets/Group10_XtalPi/XXVII-2-XtalPi_8/XXVII-2-XtalPi/XXVII_structure_98_X50.cif]

data_XXVII_structure_98_X50

_chemical_formula_sum            'C44 H52 I2 Si2'

_space_group_crystal_system      triclinic
_space_group_name_H-M_alt        'P -1'
_space_group_IT_number           2

loop_
_symmetry_equiv_pos_site_id
_symmetry_equiv_pos_as_xyz
1 x,y,z
2 -x,-y,-z

_cell_length_a                       7.43814460
_cell_length_b                      17.48305952
_cell_length_c                      17.96121587
_cell_angle_alpha                   64.81164250
_cell_angle_beta                    83.74729143
_cell_angle_gamma                   99.10373478
_cell_volume                      2045.98025566
_cell_formula_units_Z                2

loop_
_atom_site_label
_atom_site_type_symbol
_atom_site_fract_x
_atom_site_fract_y
_atom_site_fract_z
C1     C       0.31414565      1.12253425      0.06288693
C2     C       0.47397609      1.16881570      0.08752894
C3     C       0.39884184      1.20821512      0.14349326
Si1    Si      0.63120335      1.09315519      0.13783453
C4     C       0.50928667      1.00678694      0.24154342
C5     C       0.46602545      0.94593936      0.31260675
C6     C       0.43194370      0.87474214      0.39331768
C7     C       0.27057883      0.85708122      0.45415129
C8     C       0.13454667      0.90676383      0.43531155
C9     C      -0.02313396      0.88990193      0.49472807
C10    C      -0.16143822      0.94004243      0.47592910
C11    C      -0.31295492      0.92265256      0.53627790
C12    C      -0.33732649      0.85391406      0.61907878
C13    C      -0.20841058      0.80392216      0.63981770
C14    C      -0.04766255      0.81993266      0.57890096
C15    C       0.08530385      0.76982646      0.59773427
C16    C       0.24245469      0.78502039      0.53759406
C17    C       0.37134935      0.72971807      0.55635078
C18    C       0.32725039      0.65336172      0.63360121
C19    C       0.27166129      0.58514828      0.69855312
Si2    Si      0.15632526      0.48017952      0.78856227
C20    C      -0.10062827      0.45452106      0.78204406
C21    C      -0.22278913      0.39094986      0.86896237
C22    C      -0.18050985      0.53511249      0.73801766
C23    C       0.27512529      0.39576612      0.77674482
C24    C       0.26791072      0.39867950      0.69004287
C25    C       0.19615365      0.30304078      0.84777897
C26    C       0.18259045      0.49205864      0.88782221
C27    C       0.38628024      0.50625196      0.89853039
C28    C       0.09855621      0.56667725      0.88953524
C29    C       0.53301500      0.74770444      0.49582531
C30    C       0.66389432      0.69511233      0.51404260
C31    C       0.82037905      0.71116399      0.45445314
C32    C       0.95112583      0.65703786      0.47211936
C33    C       1.10019899      0.67135322      0.41168035
I1     I       1.27073042      0.58064290      0.44280228
C34    C       1.13167713      0.74403309      0.32987460
I2     I       1.35821938      0.76802180      0.23463815
C35    C       1.01155839      0.79895436      0.31126508
C36    C       0.85158365      0.78417741      0.37192950
C37    C       0.72461264      0.83746978      0.35396677
C38    C       0.56427599      0.82122281      0.41317903
C39    C       0.84941642      1.15409714      0.15409606
C40    C       0.82783932      1.16125621      0.23719994
C41    C       0.92202458      1.24491656      0.07879751
C42    C       0.69162114      1.03693265      0.07050546
C43    C       0.80254803      0.96722449      0.10958697
C44    C       0.79149131      1.10253623     -0.01971242
H1     H       0.23048373      1.06407363      0.11810116
H2     H       0.22058635      1.16550946      0.03586538
H3     H       0.36559309      1.10212999      0.01603653
H4     H       0.56087261      1.22270994      0.02914642
H5     H       0.51092202      1.24278649      0.16069223
H6     H       0.30767049      1.15747851      0.20211045
H7     H       0.31737582      1.25533817      0.11070379
H8     H       0.95424313      1.11534691      0.15578380
H9     H       0.73307813      1.20327498      0.23857501
H10    H       0.96315896      1.19011837      0.24476243
H11    H       0.77364958      1.09764707      0.29210846
H12    H       1.04845229      1.28021534      0.08728332
H13    H       0.81868720      1.28472369      0.07199755
H14    H       0.95560003      1.24168997      0.01929872
H15    H       0.55544359      1.00330446      0.06745322
H16    H       0.83518229      0.93788293      0.06774460
H17    H       0.72414047      0.91475473      0.16999229
H18    H       0.93590304      0.99491545      0.11973785
H19    H       0.80066542      1.07037128     -0.06068252
H20    H       0.72023401      1.15531017     -0.04859269
H21    H       0.93449198      1.13216732     -0.02093069
H22    H       0.15432658      0.96036997      0.37249298
H23    H      -0.14280249      0.99294279      0.41277006
H24    H      -0.41695415      0.96139743      0.52160813
H25    H      -0.45986731      0.84145538      0.66537644
H26    H      -0.22773971      0.75043863      0.70272690
H27    H       0.06659226      0.71688725      0.66062822
H28    H      -0.10461212      0.42025308      0.74255887
H29    H      -0.36535312      0.36922957      0.86270982
H30    H      -0.16936128      0.33245933      0.90023014
H31    H      -0.23212025      0.42149058      0.91130327
H32    H      -0.09656457      0.57879920      0.67527278
H33    H      -0.18519540      0.57286107      0.77386011
H34    H      -0.32354683      0.51615753      0.73069433
H35    H       0.42238224      0.41517456      0.77894125
H36    H       0.33981748      0.46260612      0.63881217
H37    H       0.12407698      0.38573157      0.68140283
H38    H       0.33360707      0.34934467      0.68300717
H39    H       0.27275885      0.25710704      0.83952504
H40    H       0.20557184      0.29912478      0.91002282
H41    H       0.04968710      0.27928237      0.84810470
H42    H       0.10403899      0.43063627      0.94157027
H43    H       0.47373049      0.56466904      0.84447633
H44    H       0.39558762      0.51557037      0.95512858
H45    H       0.44691226      0.45086925      0.90502538
H46    H      -0.05170107      0.55573627      0.89038233
H47    H       0.16617914      0.62868972      0.83438407
H48    H       0.11978851      0.57449869      0.94585559
H49    H       0.64090100      0.64043033      0.57635687
H50    H       0.74989412      0.89340518      0.29266005
H51    H       0.92819992      0.60256202      0.53433468
H52    H       1.03572914      0.85429043      0.24933606
