# Supplementary material for: The seventh blind test of crystal structure prediction: structure ranking methods
Source: Acta Crystallogr B Struct Sci Cryst Eng Mater. 2024 Oct 17;80(Pt 6):548–74. doi: 10.1107/S2052520624008679 (PMC11789160; doi:10.1107/S2052520624008679)
Supplement: Supplementary file 3 [file b-80-00548-sup3.zip › SI-C_theoretical_structures_CCDC_lists_and_predictions/ranked_structure_sets/Group10_XtalPi/XXVII-2-XtalPi_8/XXVII-2-XtalPi/XXVII_structure_99_X26.cif]

data_XXVII_structure_99_X26

_chemical_formula_sum            'C44 H52 I2 Si2'

_space_group_crystal_system      orthorhombic
_space_group_name_H-M_alt        'P 2_1 2_1 2_1'
_space_group_IT_number           19

loop_
_symmetry_equiv_pos_site_id
_symmetry_equiv_pos_as_xyz
1 x,y,z
2 -x+1/2,-y,z+1/2
3 -x,y+1/2,-z+1/2
4 x+1/2,-y+1/2,-z

_cell_length_a                       7.49401617
_cell_length_b                      16.23025278
_cell_length_c                      33.50790524
_cell_angle_alpha                   90.00000000
_cell_angle_beta                    90.00000000
_cell_angle_gamma                   90.00000000
_cell_volume                      4075.55903459
_cell_formula_units_Z                4

loop_
_atom_site_label
_atom_site_type_symbol
_atom_site_fract_x
_atom_site_fract_y
_atom_site_fract_z
C1     C       0.36307112      0.69342268      0.70007330
C2     C       0.48390439      0.69918013      0.73726910
C3     C       0.45115530      0.78153704      0.75925676
Si1    Si      0.72951278      0.68027103      0.72471640
C4     C       0.79198132      0.75307857      0.68481041
C5     C       0.81924311      0.79751490      0.65575570
C6     C       0.83950645      0.84899853      0.62196745
C7     C       0.70155390      0.85005647      0.59244547
C8     C       0.54681843      0.80143236      0.59679190
C9     C       0.40852996      0.80248715      0.56894708
C10    C       0.25080010      0.75361400      0.57397320
C11    C       0.11702159      0.75538630      0.54605443
C12    C       0.13201769      0.80693076      0.51155981
C13    C       0.28039704      0.85518103      0.50577469
C14    C       0.42394362      0.85504648      0.53401938
C15    C       0.57775958      0.90297112      0.52915393
C16    C       0.71756057      0.90255242      0.55742264
C17    C       0.87312312      0.95274464      0.55282568
C18    C       0.89685758      1.00104126      0.51803356
C19    C       0.92665468      1.04072789      0.48752134
Si2    Si      0.97485244      1.08805461      0.43869792
C20    C       1.21599836      1.12698745      0.43726005
C21    C       1.29051061      1.12734756      0.39415722
C22    C       1.34311582      1.08051843      0.46569064
C23    C       0.80862902      1.17597135      0.43237956
C24    C       0.80951642      1.21496885      0.39046755
C25    C       0.82662717      1.24202922      0.46527878
C26    C       0.93385814      1.00359250      0.40007697
C27    C       1.05651078      0.92833875      0.40659939
C28    C       0.73678981      0.97605687      0.40019594
C29    C       1.00891003      0.95289731      0.58274503
C30    C       1.16015372      1.00403422      0.57917856
C31    C       1.29502751      1.00429711      0.60777227
C32    C       1.44623173      1.05726557      0.60419281
C33    C       1.57774359      1.05813698      0.63272461
I1     I       1.78504632      1.14481045      0.62495422
C34    C       1.56816504      1.00321818      0.66639495
I2     I       1.76864532      1.00085394      0.71097244
C35    C       1.42512551      0.95062421      0.67043558
C36    C       1.28267077      0.95008479      0.64199390
C37    C       1.13225308      0.89989274      0.64622055
C38    C       0.99356382      0.89996037      0.61761152
C39    C       0.87720354      0.69589705      0.77045945
C40    C       0.79202945      0.65197340      0.80667364
C41    C       0.92237053      0.78676002      0.78000632
C42    C       0.76121226      0.57359948      0.70105949
C43    C       0.95157046      0.56199064      0.68466746
C44    C       0.70894277      0.49952196      0.72733884
H1     H       0.44508500      0.64875287      0.75766213
H2     H       0.37527525      0.63361518      0.68478623
H3     H       0.39559699      0.74221430      0.67842396
H4     H       0.22174504      0.70132142      0.70837136
H5     H       0.50634779      0.78142602      0.78966525
H6     H       0.30694711      0.79361629      0.76188078
H7     H       0.51175208      0.83383933      0.74331835
H8     H       1.00472246      0.66439421      0.76381491
H9     H       0.66962608      0.57421423      0.67519555
H10    H       0.66233146      0.67909178      0.81465205
H11    H       0.87847151      0.65665518      0.83303699
H12    H       0.77046745      0.58607927      0.80109009
H13    H       1.01649454      0.79025870      0.80530601
H14    H       0.80291908      0.82232707      0.78828883
H15    H       0.98401713      0.81811378      0.75434479
H16    H       0.98637996      0.60998573      0.66286565
H17    H       0.96500885      0.50151527      0.66996891
H18    H       1.05197358      0.56409026      0.70869541
H19    H       0.57276651      0.50478038      0.73924291
H20    H       0.80092026      0.49208500      0.75277189
H21    H       0.71571991      0.44207532      0.70976184
H22    H       0.53508256      0.76234392      0.62304984
H23    H       1.12105818      0.85922043      0.67204681
H24    H       0.59022591      0.94254362      0.50296910
H25    H       1.17067858      1.04478196      0.55345631
H26    H       0.23859203      0.71562509      0.60070752
H27    H       1.41725124      0.90867475      0.69572482
H28    H       0.29001910      0.89512996      0.47970514
H29    H      -0.00361171      0.71882755      0.55030465
H30    H       1.45451924      1.09778609      0.57831564
H31    H       0.02279434      0.80826313      0.49009718
H32    H       1.20874071      1.19170719      0.44751051
H33    H       0.67787487      1.14599380      0.43651043
H34    H       0.96418583      1.03057482      0.37045605
H35    H       1.42088443      1.15879275      0.39286902
H36    H       1.20159504      1.15876305      0.37292650
H37    H       1.31101315      1.06415685      0.38320018
H38    H       1.37479306      1.01886125      0.45398600
H39    H       1.28535335      1.07243822      0.49553754
H40    H       1.47026063      1.11366891      0.46930141
H41    H       0.70571982      1.26295512      0.38823568
H42    H       0.78328356      1.16941318      0.36679306
H43    H       0.93778789      1.24497295      0.38373836
H44    H       0.82058078      1.21472428      0.49535928
H45    H       0.71793237      1.28777736      0.46296178
H46    H       0.95395398      1.27575310      0.46291507
H47    H       1.19929757      0.94408985      0.40560430
H48    H       1.03299636      0.88128426      0.38352311
H49    H       1.02872711      0.89944008      0.43564174
H50    H       0.69850180      0.95130898      0.42961401
H51    H       0.71499256      0.92692226      0.37808871
H52    H       0.64537518      1.02680287      0.39288620
