# Supplementary material for: The seventh blind test of crystal structure prediction: structure ranking methods
Source: Acta Crystallogr B Struct Sci Cryst Eng Mater. 2024 Oct 17;80(Pt 6):548–74. doi: 10.1107/S2052520624008679 (PMC11789160; doi:10.1107/S2052520624008679)
Supplement: Supplementary file 3 [file b-80-00548-sup3.zip › SI-C_theoretical_structures_CCDC_lists_and_predictions/ranked_structure_sets/Group10_XtalPi/XXVII-2-XtalPi_8/XXVII-2-XtalPi/XXVII_structure_9_X30.cif]

data_XXVII_structure_9_X30

_chemical_formula_sum            'C44 H52 I2 Si2'

_space_group_crystal_system      monoclinic
_space_group_name_H-M_alt        'P 1 2_1/c 1'
_space_group_IT_number           14

loop_
_symmetry_equiv_pos_site_id
_symmetry_equiv_pos_as_xyz
1 x,y,z
2 -x,-y,-z
3 x,-y+1/2,z+1/2
4 -x,y+1/2,-z+1/2

_cell_length_a                      18.47871800
_cell_length_b                       7.34690150
_cell_length_c                      34.14534168
_cell_angle_alpha                   90.00000000
_cell_angle_beta                   119.66928543
_cell_angle_gamma                   90.00000000
_cell_volume                      4027.87339218
_cell_formula_units_Z                4

loop_
_atom_site_label
_atom_site_type_symbol
_atom_site_fract_x
_atom_site_fract_y
_atom_site_fract_z
C1     C       0.48547095     -0.13130392      0.37318542
C2     C       0.43720938     -0.06143328      0.39644194
C3     C       0.35949925     -0.18097278      0.38290119
Si1    Si      0.41259701      0.19524347      0.39005997
C4     C       0.31868528      0.22550683      0.39499280
C5     C       0.24900514      0.24087007      0.39076107
C6     C       0.16779917      0.25433692      0.38462912
C7     C       0.10899458      0.11227783      0.36118347
C8     C       0.13025358     -0.04244693      0.34446615
C9     C       0.07372279     -0.18335469      0.32229456
C10    C       0.09581223     -0.34266098      0.30626873
C11    C       0.03897049     -0.47943066      0.28484458
C12    C      -0.04408255     -0.46438067      0.27754429
C13    C      -0.06797281     -0.31382471      0.29217047
C14    C      -0.01029922     -0.16926310      0.31533476
C15    C      -0.03220980     -0.01555635      0.33129694
C16    C       0.02512540      0.12544904      0.35448393
C17    C       0.00274996      0.28002718      0.37163796
C18    C      -0.07917798      0.29513236      0.36429871
C19    C      -0.15136559      0.31165909      0.35621512
Si2    Si     -0.26224675      0.35874995      0.33474137
C20    C      -0.28987485      0.30085596      0.38006992
C21    C      -0.29039289      0.09466369      0.38752127
C22    C      -0.23106755      0.39700038      0.42499189
C23    C      -0.28111009      0.61092298      0.31893810
C24    C      -0.36165719      0.67841215      0.31747781
C25    C      -0.20570437      0.73314389      0.34881046
C26    C      -0.31968680      0.21163387      0.28180087
C27    C      -0.41525012      0.23018794      0.25823763
C28    C      -0.28760253      0.24743375      0.24845587
C29    C       0.06148555      0.42124316      0.39510360
C30    C       0.04007635      0.57342615      0.41250756
C31    C       0.09695036      0.71235632      0.43538642
C32    C       0.07550779      0.86503147      0.45354042
C33    C       0.13237302      0.99983875      0.47676628
I1     I       0.09333196      1.21251397      0.50388797
C34    C       0.21454975      0.99194993      0.48190977
I2     I       0.30494609      1.19623203      0.51645918
C35    C       0.23682157      0.84783743      0.46431625
C36    C       0.18002258      0.70238173      0.44116694
C37    C       0.20202990      0.55184275      0.42427086
C38    C       0.14514552      0.40928499      0.40149418
C39    C       0.38434143      0.30645183      0.33310742
C40    C       0.29152481      0.28167593      0.29736317
C41    C       0.44035513      0.25595825      0.31296765
C42    C       0.49884579      0.33114444      0.43846853
C43    C       0.51642802      0.26171536      0.48506103
C44    C       0.58016234      0.34434830      0.43648284
H1     H       0.29877157      0.84250092      0.46792639
H2     H       0.26455565      0.54350178      0.42860364
H3     H       0.19300231     -0.05239024      0.34934643
H4     H       0.15940919     -0.35470218      0.31211288
H5     H       0.05704815     -0.60162586      0.27372416
H6     H       0.01275248      0.87234635      0.44882998
H7     H      -0.02237966      0.58121258      0.40820509
H8     H      -0.09514147     -0.00472397      0.32625597
H9     H      -0.13119379     -0.30260805      0.28666920
H10    H      -0.08807043     -0.57494405      0.26055025
H11    H       0.47856589     -0.07832768      0.43318783
H12    H       0.44519380     -0.13621394      0.33641609
H13    H       0.50796377     -0.27126571      0.38440954
H14    H       0.54011715     -0.04766756      0.38063201
H15    H       0.32845568     -0.14586616      0.40223858
H16    H       0.31351187     -0.16595896      0.34682934
H17    H       0.37667187     -0.32617557      0.38883628
H18    H       0.39421113      0.45309153      0.34173983
H19    H       0.24996381      0.34538349      0.30781779
H20    H       0.27420605      0.13677434      0.29101959
H21    H       0.27839856      0.34303171      0.26500953
H22    H       0.42764678      0.34741888      0.28467151
H23    H       0.50719796      0.26559565      0.33758806
H24    H       0.42812375      0.11660029      0.29952029
H25    H       0.47278435      0.47006553      0.43418834
H26    H       0.54448331      0.12480760      0.49218190
H27    H       0.56066280      0.35304706      0.51198355
H28    H       0.45930756      0.25487178      0.48756123
H29    H       0.62806473      0.41976991      0.46585590
H30    H       0.60638632      0.20894390      0.43724866
H31    H       0.57120123      0.41500947      0.40598695
H32    H      -0.35362352      0.35332956      0.36781247
H33    H      -0.33545117      0.02271589      0.35687662
H34    H      -0.22847299      0.03513299      0.39887840
H35    H      -0.30666964      0.06593454      0.41384887
H36    H      -0.16564076      0.35845429      0.43712499
H37    H      -0.23559129      0.54586146      0.42197779
H38    H      -0.24593024      0.35811167      0.45140422
H39    H      -0.29120959      0.61802560      0.28424309
H40    H      -0.37986738      0.81390116      0.30167673
H41    H      -0.35349385      0.68955663      0.35161812
H42    H      -0.41455665      0.58680346      0.29799230
H43    H      -0.14913487      0.68508527      0.34917078
H44    H      -0.21660627      0.87485517      0.33668872
H45    H      -0.19282314      0.73585961      0.38390166
H46    H      -0.30386197      0.06948537      0.29353271
H47    H      -0.43995052      0.19427574      0.28069378
H48    H      -0.43598532      0.36971309      0.24597728
H49    H      -0.44527118      0.14010027      0.22858675
H50    H      -0.22023435      0.22218108      0.26388030
H51    H      -0.29911271      0.38917783      0.23643681
H52    H      -0.31980476      0.15946555      0.21855322
