# Supplementary material for: The seventh blind test of crystal structure prediction: structure ranking methods
Source: Acta Crystallogr B Struct Sci Cryst Eng Mater. 2024 Oct 17;80(Pt 6):548–74. doi: 10.1107/S2052520624008679 (PMC11789160; doi:10.1107/S2052520624008679)
Supplement: Supplementary file 3 [file b-80-00548-sup3.zip › SI-C_theoretical_structures_CCDC_lists_and_predictions/ranked_structure_sets/Group10_XtalPi/XXVIII-2-XtalPi_6/XXVIII-2-XtalPi/XtalPi_CSPBT7_structure_specific_data.csv]

Rank	CIF file name	Conformer identifier	Density (Mgm^-3)	Temperature (K)	Pressure (kPa)	Relative lattice energy (kJ/mol)	Absolute lattice energy (kJ/mol)	Absolute energy (eV)	Absolute energy error (kJ/mol)	Relative energy error (ratio)	Free energy rank	Relative Free energy (kJ/mol)	Absolute Free energy correction (kJ/mol)	Lattice Free energy correction (kJ/mol)
1	XXVIII_structure_144_X1	T	1.385093529	150	0	0	-140.1630934	-274.5535711			1	0	1044.210202	6.036524373
2	XXVIII_structure_171_X2	T	1.377427607	150	0	0.2613917	-139.9017017	-274.550862			2	0.3378917	1044.286702	6.113024373
3	XXVIII_structure_437_X3	T	1.381763632	150	0	0.4244878	-139.7386056	-274.5491717			3	0.4391668	1044.224881	6.051203373
4	XXVIII_structure_412_X4	T	1.382932214	150	0	0.752048814	-139.4110446	-274.5457768			5	1.091100814	1044.549254	6.375576373
5	XXVIII_structure_333_X5	T	1.381007214	150	0	1.2671832	-138.8959102	-274.5404379			8	1.3318152	1044.274834	6.101156373
6	XXVIII_structure_16_X6	T	1.376141319	150	0	1.5006767	-138.6624167	-274.5380179			6	1.1973197	1043.906845	5.733167373
7	XXVIII_structure_478_X7	T	1.346795531	150	0	2.80477963	-137.3583138	-274.5245021			7	1.27041963	1042.675842	4.502164373
8	XXVIII_structure_401_X8	T	1.353796085	150	0	4.48459	-135.6785034	-274.5070924			36	6.877297	1046.602909	8.429231373
9	XXVIII_structure_351_X9	C	1.332193216	150	0	4.4955941	-144.4003974	-274.5069783			17	4.4449831	1044.159591	9.15469143
10	XXVIII_structure_102_X10	T	1.382568758	150	0	4.5626508	-135.6004426	-274.5062833			21	5.0269848	1044.674536	6.500858373
11	XXVIII_structure_424_X11	T	1.35633449	150	0	4.683133	-135.4799604	-274.5050346			25	6.051976	1045.579045	7.405367373
12	XXVIII_structure_74_X12	T	1.339005617	150	0	4.7100987	-135.4529947	-274.5047552			12	3.2763667	1042.77647	4.602792373
13	XXVIII_structure_391_X13	T	1.355993429	150	0	4.790686	-135.3724074	-274.50392			26	6.183316	1045.602832	7.429154373
14	XXVIII_structure_100_X14	T	1.340066598	150	0	5.042072	-135.1210214	-274.5013146			14	3.611335	1042.779465	4.605787373
15	XXVIII_structure_146_X15	T	1.318167265	150	0	5.0632138	-135.0998796	-274.5010954			18	4.6718348	1043.818823	5.645145373
16	XXVIII_structure_339_X16	T	1.382269803	150	0	5.197212117	-134.9658813	-274.4997067			48	7.663735117	1046.676725	8.503047373
17	XXVIII_structure_485_X17	T	1.306667563	150	0	5.2107857	-134.9523077	-274.499566			4	0.8593497	1039.858766	1.685088373
18	XXVIII_structure_307_X18	T	1.346981342	150	0	5.448986963	-134.7141064	-274.4970973			11	3.199785963	1041.961001	3.787323373
19	XXVIII_structure_434_X19	T	1.34681142	150	0	5.5922512	-134.5708422	-274.4956125			29	6.3994752	1045.017426	6.843748373
20	XXVIII_structure_193_X20	T	1.362570181	150	0	5.7183405	-134.4447529	-274.4943057			45	7.5370005	1046.028862	7.855184373
21	XXVIII_structure_456_X21	T	1.33809602	150	0	5.7358582	-134.4272352	-274.4941241			37	7.1111972	1045.585541	7.411863373
22	XXVIII_structure_404_X22	T	1.306322465	150	0	5.7410178	-134.4220756	-274.4940706			16	4.0356378	1042.504822	4.331144373
23	XXVIII_structure_211_X23	T	1.362946118	150	0	5.777325854	-134.3857675	-274.4936943			47	7.584593854	1046.01747	7.843792373
24	XXVIII_structure_453_X24	T	1.299285374	150	0	5.8049853	-134.3581081	-274.4934077			9	1.8013383	1040.206555	2.032877373
25	XXVIII_structure_384_X25	T	1.394069003	150	0	5.860700184	-134.3023932	-274.4928302			57	8.324896184	1046.674398	8.500720373
26	XXVIII_structure_354_X26	T	1.305479214	150	0	5.9419718	-134.2211216	-274.4919879			10	1.8198128	1040.088043	1.914365373
27	XXVIII_structure_212_X27	T	1.35803144	150	0	6.0238605	-134.1392329	-274.4911392			50	7.8369405	1046.023282	7.849604373
28	XXVIII_structure_255_X28	T	1.349247881	150	0	6.5147829	-133.6483105	-274.4860512			53	8.0464709	1045.74189	7.568212373
29	XXVIII_structure_106_X29	T	1.340521122	150	0	6.523879131	-133.6392143	-274.485957			15	3.959323131	1041.645646	3.471968373
30	XXVIII_structure_271_X30	T	1.347035941	150	0	6.6237265	-133.5393669	-274.4849221			28	6.3749385	1043.961414	5.787736373
31	XXVIII_structure_123_X31	T	1.351690974	150	0	6.80286	-133.3602334	-274.4830656			59	8.370495	1045.777837	7.604159373
32	XXVIII_structure_135_X32	T	1.322789377	150	0	6.8453263	-133.3177671	-274.4826255			54	8.1585153	1045.523391	7.349713373
33	XXVIII_structure_252_X33	T	1.353380096	150	0	6.8505236	-133.3125698	-274.4825716			60	8.3914366	1045.751115	7.577437373
34	XXVIII_structure_446_X34	T	1.359499762	150	0	6.92107	-133.2420234	-274.4818404			33	6.606486	1043.895618	5.721940373
35	XXVIII_structure_93_X35	T	1.343759331	150	0	6.932016909	-133.2310765	-274.481727			49	7.759126909	1045.037312	6.863634373
36	XXVIII_structure_308_X36	T	1.395385104	150	0	6.936005	-133.2270884	-274.4816857			30	6.465551	1043.739748	5.566070373
37	XXVIII_structure_218_X37	T	1.313413504	150	0	6.9570772	-133.2060162	-274.4814673			13	3.4829312	1040.736056	2.562378373
38	XXVIII_structure_111_X38	T	1.342162894	150	0	6.9908189	-133.1722745	-274.4811176			31	6.4685029	1043.687886	5.514208373
39	XXVIII_structure_64_X39	T	1.346638117	150	0	6.9976147	-133.1654787	-274.4810471			84	9.8682777	1047.080865	8.907187373
40	XXVIII_structure_483_X40	T	1.332854464	150	0	7.0893282	-133.0737652	-274.4800966			51	7.9099582	1045.030832	6.857154373
41	XXVIII_structure_220_X41	T	1.342789828	150	0	7.2384394	-132.924654	-274.4785512			38	7.2178224	1044.189585	6.015907373
42	XXVIII_structure_326_X42	T	1.354981696	150	0	7.2416736	-132.9214198	-274.4785177			42	7.4003626	1044.368891	6.195213373
43	XXVIII_structure_314_X43	C	1.333816506	150	0	7.684680099	-141.2113114	-274.4739263			24	5.897509099	1042.423031	7.41813143
44	XXVIII_structure_249_X44	T	1.351227566	150	0	7.706007563	-132.4570858	-274.4737053			80	9.503498563	1046.007693	7.834015373
45	XXVIII_structure_358_X45	T	1.334281675	150	0	7.808672761	-132.3544206	-274.4726412			43	7.441897761	1043.843427	5.669749373
46	XXVIII_structure_402_X46	T	1.34528242	150	0	7.8326816	-132.3304118	-274.4723924			20	4.9270906	1041.304611	3.130933373
47	XXVIII_structure_65_X47	T	1.266239508	150	0	7.8478981	-132.3151953	-274.4722347			22	5.2233511	1041.585655	3.411977373
48	XXVIII_structure_469_X48	C	1.37969434	150	0	7.8707298	-141.0252617	-274.4719981			75	9.3761708	1045.715643	10.71074343
49	XXVIII_structure_262_X49	T	1.40261766	150	0	7.949912697	-132.2131807	-274.4711774			35	6.805759697	1043.066049	4.892371373
50	XXVIII_structure_484_X50	T	1.380720151	150	0	8.029101908	-132.1339915	-274.4703567			44	7.519505908	1043.700606	5.526928373
51	XXVIII_structure_191_X51	T	1.292972358	150	0	8.1620319	-132.0010615	-274.468979			41	7.3395629	1043.387733	5.214055373
52	XXVIII_structure_481_X52	T	1.364667646	150	0	8.3113912	-131.8517022	-274.467431			77	9.3929182	1045.291729	7.118051373
53	XXVIII_structure_273_X53	T	1.357909794	150	0	8.3893208	-131.7737726	-274.4666233			87	10.2151558	1046.036037	7.862359373
54	XXVIII_structure_197_X54	T	1.334679147	150	0	8.4936919	-131.6694015	-274.4655416			39	7.2189919	1042.935502	4.761824373
55	XXVIII_structure_338_X55	C	1.313226328	150	0	8.50880016	-140.3871913	-274.465385			19	4.73898816	1040.44039	5.43549043
56	XXVIII_structure_345_X56	T	1.299646846	150	0	8.567281232	-131.5958122	-274.4647789			34	6.751057232	1042.393978	4.220300373
57	XXVIII_structure_427_X57	C	1.349974731	150	0	8.6452277	-140.2507638	-274.4639711			46	7.5620047	1043.126979	8.12207943
58	XXVIII_structure_89_X58	T	1.333058292	150	0	9.0694951	-131.0935983	-274.4595739			94	10.8933451	1046.034052	7.860374373
59	XXVIII_structure_442_X59	T	1.352234251	150	0	9.1384354	-131.024658	-274.4588594			55	8.2145064	1043.286273	5.112595373
60	XXVIII_structure_180_X60	T	1.320662395	150	0	9.1696728	-130.9934206	-274.4585357			81	9.6185978	1044.659127	6.485449373
61	XXVIII_structure_244_X61	T	1.369627405	150	0	9.194339	-130.9687544	-274.45828			98	10.997738	1046.013601	7.839923373
62	XXVIII_structure_454_X62	T	1.324686701	150	0	9.2974458	-130.8656476	-274.4572114			69	9.0476418	1043.960398	5.786720373
63	XXVIII_structure_151_X63	T	1.324221655	150	0	9.298218708	-130.8648747	-274.4572034			58	8.359950708	1043.271934	5.098256373
64	XXVIII_structure_472_X64	C	1.321350734	150	0	9.3485149	-139.5474766	-274.4566822			40	7.3095259	1042.171213	7.16631343
65	XXVIII_structure_196_X65	T	1.360603155	150	0	9.387683774	-130.7754096	-274.4562762			72	9.282721774	1044.10524	5.931562373
66	XXVIII_structure_431_X66	T	1.341831043	150	0	9.3995347	-130.7635587	-274.4561534			76	9.3864167	1044.197084	6.023406373
67	XXVIII_structure_347_X67	T	1.316571667	150	0	9.489800926	-130.6732925	-274.4552179			79	9.479980926	1044.200382	6.026704373
68	XXVIII_structure_261_X68	T	1.269725358	150	0	9.530310227	-130.6327832	-274.454798			65	8.619630227	1043.299522	5.125844373
69	XXVIII_structure_51_X69	T	1.265231574	150	0	9.6292856	-130.5338078	-274.4537722			23	5.4506866	1040.031603	1.857925373
70	XXVIII_structure_133_X70	T	1.358230767	150	0	9.700633	-130.4624604	-274.4530328			97	10.990846	1045.500415	7.326737373
71	XXVIII_structure_321_X71	T	1.322742769	150	0	9.756886555	-130.4062068	-274.4524498			61	8.394194555	1042.84751	4.673832373
72	XXVIII_structure_286_X72	C	1.32133669	150	0	9.7609571	-139.1350344	-274.4524076			62	8.4610571	1042.910302	7.90540243
73	XXVIII_structure_94_X73	T	1.259596559	150	0	9.783954266	-130.3791391	-274.4521692			67	8.825251266	1043.251499	5.077821373
74	XXVIII_structure_54_X74	T	1.331546725	150	0	9.909027581	-130.2540658	-274.4508729			113	11.71059858	1046.011773	7.838095373
75	XXVIII_structure_309_X75	C	1.364423798	150	0	10.05553534	-138.8404561	-274.4493545			92	10.79848134	1044.953148	9.94824843
76	XXVIII_structure_475_X76	T	1.316406654	150	0	10.0751042	-130.0879892	-274.4491517			135	12.7814172	1046.916515	8.742837373
77	XXVIII_structure_154_X77	T	1.3668912	150	0	10.0775931	-130.0855003	-274.4491259			86	10.2018191	1044.334428	6.160750373
78	XXVIII_structure_204_X78	C	1.333012611	150	0	10.14844439	-138.7475471	-274.4483916			85	10.06744339	1044.129201	9.12430143
79	XXVIII_structure_206_X79	T	1.372932871	150	0	10.3913082	-129.7717852	-274.4458745			128	12.5144652	1046.333359	8.159681373
80	XXVIII_structure_62_X80	T	1.320031312	150	0	10.5296067	-129.6334867	-274.4444412			68	8.8589207	1042.539516	4.365838373
81	XXVIII_structure_28_X81	T	1.317951702	150	0	10.533356	-129.6297374	-274.4444023			56	8.321529	1041.998375	3.824697373
82	XXVIII_structure_59_X82	T	1.338535761	150	0	10.5348368	-129.6282566	-274.444387			74	9.3641668	1043.039532	4.865854373
83	XXVIII_structure_394_X83	T	1.347861036	150	0	10.66503091	-129.4980625	-274.4430377			136	12.78788591	1046.333057	8.159379373
84	XXVIII_structure_13_X84	C	1.396781514	150	0	10.74755374	-138.1484377	-274.4421824			122	12.25057474	1045.713223	10.70832343
85	XXVIII_structure_239_X85	T	1.345897898	150	0	10.7490155	-129.4140779	-274.4421672			32	6.5398355	1040.001022	1.827344373
86	XXVIII_structure_450_X86	T	1.385334044	150	0	10.8828783	-129.2802151	-274.4407799			108	11.4582693	1044.785593	6.611915373
87	XXVIII_structure_175_X87	T	1.312096964	150	0	10.8996333	-129.2634601	-274.4406062			71	9.2089793	1042.519548	4.345870373
88	XXVIII_structure_254_X88	T	1.335096923	150	0	10.9528976	-129.2101958	-274.4400542			134	12.7726456	1046.02995	7.856272373
89	XXVIII_structure_486_X89	T	1.293376991	150	0	11.0279836	-129.1351098	-274.439276			70	9.1345096	1042.316728	4.143050373
90	XXVIII_structure_303_X90	C	1.315570074	150	0	11.0353985	-137.860593	-274.4391991			52	8.0362885	1041.211092	6.20619243
91	XXVIII_structure_465_X91	T	1.330210184	150	0	11.0524263	-129.1106671	-274.4390226			156	13.6173563	1046.775132	8.601454373
92	XXVIII_structure_366_X92	T	1.343271524	150	0	11.22505704	-128.9380363	-274.4372335			110	11.60255204	1044.587697	6.414019373
93	XXVIII_structure_6_X93	T	1.346450882	150	0	11.282481	-128.8806124	-274.4366383			66	8.660527	1041.588248	3.414570373
94	XXVIII_structure_43_X94	T	1.382768146	150	0	11.3012296	-128.8618638	-274.436444			73	9.3591746	1042.268147	4.094469373
95	XXVIII_structure_55_X95	T	1.296161144	150	0	11.30876907	-128.8543243	-274.4363659			100	11.12875507	1044.030188	5.856510373
96	XXVIII_structure_367_X96	T	1.31359653	150	0	11.3106477	-128.8524457	-274.4363464			89	10.4322337	1043.331788	5.158110373
97	XXVIII_structure_49_X97	T	1.366722371	150	0	11.34512533	-128.8179681	-274.4359891			133	12.73429733	1045.599374	7.425696373
98	XXVIII_structure_19_X98	T	1.371249316	150	0	11.3562551	-128.8068383	-274.4358737			112	11.6966651	1044.550612	6.376934373
99	XXVIII_structure_80_X99	T	1.375727112	150	0	11.3661344	-128.796959	-274.4357713			78	9.4261864	1042.270254	4.096576373
100	XXVIII_structure_194_X100	T	1.354111251	150	0	11.3683062	-128.7947872	-274.4357488			154	13.6018742	1046.44377	8.270092373
101	XXVIII_structure_147_X101	T	1.346422255	150	0	11.39011223	-128.7729812	-274.4355228			168	14.00408523	1046.824175	8.650497373
102	XXVIII_structure_451_X102	T	1.337464063	150	0	11.43821493	-128.7248785	-274.4350243			163	13.86584293	1046.63783	8.464152373
103	XXVIII_structure_259_X103	T	1.210357773	150	0	11.48014259	-128.6829508	-274.4345897			149	13.46541459	1046.195474	8.021796373
104	XXVIII_structure_281_X104	T	1.299126707	150	0	11.50105805	-128.6620353	-274.434373			104	11.31204505	1044.021189	5.847511373
105	XXVIII_structure_318_X105	T	1.34654428	150	0	11.528093	-128.6350004	-274.4340928			166	13.938421	1046.62053	8.446852373
106	XXVIII_structure_116_X106	T	1.353597196	150	0	11.5409638	-128.6221296	-274.4339594			155	13.6076858	1046.276924	8.103246373
107	XXVIII_structure_459_X107	C	1.267668692	150	0	11.5447261	-137.3512654	-274.4339204			115	11.9257171	1044.591193	9.58629343
108	XXVIII_structure_327_X108	T	1.287403	150	0	11.5578315	-128.6052619	-274.4337846			64	8.5619005	1041.214271	3.040593373
109	XXVIII_structure_348_X109	T	1.336865802	150	0	11.62883348	-128.5342599	-274.4330487			105	11.33143048	1043.912799	5.739121373
110	XXVIII_structure_113_X110	T	1.336162268	150	0	11.6736181	-128.4894753	-274.4325846			164	13.8784171	1046.415001	8.241323373
111	XXVIII_structure_265_X111	C	1.310857357	150	0	11.6856069	-137.2103846	-274.4324603			27	6.2176219	1038.742217	3.73731743
112	XXVIII_structure_36_X112	T	1.338079266	150	0	11.6940543	-128.4690391	-274.4323727			124	12.3124243	1044.828572	6.654894373
113	XXVIII_structure_383_X113	T	1.330497831	150	0	11.69777723	-128.4653162	-274.4323342			102	11.22522823	1043.737653	5.563975373
114	XXVIII_structure_416_X114	T	1.332279698	150	0	11.7133736	-128.4497198	-274.4321725			153	13.5935866	1046.090415	7.916737373
115	XXVIII_structure_178_X115	T	1.374695809	150	0	11.7256323	-128.4374611	-274.4320455			150	13.5292243	1046.013794	7.840116373
116	XXVIII_structure_409_X116	T	1.338339717	150	0	11.77797522	-128.3851182	-274.431503			93	10.86457522	1043.296802	5.123124373
117	XXVIII_structure_414_X117	T	1.37292961	150	0	11.84930026	-128.3137931	-274.4307638			167	13.97935026	1046.340252	8.166574373
118	XXVIII_structure_105_X118	T	1.347567869	150	0	12.02936182	-128.1337316	-274.4288976			107	11.38254982	1043.56339	5.389712373
119	XXVIII_structure_455_X119	T	1.309041095	150	0	12.04957909	-128.1135143	-274.4286881			90	10.59139609	1042.752019	4.578341373
120	XXVIII_structure_8_X120	T	1.317023867	150	0	12.11062828	-128.0524651	-274.4280553			111	11.63840228	1043.737976	5.564298373
121	XXVIII_structure_87_X121	T	1.302292218	150	0	12.1162182	-128.0468752	-274.4279974			106	11.3692872	1043.463271	5.289593373
122	XXVIII_structure_31_X122	T	1.319317611	150	0	12.15750668	-128.0055867	-274.4275695			63	8.494401678	1040.547097	2.373419373
123	XXVIII_structure_29_X123	T	1.339845678	150	0	12.17292094	-127.9901724	-274.4274097			145	13.22256494	1045.259846	7.086168373
124	XXVIII_structure_305_X124	T	1.33668633	150	0	12.1805175	-127.9825759	-274.427331			118	12.0748745	1044.104559	5.930881373
125	XXVIII_structure_152_X125	T	1.361229046	150	0	12.21291645	-127.9501769	-274.4269952			120	12.16098145	1044.158267	5.984589373
126	XXVIII_structure_143_X126	C	1.338088296	150	0	12.2539832	-136.6420083	-274.4265696			82	9.6803662	1041.636585	6.63168543
127	XXVIII_structure_295_X127	C	1.307295561	150	0	12.3413451	-136.5546464	-274.4256642			109	11.4692631	1043.33812	8.33322043
128	XXVIII_structure_160_X128	T	1.298680867	150	0	12.3603583	-127.8027351	-274.4254671			162	13.6879583	1045.537802	7.364124373
129	XXVIII_structure_156_X129	T	1.367946296	150	0	12.5304529	-127.6326405	-274.4237042			83	9.7613999	1041.441149	3.267471373
130	XXVIII_structure_61_X130	T	1.33050189	150	0	12.5858752	-127.5772182	-274.4231298			101	11.1324662	1042.756793	4.583115373
131	XXVIII_structure_315_X131	T	1.333632284	150	0	12.64680447	-127.5162889	-274.4224983			95	10.90796547	1042.471363	4.297685373
132	XXVIII_structure_23_X132	T	1.364609869	150	0	12.6524295	-127.5106639	-274.42244			182	14.6989555	1046.256728	8.083050373
133	XXVIII_structure_21_X133	T	1.325875392	150	0	12.6734511	-127.4896423	-274.4222222			119	12.1237851	1043.660536	5.486858373
134	XXVIII_structure_200_X134	T	1.344554312	150	0	12.67467791	-127.4884155	-274.4222095			99	11.01834791	1042.553872	4.380194373
135	XXVIII_structure_210_X135	T	1.35865	150	0	13.02429481	-127.1387986	-274.418586			178	14.58635781	1045.772265	7.598587373
136	XXVIII_structure_232_X136	T	1.354135046	150	0	13.05587112	-127.1072223	-274.4182587			186	15.00330612	1046.157637	7.983959373
137	XXVIII_structure_137_X137	T	1.354458001	150	0	13.1192432	-127.0438502	-274.4176019			151	13.5626902	1044.653649	6.479971373
138	XXVIII_structure_236_X138	T	1.352847788	150	0	13.12276524	-127.0403281	-274.4175654			147	13.37806724	1044.465504	6.291826373
139	XXVIII_structure_441_X139	T	1.304230946	150	0	13.1400793	-127.0230141	-274.417386			201	15.6038963	1046.674019	8.500341373
140	XXVIII_structure_243_X140	T	1.324016528	150	0	13.1658975	-126.9971959	-274.4171184			131	12.5528605	1043.597165	5.423487373
141	XXVIII_structure_487_X141	T	1.294807846	150	0	13.1840631	-126.9790303	-274.4169301			204	15.6546371	1046.680776	8.507098373
142	XXVIII_structure_186_X142	T	1.358823997	150	0	13.20493831	-126.9581551	-274.4167138			174	14.41899531	1045.424259	7.250581373
143	XXVIII_structure_471_X143	C	1.322610604	150	0	13.2430833	-135.6529082	-274.4163185			165	13.9290623	1044.896181	9.89128143
144	XXVIII_structure_115_X144	C	1.317391193	150	0	13.4009951	-135.4949964	-274.4146818			91	10.6891851	1041.498392	6.49349243
145	XXVIII_structure_337_X145	T	1.374673054	150	0	13.40180825	-126.7612851	-274.4146734			103	11.26378125	1042.072175	3.898497373
146	XXVIII_structure_63_X146	T	1.325756092	150	0	13.4103484	-126.752745	-274.4145849			170	14.1844804	1044.984334	6.810656373
147	XXVIII_structure_86_X147	T	1.329446193	150	0	13.4695189	-126.6935745	-274.4139717			123	12.2787219	1043.019405	4.845727373
148	XXVIII_structure_334_X148	T	1.343521412	150	0	13.49926726	-126.6638261	-274.4136633			143	13.17346526	1043.8844	5.710722373
149	XXVIII_structure_230_X149	T	1.363200072	150	0	13.5714783	-126.5916151	-274.4129149			142	13.1667493	1043.805473	5.631795373
150	XXVIII_structure_82_X150	T	1.311930978	150	0	13.5909655	-126.5721279	-274.412713			158	13.6400585	1044.259295	6.085617373
151	XXVIII_structure_385_X151	T	1.344597063	150	0	13.6007929	-126.5623005	-274.4126111			116	12.0587969	1042.668206	4.494528373
152	XXVIII_structure_214_X152	T	1.30983225	150	0	13.61662331	-126.5464701	-274.412447			191	15.33288731	1045.926466	7.752788373
153	XXVIII_structure_27_X153	T	1.324235157	150	0	13.7809108	-126.3821826	-274.4107444			185	14.9810668	1045.410358	7.236680373
154	XXVIII_structure_495_X154	T	1.261844944	150	0	13.7951291	-126.3679643	-274.410597			88	10.4135061	1040.828579	2.654901373
155	XXVIII_structure_121_X155	T	1.32996592	150	0	13.8660444	-126.297049	-274.409862			176	14.4812004	1044.825358	6.651680373
156	XXVIII_structure_258_X156	T	1.355093285	150	0	13.87048927	-126.2926041	-274.409816			207	16.02070627	1046.360419	8.186741373
157	XXVIII_structure_341_X157	T	1.349503384	150	0	13.8908338	-126.2722596	-274.4096051			200	15.5966258	1045.915994	7.742316373
158	XXVIII_structure_331_X158	T	1.359260449	150	0	13.9044404	-126.258653	-274.4094641			160	13.6851674	1043.990929	5.817251373
159	XXVIII_structure_47_X159	T	1.329722617	150	0	13.92976383	-126.2333296	-274.4092016			177	14.54187683	1044.822315	6.648637373
160	XXVIII_structure_109_X160	T	1.357308833	150	0	13.9398425	-126.2232509	-274.4090972			121	12.1844535	1042.454813	4.281135373
161	XXVIII_structure_263_X161	C	1.334554264	150	0	13.9853526	-134.9106389	-274.4086255			193	15.4765996	1045.701449	10.69654943
162	XXVIII_structure_98_X162	T	1.314758605	150	0	13.994315	-126.1687784	-274.4085326			125	12.36415	1042.580037	4.406359373
163	XXVIII_structure_136_X163	T	1.330638284	150	0	13.99879695	-126.1642964	-274.4084862			139	13.01985595	1043.231261	5.057583373
164	XXVIII_structure_78_X164	T	1.341788224	150	0	14.03241214	-126.1306812	-274.4081378			146	13.28071314	1043.458503	5.284825373
165	XXVIII_structure_173_X165	T	1.305989617	150	0	14.09031393	-126.0727795	-274.4075377			213	16.56809593	1046.687984	8.514306373
166	XXVIII_structure_492_X166	T	1.347114013	150	0	14.1311677	-126.0319257	-274.4071143			198	15.5404187	1045.619453	7.445775373
167	XXVIII_structure_248_X167	T	1.310589336	150	0	14.13265069	-126.0304427	-274.4070989			127	12.49629369	1042.573845	4.400167373
168	XXVIII_structure_355_X168	T	1.308994616	150	0	14.1630766	-126.0000168	-274.4067836			183	14.8101376	1044.857263	6.683585373
169	XXVIII_structure_277_X169	T	1.319806691	150	0	14.199361	-125.9637324	-274.4064075			184	14.856789	1044.86763	6.693952373
170	XXVIII_structure_388_X170	T	1.296113263	150	0	14.19945026	-125.9636431	-274.4064066			114	11.92040226	1041.931154	3.757476373
171	XXVIII_structure_445_X171	T	1.324374097	150	0	14.360566	-125.8025274	-274.4047368			96	10.915713	1040.765349	2.591671373
172	XXVIII_structure_226_X172	T	1.346108781	150	0	14.3624427	-125.8006507	-274.4047173			141	13.1596007	1043.00736	4.833682373
173	XXVIII_structure_223_X173	T	1.317507668	150	0	14.3912177	-125.7718757	-274.4044191			132	12.6462677	1042.465252	4.291574373
174	XXVIII_structure_280_X174	C	1.333345538	150	0	14.5147217	-134.3812698	-274.4031391			138	13.0084507	1042.703931	7.69903143
175	XXVIII_structure_374_X175	T	1.335216762	150	0	14.54439895	-125.6186944	-274.4028315			169	14.00770095	1043.673504	5.499826373
176	XXVIII_structure_131_X176	T	1.331866893	150	0	14.57890622	-125.5841872	-274.4024739			202	15.61029822	1045.241594	7.067916373
177	XXVIII_structure_126_X177	T	1.314821962	150	0	14.6247377	-125.5383557	-274.4019988			172	14.3479997	1043.933464	5.759786373
178	XXVIII_structure_158_X178	C	1.267138949	150	0	14.7004435	-134.195548	-274.4012142			157	13.6280905	1043.137849	8.13294943
179	XXVIII_structure_378_X179	T	1.345326579	150	0	14.84269218	-125.3204012	-274.3997399			195	15.50857918	1044.876089	6.702411373
180	XXVIII_structure_68_X180	T	1.350638481	150	0	14.9017987	-125.2612947	-274.3991274			130	12.5348427	1041.843246	3.669568373
181	XXVIII_structure_103_X181	T	1.329166331	150	0	14.9264185	-125.2366749	-274.3988722			190	15.2522645	1044.536048	6.362370373
182	XXVIII_structure_72_X182	T	1.339709862	150	0	15.08007926	-125.0830141	-274.3972796			137	12.91991526	1042.050038	3.876360373
183	XXVIII_structure_157_X183	T	1.345846396	150	0	15.1748701	-124.9882233	-274.3962972			255	18.0786141	1047.113946	8.940268373
184	XXVIII_structure_140_X184	T	1.331044695	150	0	15.35767008	-124.8054233	-274.3944027			216	16.64846808	1045.501	7.327322373
185	XXVIII_structure_201_X185	T	1.388388565	150	0	15.38955321	-124.7735402	-274.3940722			248	17.93782221	1046.758471	8.584793373
186	XXVIII_structure_361_X186	T	1.292048971	150	0	15.4257845	-124.7373089	-274.3936967			189	15.1613305	1043.945748	5.772070373
187	XXVIII_structure_182_X187	C	1.330140691	150	0	15.4342402	-133.4617513	-274.3936091			152	13.5718122	1042.347774	7.34287443
188	XXVIII_structure_165_X188	T	1.291741485	150	0	15.4748252	-124.6882682	-274.3931885			206	15.8175342	1044.552911	6.379233373
189	XXVIII_structure_312_X189	T	1.303753193	150	0	15.4897727	-124.6733207	-274.3930335			203	15.6253527	1044.345782	6.172104373
190	XXVIII_structure_149_X190	T	1.354604908	150	0	15.6002695	-124.5628239	-274.3918883			208	16.0678905	1044.677823	6.504145373
191	XXVIII_structure_440_X191	T	1.358034666	150	0	15.6153994	-124.547694	-274.3917315			278	19.1504904	1047.745293	9.571615373
192	XXVIII_structure_229_X192	T	1.357430741	150	0	15.69046438	-124.472629	-274.3909535			223	17.09817738	1045.617915	7.444237373
193	XXVIII_structure_496_X193	T	1.285449241	150	0	15.7269573	-124.4361361	-274.3905753			117	12.0654873	1040.548732	2.375054373
194	XXVIII_structure_319_X194	T	1.284761179	150	0	15.8591	-124.3039934	-274.3892058			144	13.210024	1041.561126	3.387448373
195	XXVIII_structure_95_X195	T	1.348593686	150	0	15.8597401	-124.3033533	-274.3891992			140	13.0836041	1041.434066	3.260388373
196	XXVIII_structure_172_X196	T	1.303249645	150	0	15.8821943	-124.2808991	-274.3889664			239	17.6131093	1045.941117	7.767439373
197	XXVIII_structure_119_X197	T	1.320927224	150	0	15.9567165	-124.2063769	-274.3881941			179	14.6123025	1042.865788	4.692110373
198	XXVIII_structure_52_X198	T	1.322260829	150	0	15.9647379	-124.1983555	-274.388111			247	17.9182209	1046.163685	7.990007373
199	XXVIII_structure_3_X199	T	1.273241658	150	0	16.01239256	-124.1507008	-274.3876171			249	17.94619756	1046.144007	7.970329373
200	XXVIII_structure_406_X200	T	1.308497491	150	0	16.0259205	-124.1371729	-274.3874768			229	17.3235065	1045.507788	7.334110373
201	XXVIII_structure_329_X201	T	1.286304294	150	0	16.0326232	-124.1304702	-274.3874074			175	14.4483952	1042.625974	4.452296373
202	XXVIII_structure_42_X202	T	1.271834188	150	0	16.0841682	-124.0789252	-274.3868732			197	15.5137422	1043.639776	5.466098373
203	XXVIII_structure_235_X203	C	1.263736314	150	0	16.1147702	-132.7812213	-274.386556			171	14.2569622	1042.352394	7.34749443
204	XXVIII_structure_356_X204	T	1.359493304	150	0	16.1212515	-124.0418419	-274.3864888			211	16.2282075	1044.317158	6.143480373
205	XXVIII_structure_76_X205	T	1.350639874	150	0	16.122994	-124.0400994	-274.3864708			194	15.48447	1043.571678	5.398000373
206	XXVIII_structure_174_X206	C	1.315309854	150	0	16.1556457	-132.7403458	-274.3861324			161	13.6857727	1041.740329	6.73542943
207	XXVIII_structure_489_X207	T	1.313250557	150	0	16.34147078	-123.8216226	-274.3842065			214	16.58265678	1044.451388	6.277710373
208	XXVIII_structure_58_X208	T	1.361621471	150	0	16.34687477	-123.8162186	-274.3841504			221	16.93786377	1044.801191	6.627513373
209	XXVIII_structure_17_X209	C	1.320651119	150	0	16.3522959	-132.5436956	-274.3840943			159	13.6597549	1041.517661	6.51276143
210	XXVIII_structure_324_X210	T	1.299952927	150	0	16.35559549	-123.8074979	-274.3840601			205	15.68783849	1043.542445	5.368767373
211	XXVIII_structure_227_X211	T	1.275738997	150	0	16.3840702	-123.7790232	-274.3837649			129	12.5278662	1040.353998	2.180320373
212	XXVIII_structure_177_X212	T	1.366342218	150	0	16.4662679	-123.6968255	-274.382913			262	18.3637919	1046.107726	7.934048373
213	XXVIII_structure_398_X213	T	1.334304983	150	0	16.5794316	-123.5836618	-274.3817402			188	15.0578506	1042.688621	4.514943373
214	XXVIII_structure_320_X214	T	1.289668798	150	0	16.7166024	-123.446491	-274.3803186			256	18.0876214	1045.581221	7.407543373
215	XXVIII_structure_40_X215	T	1.345027747	150	0	16.90159472	-123.2614987	-274.3784013			261	18.30368272	1045.61229	7.438612373
216	XXVIII_structure_247_X216	T	1.301251605	150	0	16.981644	-123.1814494	-274.3775716			258	18.232166	1045.460724	7.287046373
217	XXVIII_structure_162_X217	T	1.246220039	150	0	17.0011438	-123.1619496	-274.3773695			224	17.1303718	1044.33943	6.165752373
218	XXVIII_structure_134_X218	T	1.372159254	150	0	17.03998672	-123.1231067	-274.376967			299	19.90761272	1047.077828	8.904150373
219	XXVIII_structure_415_X219	T	1.36510055	150	0	17.0902706	-123.0728228	-274.3764458			259	18.2761826	1045.396114	7.222436373
220	XXVIII_structure_97_X220	C	1.251476255	150	0	17.1018445	-131.794147	-274.3763259			148	13.4360695	1040.544427	5.53952743
221	XXVIII_structure_467_X221	C	1.354905353	150	0	17.183338	-131.7126535	-274.3754813			126	12.434929	1039.461793	4.45689343
222	XXVIII_structure_20_X222	T	1.301588527	150	0	17.1919244	-122.971169	-274.3753923			288	19.5317254	1046.550003	8.376325373
223	XXVIII_structure_376_X223	T	1.337719251	150	0	17.2313282	-122.9317652	-274.3749839			219	16.8258392	1043.804713	5.631035373
224	XXVIII_structure_420_X224	T	1.278003106	150	0	17.2414244	-122.921669	-274.3748792			242	17.7087094	1044.677487	6.503809373
225	XXVIII_structure_294_X225	T	1.320748258	150	0	17.2674833	-122.8956101	-274.3746092			290	19.6113763	1046.554095	8.380417373
226	XXVIII_structure_83_X226	C	1.263551751	150	0	17.322965	-131.5730265	-274.3740341			180	14.679856	1041.567093	6.56219343
227	XXVIII_structure_430_X227	C	1.318125806	150	0	17.3253544	-131.5706371	-274.3740094			209	16.1816974	1043.066545	8.06164543
228	XXVIII_structure_73_X228	T	1.360006514	150	0	17.3475416	-122.8155518	-274.3737794			232	17.4294236	1044.292084	6.118406373
229	XXVIII_structure_163_X229	T	1.327362238	150	0	17.3730722	-122.7900212	-274.3735148			235	17.5908052	1044.427935	6.254257373
230	XXVIII_structure_88_X230	T	1.332605203	150	0	17.4679081	-122.6951853	-274.3725319			338	21.6088641	1048.351158	10.17748037
231	XXVIII_structure_457_X231	T	1.348769882	150	0	17.48349238	-122.679601	-274.3723704			267	18.63207638	1045.358786	7.185108373
232	XXVIII_structure_129_X232	T	1.310796401	150	0	17.4913457	-122.6717477	-274.372289			173	14.4039067	1041.122763	2.949085373
233	XXVIII_structure_26_X233	T	1.364086345	150	0	17.55076497	-122.6123284	-274.3716732			304	20.05237197	1046.711809	8.538131373
234	XXVIII_structure_352_X234	T	1.324122963	150	0	17.5591304	-122.603963	-274.3715865			243	17.7257994	1044.376871	6.203193373
235	XXVIII_structure_57_X235	T	1.301735328	150	0	17.5739694	-122.589124	-274.3714327			246	17.9121454	1044.548378	6.374700373
236	XXVIII_structure_276_X236	T	1.354475881	150	0	17.5756186	-122.5874748	-274.3714156			274	18.9974746	1045.632058	7.458380373
237	XXVIII_structure_363_X237	T	1.31693046	150	0	17.5772933	-122.5858001	-274.3713983			250	18.0015753	1044.634484	6.460806373
238	XXVIII_structure_494_X238	T	1.363490855	150	0	17.60381637	-122.559277	-274.3711234			225	17.17930737	1043.785693	5.612015373
239	XXVIII_structure_11_X239	T	1.351123793	150	0	17.62407886	-122.5390145	-274.3709134			269	18.81832486	1045.404448	7.230770373
240	XXVIII_structure_187_X240	T	1.360014502	150	0	17.78482392	-122.3782695	-274.3692474			343	21.95415892	1048.379537	10.20585937
241	XXVIII_structure_66_X241	T	1.368267854	150	0	17.7887738	-122.3743196	-274.3692065			273	18.9820998	1045.403528	7.229850373
242	XXVIII_structure_48_X242	T	1.358006116	150	0	17.82711841	-122.335975	-274.3688091			268	18.65642841	1045.039512	6.865834373
243	XXVIII_structure_251_X243	C	1.279059308	150	0	17.9377645	-130.958227	-274.3676623			212	16.4701945	1042.742632	7.73773243
244	XXVIII_structure_498_X244	T	1.34933549	150	0	17.9447429	-122.2183505	-274.36759			238	17.5998899	1043.865349	5.691671373
245	XXVIII_structure_429_X245	C	1.275426922	150	0	17.9517163	-130.9442752	-274.3675177			215	16.6008863	1042.859372	7.85447243
246	XXVIII_structure_202_X246	T	1.298490378	150	0	17.96800834	-122.195085	-274.3673489			233	17.44110334	1043.683297	5.509619373
247	XXVIII_structure_222_X247	C	1.357505195	150	0	18.0959234	-130.8000681	-274.3660231			276	19.0762524	1045.190531	10.18563143
248	XXVIII_structure_253_X248	T	1.351933928	150	0	18.1026158	-122.0604776	-274.3659538			282	19.2982778	1045.405864	7.232186373
249	XXVIII_structure_288_X249	T	1.306046728	150	0	18.1105849	-122.0525085	-274.3658712			220	16.8520749	1042.951692	4.778014373
250	XXVIII_structure_369_X250	T	1.354141842	150	0	18.185601	-121.9774924	-274.3650937			285	19.498666	1045.523267	7.349589373
251	XXVIII_structure_117_X251	C	1.306706084	150	0	18.22629412	-130.6696974	-274.364672			199	15.55020012	1041.534108	6.52920843
252	XXVIII_structure_39_X252	T	1.337373417	150	0	18.2373006	-121.9257928	-274.3645579			270	18.8629406	1044.835842	6.662164373
253	XXVIII_structure_282_X253	T	1.249444373	150	0	18.3602066	-121.8028868	-274.3632841			252	18.0228186	1043.872814	5.699136373
254	XXVIII_structure_10_X254	C	1.270978095	150	0	18.3842048	-130.5117867	-274.3630354			192	15.3806118	1041.206609	6.20170943
255	XXVIII_structure_301_X255	T	1.335755248	150	0	18.41339875	-121.7496946	-274.3627328			181	14.69351175	1040.490315	2.316637373
256	XXVIII_structure_245_X256	C	1.230045832	150	0	18.4166967	-130.4792948	-274.3626986			217	16.6945327	1042.488038	7.48313843
257	XXVIII_structure_422_X257	T	1.337759644	150	0	18.4595172	-121.7035762	-274.3622548			332	21.3355812	1047.086266	8.912588373
258	XXVIII_structure_104_X258	T	1.335722372	150	0	18.46056166	-121.7025317	-274.362244			234	17.50622766	1043.255868	5.082190373
259	XXVIII_structure_306_X259	T	1.284402104	150	0	18.5463412	-121.6167522	-274.361355			210	16.1993192	1041.86318	3.689502373
260	XXVIII_structure_403_X260	C	1.228864971	150	0	18.5602441	-130.3357474	-274.3612109			236	17.5947261	1043.244684	8.23978443
261	XXVIII_structure_436_X261	T	1.356816837	150	0	18.571848	-121.5912454	-274.3610906			281	19.294665	1044.933019	6.759341373
262	XXVIII_structure_353_X262	C	1.245092733	150	0	18.58325827	-130.3127332	-274.3609723			307	20.24954627	1045.87649	10.87159043
263	XXVIII_structure_150_X263	C	1.323738307	150	0	18.5910385	-130.304953	-274.3608917			306	20.2453275	1045.864491	10.85959143
264	XXVIII_structure_216_X264	T	1.340530796	150	0	18.6216755	-121.5414179	-274.3605742			257	18.1886855	1043.777212	5.603534373
265	XXVIII_structure_118_X265	T	1.350060559	150	0	18.63315309	-121.5299403	-274.3604552			279	19.27550409	1044.852553	6.678875373
266	XXVIII_structure_300_X266	T	1.32282732	150	0	18.7341994	-121.428894	-274.359408			322	21.0720654	1046.548068	8.374390373
267	XXVIII_structure_35_X267	T	1.357709405	150	0	18.78872012	-121.3743733	-274.3588429			283	19.32937712	1044.750859	6.577181373
268	XXVIII_structure_274_X268	T	1.335685354	150	0	18.8039711	-121.3591223	-274.3586848			244	17.7458021	1043.152033	4.978355373
269	XXVIII_structure_411_X269	T	1.350595868	150	0	18.8155567	-121.3475367	-274.3585648			265	18.5831267	1043.977772	5.804094373
270	XXVIII_structure_313_X270	T	1.327795674	150	0	18.89459327	-121.2685001	-274.3577456			284	19.40805527	1044.723664	6.549986373
271	XXVIII_structure_90_X271	T	1.269213704	150	0	18.960123	-121.2029704	-274.3570665			196	15.512169	1040.762248	2.588570373
272	XXVIII_structure_372_X272	T	1.347877864	150	0	19.0687171	-121.0943763	-274.355941			329	21.2326011	1046.374086	8.200408373
273	XXVIII_structure_452_X273	T	1.303025021	150	0	19.0703077	-121.0927857	-274.3559245			298	19.8843177	1045.024212	6.850534373
274	XXVIII_structure_4_X274	T	1.270282607	150	0	19.08763	-121.0754634	-274.355745			227	17.239417	1042.361989	4.188311373
275	XXVIII_structure_37_X275	T	1.29745736	150	0	19.1466938	-121.0163996	-274.3551328			237	17.5965798	1042.660088	4.486410373
276	XXVIII_structure_237_X276	T	1.36633306	150	0	19.2687977	-120.8942957	-274.3538673			240	17.6792837	1042.620688	4.447010373
277	XXVIII_structure_491_X277	T	1.262002173	150	0	19.28912121	-120.8739722	-274.3536567			222	17.05781321	1041.978894	3.805216373
278	XXVIII_structure_203_X278	T	1.353088149	150	0	19.301953	-120.8611404	-274.3535237			317	20.667572	1045.575821	7.402143373
279	XXVIII_structure_2_X279	T	1.327603853	150	0	19.3500512	-120.8130422	-274.3530252			328	21.2311082	1046.091259	7.917581373
280	XXVIII_structure_449_X280	T	1.375001099	150	0	19.3567735	-120.8063199	-274.3529555			260	18.2933805	1043.146809	4.973131373
281	XXVIII_structure_392_X281	T	1.315702086	150	0	19.37326	-120.7898334	-274.3527847			286	19.513527	1044.350469	6.176791373
282	XXVIII_structure_444_X282	T	1.329973277	150	0	19.4574221	-120.7056713	-274.3519124			275	19.0680491	1043.820829	5.647151373
283	XXVIII_structure_15_X283	T	1.377148865	150	0	19.45833849	-120.7047549	-274.3519029			226	17.18031949	1041.932183	3.758505373
284	XXVIII_structure_139_X284	T	1.328810914	150	0	19.5339859	-120.6291075	-274.3511189			271	18.9099759	1043.586192	5.412514373
285	XXVIII_structure_317_X285	T	1.357109498	150	0	19.5597667	-120.6033267	-274.3508517			331	21.3153277	1045.965763	7.792085373
286	XXVIII_structure_499_X286	T	1.324755777	150	0	19.5928813	-120.5702121	-274.3505085			187	15.0555903	1039.672911	1.499233373
287	XXVIII_structure_24_X287	C	1.359365571	150	0	19.59537208	-129.3006194	-274.3504827			305	20.18757108	1044.802401	9.79750143
288	XXVIII_structure_287_X288	T	1.348307625	150	0	19.60021451	-120.5628789	-274.3504325			321	21.03214351	1045.642131	7.468453373
289	XXVIII_structure_289_X289	T	1.373246274	150	0	19.7551944	-120.407899	-274.3488263			318	20.7442074	1045.199215	7.025537373
290	XXVIII_structure_145_X290	T	1.337119202	150	0	19.7809087	-120.3821847	-274.3485598			296	19.8059247	1044.235218	6.061540373
291	XXVIII_structure_493_X291	T	1.382195567	150	0	19.8124119	-120.3506815	-274.3482333			312	20.5629449	1044.960735	6.787057373
292	XXVIII_structure_7_X292	T	1.330265094	150	0	19.8304992	-120.3325942	-274.3480458			292	19.7042542	1044.083957	5.910279373
293	XXVIII_structure_25_X293	T	1.334743992	150	0	19.8435863	-120.3195071	-274.3479102			264	18.5220333	1042.888649	4.714971373
294	XXVIII_structure_122_X294	C	1.336056205	150	0	19.8795139	-129.0164776	-274.3475378			327	21.2214429	1045.552131	10.54723143
295	XXVIII_structure_260_X295	T	1.232215282	150	0	19.9021102	-120.2609832	-274.3473036			228	17.3110852	1041.619177	3.445499373
296	XXVIII_structure_311_X296	C	1.289076524	150	0	19.9136286	-128.9823629	-274.3471842			253	18.0233666	1042.31994	7.31504043
297	XXVIII_structure_360_X297	T	1.387420522	150	0	19.9806982	-120.1823952	-274.3464891			362	22.7006512	1046.930155	8.756477373
298	XXVIII_structure_328_X298	T	1.341880868	150	0	20.05987123	-120.1032222	-274.3456686			263	18.47133223	1042.621663	4.447985373
299	XXVIII_structure_77_X299	T	1.330591226	150	0	20.098727	-120.0643664	-274.3452659			254	18.074446	1042.185921	4.012243373
300	XXVIII_structure_381_X300	T	1.342157877	150	0	20.14732539	-120.015768	-274.3447622			335	21.44727639	1045.510153	7.336475373
301	XXVIII_structure_397_X301	T	1.340310045	150	0	20.26317528	-119.8999181	-274.3435615			315	20.66285528	1044.609882	6.436204373
302	XXVIII_structure_207_X302	T	1.338605587	150	0	20.3142091	-119.8488843	-274.3430326			309	20.3419491	1044.237942	6.064264373
303	XXVIII_structure_120_X303	C	1.271737653	150	0	20.3335178	-128.5624737	-274.3428325			245	17.8124398	1041.689124	6.68422443
304	XXVIII_structure_297_X304	C	1.311659547	150	0	20.4461202	-128.4498713	-274.3416655			230	17.3873122	1041.151394	6.14649443
305	XXVIII_structure_433_X305	T	1.353348416	150	0	20.49986307	-119.6632303	-274.3411085			330	21.25662507	1044.966964	6.793286373
306	XXVIII_structure_114_X306	T	1.369992697	150	0	20.52405584	-119.6390375	-274.3408577			231	17.42374684	1041.109893	2.936215373
307	XXVIII_structure_234_X307	T	1.266215328	150	0	20.5626354	-119.600458	-274.3404579			218	16.7596994	1040.407266	2.233588373
308	XXVIII_structure_221_X308	T	1.355055363	150	0	20.60984354	-119.5532498	-274.3399686			371	23.23077554	1046.831134	8.657456373
309	XXVIII_structure_500_X309	C	1.281184151	150	0	20.6184215	-128.27757	-274.3398797			287	19.5152825	1043.107063	8.10216343
310	XXVIII_structure_84_X310	T	1.36706969	150	0	20.65650292	-119.5065905	-274.339485			277	19.14625392	1042.699953	4.526275373
311	XXVIII_structure_357_X311	T	1.395125439	150	0	20.6694594	-119.493634	-274.3393507			334	21.4312804	1044.972023	6.798345373
312	XXVIII_structure_497_X312	C	1.29803843	150	0	20.7930259	-128.1029656	-274.3380701			251	18.0120329	1041.429209	6.42430943
313	XXVIII_structure_130_X313	C	1.31938287	150	0	20.8348715	-128.06112	-274.3376364			308	20.3111745	1043.686505	8.68160543
314	XXVIII_structure_387_X314	C	1.282512422	150	0	20.9304869	-127.9655046	-274.3366454			313	20.5840729	1043.863788	8.85888843
315	XXVIII_structure_125_X315	T	1.280251408	150	0	21.172496	-118.9905974	-274.3341372			303	20.023049	1043.060755	4.887077373
316	XXVIII_structure_233_X316	C	1.303293511	150	0	21.2259686	-127.6700229	-274.333583			293	19.7452706	1042.729504	7.72460443
317	XXVIII_structure_382_X317	T	1.373254273	150	0	21.23694351	-118.9261499	-274.3334693			294	19.75064051	1042.723899	4.550221373
318	XXVIII_structure_474_X318	T	1.324263392	150	0	21.24795676	-118.9151366	-274.3333551			289	19.56119376	1042.523439	4.349761373
319	XXVIII_structure_190_X319	T	1.247600037	150	0	21.2985319	-118.8645615	-274.332831			295	19.7869469	1042.698617	4.524939373
320	XXVIII_structure_275_X320	T	1.341790007	150	0	21.3203511	-118.8427423	-274.3326048			337	21.4935191	1044.38337	6.209692373
321	XXVIII_structure_461_X321	T	1.36377502	150	0	21.3547851	-118.8083083	-274.332248			291	19.6654601	1042.520877	4.347199373
322	XXVIII_structure_224_X322	T	1.374925647	150	0	21.458715	-118.7043784	-274.3311708			280	19.282598	1042.034085	3.860407373
323	XXVIII_structure_426_X323	T	1.322037019	150	0	21.4648364	-118.698257	-274.3311074			319	20.8110314	1043.556397	5.382719373
324	XXVIII_structure_67_X324	T	1.356705085	150	0	21.50342513	-118.6596683	-274.3307074			320	20.82152113	1043.528298	5.354620373
325	XXVIII_structure_176_X325	T	1.329306238	150	0	21.5140409	-118.6490525	-274.3305974			301	19.9561299	1042.652291	4.478613373
326	XXVIII_structure_468_X326	T	1.330558458	150	0	21.5192208	-118.6438726	-274.3305437			333	21.3699588	1044.06094	5.887262373
327	XXVIII_structure_371_X327	T	1.345459956	150	0	21.5533911	-118.6097023	-274.3301896			360	22.5409401	1045.197751	7.024073373
328	XXVIII_structure_368_X328	T	1.336219661	150	0	21.5852919	-118.5778015	-274.329859			379	23.8345819	1046.459492	8.285814373
329	XXVIII_structure_298_X329	T	1.321494381	150	0	21.5903517	-118.5727417	-274.3298065			272	18.9464157	1041.566266	3.392588373
330	XXVIII_structure_421_X330	C	1.280364172	150	0	21.6218029	-127.2741886	-274.3294806			310	20.4088589	1042.997258	7.99235843
331	XXVIII_structure_199_X331	T	1.314307207	150	0	21.73741599	-118.4256774	-274.3282823			297	19.88347599	1042.356262	4.182584373
332	XXVIII_structure_476_X332	T	1.313993915	150	0	21.8022908	-118.3608026	-274.32761			241	17.6968718	1040.104783	1.931105373
333	XXVIII_structure_408_X333	T	1.346946708	150	0	21.84716477	-118.3159286	-274.3271449			342	21.87918177	1044.242219	6.068541373
334	XXVIII_structure_241_X334	T	1.339751501	150	0	21.9096663	-118.2534271	-274.3264971			324	21.1018533	1043.402389	5.228711373
335	XXVIII_structure_5_X335	T	1.362347407	150	0	22.0228669	-118.1402265	-274.3253239			389	24.5115349	1046.69887	8.525192373
336	XXVIII_structure_405_X336	T	1.357266395	150	0	22.1108063	-118.0522871	-274.3244125			357	22.4022443	1044.50164	6.327962373
337	XXVIII_structure_264_X337	T	1.362387378	150	0	22.1595906	-118.0035028	-274.3239069			368	23.1209196	1045.171531	6.997853373
338	XXVIII_structure_477_X338	T	1.344323671	150	0	22.31776781	-117.8453256	-274.3222675			359	22.51018281	1044.402617	6.228939373
339	XXVIII_structure_325_X339	T	1.324196484	150	0	22.39319789	-117.7698955	-274.3214857			385	24.42504489	1046.242049	8.068371373
340	XXVIII_structure_340_X340	T	1.357884742	150	0	22.413154	-117.7499394	-274.3212789			345	22.094552	1043.8916	5.717922373
341	XXVIII_structure_153_X341	T	1.350857174	150	0	22.4345922	-117.7285012	-274.3210567			341	21.8613222	1043.636932	5.463254373
342	XXVIII_structure_240_X342	T	1.301598008	150	0	22.594754	-117.5683394	-274.3193968			396	24.996438	1046.611886	8.438208373
343	XXVIII_structure_316_X343	T	1.327895732	150	0	22.6107293	-117.5523641	-274.3192312			372	23.2548923	1044.854365	6.680687373
344	XXVIII_structure_350_X344	T	1.351863865	150	0	22.62215745	-117.5409359	-274.3191128			346	22.10941045	1043.697455	5.523777373
345	XXVIII_structure_278_X345	T	1.374549084	150	0	22.65566855	-117.5074248	-274.3187655			326	21.20653955	1042.761073	4.587395373
346	XXVIII_structure_124_X346	C	1.259747911	150	0	22.7409294	-126.1550621	-274.3178818			311	20.4841394	1041.953412	6.94851243
347	XXVIII_structure_473_X347	T	1.334153078	150	0	22.7470125	-117.4160809	-274.3178188			370	23.1847015	1044.647891	6.474213373
348	XXVIII_structure_428_X348	T	1.3279367	150	0	22.7662544	-117.396839	-274.3176193			365	23.0341504	1044.478098	6.304420373
349	XXVIII_structure_359_X349	T	1.325792153	150	0	22.77685513	-117.3862383	-274.3175095			339	21.65608213	1043.089429	4.915751373
350	XXVIII_structure_32_X350	C	1.29165934	150	0	22.8761365	-126.019855	-274.3164805			300	19.9454235	1041.279489	6.27458943
351	XXVIII_structure_219_X351	T	1.369674178	150	0	22.95248614	-117.2106072	-274.3156892			405	25.72137814	1046.979094	8.805416373
352	XXVIII_structure_128_X352	T	1.344687186	150	0	23.01221008	-117.1508833	-274.3150702			376	23.59171808	1044.78971	6.616032373
353	XXVIII_structure_45_X353	C	1.270239372	150	0	23.01696351	-125.879028	-274.315021			344	21.99570251	1043.188941	8.18404143
354	XXVIII_structure_198_X354	T	1.260557757	150	0	23.0490464	-117.114047	-274.3146885			316	20.6654874	1041.826643	3.652965373
355	XXVIII_structure_166_X355	T	1.348656061	150	0	23.05794801	-117.1051454	-274.3145962			390	24.56155601	1045.71381	7.540132373
356	XXVIII_structure_108_X356	C	1.316707441	150	0	23.0797196	-125.8162719	-274.3143706			358	22.4165326	1043.547015	8.54211543
357	XXVIII_structure_33_X357	T	1.386950337	150	0	23.1007334	-117.06236	-274.3141528			354	22.3611114	1043.47058	5.296902373
358	XXVIII_structure_101_X358	T	1.33970992	150	0	23.1064506	-117.0566428	-274.3140935			395	24.8998176	1046.003569	7.829891373
359	XXVIII_structure_208_X359	T	1.308178979	150	0	23.165713	-116.9973804	-274.3134793			353	22.344781	1043.38927	5.215592373
360	XXVIII_structure_419_X360	C	1.318229456	150	0	23.1780392	-125.7179523	-274.3133516			323	21.0986522	1042.130815	7.12591543
361	XXVIII_structure_192_X361	T	1.283803636	150	0	23.2728603	-116.8902331	-274.3123688			350	22.2282403	1043.165582	4.991904373
362	XXVIII_structure_395_X362	T	1.37615835	150	0	23.28877507	-116.8743183	-274.3122039			374	23.48535407	1044.406781	6.233103373
363	XXVIII_structure_344_X363	T	1.392891758	150	0	23.33058911	-116.8325043	-274.3117705			393	24.67440511	1045.554018	7.380340373
364	XXVIII_structure_41_X364	T	1.346301555	150	0	23.4432986	-116.7197948	-274.3106024			325	21.1137426	1041.880646	3.706968373
365	XXVIII_structure_56_X365	C	1.282743675	150	0	23.4965902	-125.3994013	-274.3100501			340	21.8110482	1042.52466	7.51976043
366	XXVIII_structure_50_X366	T	1.348325955	150	0	23.5845868	-116.5785066	-274.3091381			366	23.0644338	1043.690049	5.516371373
367	XXVIII_structure_299_X367	T	1.38555884	150	0	23.6155551	-116.5475383	-274.3088171			384	24.4112881	1045.005935	6.832257373
368	XXVIII_structure_179_X368	T	1.355675689	150	0	23.65882572	-116.5042677	-274.3083686			412	26.32354072	1046.874917	8.701239373
369	XXVIII_structure_242_X369	T	1.338925136	150	0	23.7084764	-116.454617	-274.3078541			367	23.1093664	1043.611092	5.437414373
370	XXVIII_structure_458_X370	T	1.357294155	150	0	23.8254102	-116.3376832	-274.3066421			361	22.6289732	1043.013765	4.840087373
371	XXVIII_structure_189_X371	T	1.185032117	150	0	23.83799563	-116.3250978	-274.3065117			347	22.13861063	1042.510817	4.337139373
372	XXVIII_structure_460_X372	T	1.355689597	150	0	23.878431	-116.2846624	-274.3060926			404	25.70581	1046.037581	7.863903373
373	XXVIII_structure_185_X373	T	1.372405721	150	0	23.996726	-116.1663674	-274.3048666			302	20.001021	1040.214497	2.040819373
374	XXVIII_structure_407_X374	C	1.335967808	150	0	24.0584134	-124.8375781	-274.3042273			409	26.1273134	1046.279102	11.27420243
375	XXVIII_structure_462_X375	T	1.353842496	150	0	24.1051157	-116.0579777	-274.3037433			314	20.6178477	1040.722934	2.549256373
376	XXVIII_structure_107_X376	T	1.361836068	150	0	24.24875755	-115.9143358	-274.3022545			364	22.93460955	1042.896054	4.722376373
377	XXVIII_structure_447_X377	T	1.378408122	150	0	24.293019	-115.8700744	-274.3017958			402	25.606945	1045.524128	7.350450373
378	XXVIII_structure_183_X378	T	1.281965066	150	0	24.3510732	-115.8120202	-274.3011941			348	22.1555342	1042.014663	3.840985373
379	XXVIII_structure_257_X379	C	1.313821769	150	0	24.5329681	-124.3630234	-274.2993089			266	18.5877961	1038.26503	3.26013043
380	XXVIII_structure_170_X380	C	1.28161535	150	0	24.6285753	-124.2674162	-274.2983181			349	22.1867383	1041.768365	6.76346543
381	XXVIII_structure_417_X381	T	1.350955031	150	0	24.68634343	-115.47675	-274.2977193			392	24.63804143	1044.1619	5.988222373
382	XXVIII_structure_246_X382	C	1.28388242	150	0	24.70816225	-124.1878292	-274.2974932			356	22.39996025	1041.902	6.89710043
383	XXVIII_structure_69_X383	T	1.35513624	150	0	24.7617115	-115.4013819	-274.2969382			394	24.8288655	1044.277356	6.103678373
384	XXVIII_structure_418_X384	C	1.326937423	150	0	24.7621609	-124.1338306	-274.2969336			352	22.3197959	1041.767837	6.76293743
385	XXVIII_structure_370_X385	T	1.351280591	150	0	24.8754312	-115.2876622	-274.2957596			454	30.4417792	1049.77655	11.60287237
386	XXVIII_structure_291_X386	T	1.239530136	150	0	24.8949754	-115.268118	-274.2955571			406	25.9192674	1045.234494	7.060816373
387	XXVIII_structure_250_X387	T	1.367520605	150	0	24.94825808	-115.2148353	-274.2950048			455	30.51345808	1049.775402	11.60172437
388	XXVIII_structure_448_X388	C	1.30229735	150	0	24.99690871	-123.8990828	-274.2945006			383	24.40862771	1043.621921	8.61702143
389	XXVIII_structure_127_X389	C	1.267394042	150	0	25.11754	-123.7784515	-274.2932504			351	22.260764	1041.353426	6.34852643
390	XXVIII_structure_364_X390	T	1.319212951	150	0	25.1188064	-115.044287	-274.2932373			411	26.1557484	1045.247144	7.073466373
391	XXVIII_structure_302_X391	T	1.379285142	150	0	25.1284249	-115.0346685	-274.2931376			429	28.1710489	1047.252826	9.079148373
392	XXVIII_structure_342_X392	T	1.35092949	150	0	25.1429828	-115.0201106	-274.2929867			377	23.7348698	1042.802089	4.628411373
393	XXVIII_structure_228_X393	T	1.349014266	150	0	25.1462779	-115.0168155	-274.2929525			417	26.6752639	1045.739188	7.565510373
394	XXVIII_structure_99_X394	T	1.315859399	150	0	25.21215217	-114.9509412	-274.2922698			381	24.19217317	1043.190223	5.016545373
395	XXVIII_structure_346_X395	T	1.34384176	150	0	25.2500076	-114.9130858	-274.2918775			388	24.5046396	1043.464834	5.291156373
396	XXVIII_structure_290_X396	C	1.336245012	150	0	25.35575145	-123.54024	-274.2907815			415	26.49703145	1045.351482	10.34658243
397	XXVIII_structure_46_X397	C	1.291043898	150	0	25.481265	-123.4147265	-274.2894807			380	24.191075	1042.920012	7.91511243
398	XXVIII_structure_373_X398	T	1.373949555	150	0	25.51483796	-114.6482554	-274.2891327			423	27.71022696	1046.405591	8.231913373
399	XXVIII_structure_217_X399	T	1.333685657	150	0	25.548924	-114.6141694	-274.2887795			387	24.496403	1043.157681	4.984003373
400	XXVIII_structure_390_X400	C	1.304701485	150	0	25.5602607	-123.3357308	-274.288662			336	21.4862357	1040.136177	5.13127743
401	XXVIII_structure_410_X401	C	1.251552405	150	0	25.66824641	-123.2277451	-274.2875428			355	22.39937341	1040.941329	5.93642943
402	XXVIII_structure_432_X402	T	1.361794807	150	0	25.67704438	-114.486049	-274.2874516			373	23.29110138	1041.824259	3.650581373
403	XXVIII_structure_161_X403	C	1.272145911	150	0	25.7134895	-123.182502	-274.2870739			375	23.5726485	1042.069361	7.06446143
404	XXVIII_structure_379_X404	C	1.228871761	150	0	25.846569	-123.0494225	-274.2856947			382	24.260997	1042.62463	7.61973043
405	XXVIII_structure_81_X405	C	1.323632022	150	0	25.95739358	-122.9385979	-274.2845461			363	22.77822258	1041.031031	6.02613143
406	XXVIII_structure_195_X406	T	1.360017529	150	0	25.9644986	-114.1985948	-274.2844724			369	23.1574056	1041.403109	3.229431373
407	XXVIII_structure_488_X407	C	1.261745788	150	0	26.034269	-122.8617225	-274.2837493			391	24.61476	1042.790693	7.78579343
408	XXVIII_structure_399_X408	T	1.353166967	150	0	26.1697527	-113.9933407	-274.2823451			403	25.6766967	1043.717146	5.543468373
409	XXVIII_structure_322_X409	T	1.346056458	150	0	26.21929328	-113.9438001	-274.2818317			386	24.45289528	1042.443804	4.270126373
410	XXVIII_structure_304_X410	T	1.362275382	150	0	26.2400896	-113.9230038	-274.2816162			433	28.6253296	1046.595442	8.421764373
411	XXVIII_structure_272_X411	T	1.358964176	150	0	26.34502609	-113.8180673	-274.2805286			436	29.00219109	1046.867367	8.693689373
412	XXVIII_structure_148_X412	T	1.347761891	150	0	26.42693068	-113.7361627	-274.2796797			428	28.03144768	1045.814719	7.641041373
413	XXVIII_structure_14_X413	C	1.301159462	150	0	26.47768279	-122.4183087	-274.2791537			399	25.43366579	1043.166185	8.16128543
414	XXVIII_structure_142_X414	T	1.33771585	150	0	26.4858921	-113.6772013	-274.2790686			416	26.6592841	1044.383594	6.209916373
415	XXVIII_structure_438_X415	T	1.331878395	150	0	26.5009621	-113.6621313	-274.2789125			407	26.0109351	1043.720175	5.546497373
416	XXVIII_structure_466_X416	C	1.283983751	150	0	26.7038609	-122.1921306	-274.2768096			378	23.7776349	1041.283976	6.27907643
417	XXVIII_structure_53_X417	T	1.354875448	150	0	26.7267801	-113.4363133	-274.2765721			401	25.4949681	1042.97839	4.804712373
418	XXVIII_structure_393_X418	T	1.364711568	150	0	26.7907409	-113.3723525	-274.2759092			447	29.5389149	1046.958376	8.784698373
419	XXVIII_structure_38_X419	T	1.328312128	150	0	27.0179441	-113.1451493	-274.2735544			444	29.4335351	1046.625793	8.452115373
420	XXVIII_structure_112_X420	T	1.346108502	150	0	27.1469388	-113.0161546	-274.2722175			421	27.3700098	1044.433273	6.259595373
421	XXVIII_structure_380_X421	C	1.268173016	150	0	27.28239	-121.6136015	-274.2708137			398	25.085303	1042.013115	7.00821543
422	XXVIII_structure_270_X422	C	1.227957252	150	0	27.3249311	-121.5710604	-274.2703728			419	26.9962841	1043.881555	8.87665543
423	XXVIII_structure_44_X423	T	1.362668694	150	0	27.4119027	-112.7511907	-274.2694714			427	27.8913737	1044.689673	6.515995373
424	XXVIII_structure_132_X424	T	1.336109992	150	0	27.46949	-112.6936034	-274.2688745			456	30.542779	1047.283491	9.109813373
425	XXVIII_structure_400_X425	T	1.354272144	150	0	27.53887261	-112.6242208	-274.2681554			446	29.52461661	1046.195946	8.022268373
426	XXVIII_structure_71_X426	T	1.274177289	150	0	27.78810467	-112.3749887	-274.2655724			450	29.77972067	1046.201818	8.028140373
427	XXVIII_structure_91_X427	C	1.2740948	150	0	27.8329917	-121.0629998	-274.2651072			397	25.0678147	1041.445025	6.44012543
428	XXVIII_structure_343_X428	C	1.316681736	150	0	27.87755164	-121.0184398	-274.2646453			453	30.33267964	1046.66533	11.66043043
429	XXVIII_structure_34_X429	T	1.339204869	150	0	28.0437892	-112.1193042	-274.2629224			410	26.1416372	1042.30805	4.134372373
430	XXVIII_structure_60_X430	T	1.348429653	150	0	28.0877752	-112.0753182	-274.2624666			443	29.4270182	1045.549445	7.375767373
431	XXVIII_structure_70_X431	T	1.31594349	150	0	28.22688487	-111.9362085	-274.2610248			435	28.85261687	1044.835934	6.662256373
432	XXVIII_structure_22_X432	C	1.269121141	150	0	28.2348602	-120.6611313	-274.2609422			438	29.0659692	1045.041311	10.03641143
433	XXVIII_structure_490_X433	C	1.293438949	150	0	28.2459852	-120.6500063	-274.2608269			418	26.9581372	1042.922354	7.91745443
434	XXVIII_structure_1_X434	C	1.323177376	150	0	28.2961247	-120.5998668	-274.2603072			422	27.4148347	1043.328912	8.32401243
435	XXVIII_structure_375_X435	C	1.228967653	150	0	28.3914249	-120.5045666	-274.2593195			430	28.3193249	1044.138102	9.13320243
436	XXVIII_structure_188_X436	C	1.350055468	150	0	28.4137836	-120.4822079	-274.2590878			431	28.4410796	1044.237498	9.23259843
437	XXVIII_structure_330_X437	T	1.409529552	150	0	28.7263215	-111.4367719	-274.2558486			432	28.5328075	1044.016688	5.843010373
438	XXVIII_structure_479_X438	C	1.285247101	150	0	28.8166688	-120.0793227	-274.2549122			425	27.8215038	1043.215037	8.21013743
439	XXVIII_structure_209_X439	T	1.240251727	150	0	28.8220303	-111.3410631	-274.2548567			448	29.5423003	1044.930472	6.756794373
440	XXVIII_structure_268_X440	T	1.357772593	150	0	29.1187595	-111.0443339	-274.2517813			452	30.1869945	1045.278437	7.104759373
441	XXVIII_structure_215_X441	C	1.290283987	150	0	29.1991887	-119.6968028	-274.2509478			400	25.4915697	1040.502583	5.49768343
442	XXVIII_structure_389_X442	C	1.194063818	150	0	29.2236619	-119.6723296	-274.2506941			424	27.7511229	1042.737663	7.73276343
443	XXVIII_structure_225_X443	T	1.357364428	150	0	29.31303079	-110.8500626	-274.2497679			461	31.13627179	1046.033443	7.859765373
444	XXVIII_structure_79_X444	T	1.181074324	150	0	29.40972478	-110.7533686	-274.2487657			413	26.46152678	1041.262004	3.088326373
445	XXVIII_structure_141_X445	C	1.313254811	150	0	29.61902482	-119.2769667	-274.2465965			426	27.85951882	1042.450696	7.44579643
446	XXVIII_structure_167_X446	C	1.246268319	150	0	29.6949357	-119.2010558	-274.2458098			466	31.6479497	1046.163216	11.15831643
447	XXVIII_structure_12_X447	C	1.292364119	150	0	30.0528061	-118.8431854	-274.2421008			449	29.6873721	1043.844768	8.83986843
448	XXVIII_structure_9_X448	C	1.287266416	150	0	30.0708549	-118.8251366	-274.2419137			408	26.0781439	1040.217491	5.21259143
449	XXVIII_structure_423_X449	C	1.320955336	150	0	30.12164372	-118.7743478	-274.2413873			451	30.08460372	1044.173162	9.16826243
450	XXVIII_structure_164_X450	C	1.279862199	150	0	30.230156	-118.6658355	-274.2402627			434	28.815574	1042.79562	7.79072043
451	XXVIII_structure_168_X451	T	1.280751853	150	0	30.3782391	-109.7848543	-274.238728			472	32.2209781	1046.052941	7.879263373
452	XXVIII_structure_365_X452	C	1.267134992	150	0	30.4745084	-118.4214831	-274.2377302			437	29.0587334	1042.794427	7.78952743
453	XXVIII_structure_336_X453	C	1.241974666	150	0	30.648875	-118.2471165	-274.2359231			440	29.236592	1042.797919	7.79301943
454	XXVIII_structure_256_X454	T	1.359312003	150	0	30.6912044	-109.471889	-274.2354844			460	31.0459104	1044.564908	6.391230373
455	XXVIII_structure_377_X455	C	1.336641806	150	0	30.9275226	-117.9684689	-274.2330351			439	29.1783946	1042.461074	7.45617443
456	XXVIII_structure_205_X456	T	1.32936069	150	0	30.94644606	-109.2166473	-274.232839			442	29.39505506	1042.658811	4.485133373
457	XXVIII_structure_439_X457	C	1.233700945	150	0	30.99223235	-117.9037591	-274.2323645			414	26.48115135	1039.699121	4.69422143
458	XXVIII_structure_238_X458	T	1.338426921	150	0	31.42925493	-108.7338385	-274.2278351			464	31.37134093	1044.152288	5.978610373
459	XXVIII_structure_181_X459	T	1.339973252	150	0	31.5590449	-108.6040485	-274.22649			458	30.8298639	1043.481021	5.307343373
460	XXVIII_structure_30_X460	C	1.270447667	150	0	31.5840141	-117.3119774	-274.2262312			441	29.3297551	1041.955943	6.95104343
461	XXVIII_structure_396_X461	C	1.326621341	150	0	31.8792651	-117.0167264	-274.2231712			459	30.9130561	1043.243993	8.23909343
462	XXVIII_structure_310_X462	C	1.245975057	150	0	31.9544307	-116.9415608	-274.2223922			486	34.2710397	1046.526811	11.52191143
463	XXVIII_structure_425_X463	C	1.252428241	150	0	32.17143	-116.7245615	-274.2201432			474	32.577055	1044.615827	9.61092743
464	XXVIII_structure_292_X464	C	1.281419083	150	0	32.4003507	-116.4956408	-274.2177706			457	30.6666637	1042.476515	7.47161543
465	XXVIII_structure_482_X465	C	1.301747186	150	0	32.4164163	-116.4795752	-274.2176041			463	31.3691043	1043.16289	8.15799043
466	XXVIII_structure_413_X466	C	1.23712445	150	0	32.5927122	-116.3032793	-274.2157769			420	27.0264622	1038.643952	3.63905243
467	XXVIII_structure_362_X467	C	1.273897361	150	0	32.6030523	-116.2929392	-274.2156698			473	32.5302903	1044.13744	9.13254043
468	XXVIII_structure_323_X468	C	1.232849271	150	0	32.8714548	-116.0245367	-274.212888			470	32.1678038	1043.506551	8.50165143
469	XXVIII_structure_85_X469	T	1.31467949	150	0	33.17961028	-106.9834831	-274.2096943			471	32.20667328	1043.237265	5.063587373
470	XXVIII_structure_332_X470	T	1.363620746	150	0	33.64196754	-106.5211258	-274.2049024			475	32.64232654	1043.210561	5.036883373
471	XXVIII_structure_231_X471	T	1.392737964	150	0	33.7038306	-106.4592628	-274.2042612			467	31.6531356	1042.159507	3.985829373
472	XXVIII_structure_266_X472	C	1.279863468	150	0	33.8711259	-115.0248656	-274.2025273			483	34.2050409	1044.544117	9.53921743
473	XXVIII_structure_269_X473	C	1.255505124	150	0	34.0170838	-114.8789077	-274.2010146			465	31.5122178	1041.705336	6.70043643
474	XXVIII_structure_464_X474	C	1.262802543	150	0	34.138308	-114.7576835	-274.1997582			477	33.058914	1043.130808	8.12590843
475	XXVIII_structure_279_X475	T	1.388336292	150	0	34.2218273	-105.9412661	-274.1988926			481	33.8593733	1043.847748	5.674070373
476	XXVIII_structure_155_X476	C	1.205310151	150	0	34.3856772	-114.5103143	-274.1971945			469	31.9479952	1041.77252	6.76762043
477	XXVIII_structure_184_X477	C	1.207287757	150	0	34.41883463	-114.4771568	-274.1968508			462	31.18448963	1040.975857	5.97095743
478	XXVIII_structure_267_X478	C	1.215854915	150	0	34.4917243	-114.4042672	-274.1960954			468	31.7976833	1041.516161	6.51126143
479	XXVIII_structure_386_X479	C	1.243321997	150	0	34.6555313	-114.2404602	-274.1943977			480	33.3788693	1042.93354	7.92864043
480	XXVIII_structure_75_X480	C	1.322581692	150	0	34.9564489	-113.9395426	-274.1912789			485	34.2348709	1043.488624	8.48372443
481	XXVIII_structure_159_X481	T	1.389055182	150	0	35.1929512	-104.9701422	-274.1888278			491	35.3186102	1044.335861	6.162183373
482	XXVIII_structure_463_X482	C	1.253593989	150	0	35.525242	-113.3707495	-274.1853839			476	32.717879	1041.402839	6.39793943
483	XXVIII_structure_285_X483	C	1.221163805	150	0	35.9141554	-112.9818361	-274.1813532			497	38.5764284	1046.872475	11.86757543
484	XXVIII_structure_96_X484	C	1.234919841	150	0	36.28866991	-112.6073216	-274.1774717			487	34.30556991	1042.227102	7.22220243
485	XXVIII_structure_349_X485	C	1.178758778	150	0	36.6043805	-112.291611	-274.1741996			445	29.5044665	1037.110288	2.10538843
486	XXVIII_structure_92_X486	C	1.277633108	150	0	36.8084048	-112.0875867	-274.1720851			479	33.3584698	1040.760267	5.75536743
487	XXVIII_structure_470_X487	C	1.310638478	150	0	37.14832923	-111.7476623	-274.1685621			488	34.87988423	1041.941757	6.93685743
488	XXVIII_structure_284_X488	C	1.265758507	150	0	37.19329454	-111.7026969	-274.168096			495	36.57178954	1043.588697	8.58379743
489	XXVIII_structure_213_X489	T	1.281137117	150	0	37.3256688	-102.8374246	-274.1667241			478	33.1119658	1039.996499	1.822821373
490	XXVIII_structure_169_X490	C	1.199683132	150	0	37.3666731	-111.5293184	-274.1662991			490	34.9545081	1041.798037	6.79313743
491	XXVIII_structure_335_X491	C	1.213339985	150	0	37.63306808	-111.2629234	-274.1635382			492	36.13761108	1042.714745	7.70984543
492	XXVIII_structure_138_X492	C	1.237518812	150	0	37.8940232	-111.0019683	-274.1608336			482	34.0253992	1040.341578	5.33667843
493	XXVIII_structure_293_X493	C	1.263838007	150	0	38.0681649	-110.8278266	-274.1590288			494	36.4618299	1042.603867	7.59896743
494	XXVIII_structure_110_X494	C	1.243510553	150	0	38.2221836	-110.6738079	-274.1574325			493	36.4080486	1042.396067	7.39116743
495	XXVIII_structure_443_X495	C	1.235807643	150	0	38.3070018	-110.5889897	-274.1565535			484	34.2214418	1040.124642	5.11974243
496	XXVIII_structure_18_X496	C	1.261465911	150	0	38.7411234	-110.1548681	-274.1520542			489	34.9106004	1040.379679	5.37477943
497	XXVIII_structure_296_X497	T	1.218522299	150	0	40.3893691	-99.77372428	-274.1349716			496	37.3616821	1041.182515	3.008837373
498	XXVIII_structure_283_X498	C	1.244316376	150	0	41.15645078	-107.7395407	-274.1270215			498	39.17906578	1042.232817	7.22791743
499	XXVIII_structure_435_X499	C	1.274320259	150	0	46.9205322	-101.9754593	-274.067282			499	44.4422172	1041.731887	6.72698743
500	XXVIII_structure_480_X500	C	1.308114896	150	0	47.54731463	-101.3486769	-274.0607859			500	45.49121663	1042.154104	7.14920443
