# Supplementary material for: The seventh blind test of crystal structure prediction: structure ranking methods
Source: Acta Crystallogr B Struct Sci Cryst Eng Mater. 2024 Oct 17;80(Pt 6):548–74. doi: 10.1107/S2052520624008679 (PMC11789160; doi:10.1107/S2052520624008679)
Supplement: Supplementary file 3 [file b-80-00548-sup3.zip › SI-C_theoretical_structures_CCDC_lists_and_predictions/ranked_structure_sets/Group10_XtalPi/XXVIII-2-XtalPi_6/XXVIII-2-XtalPi/XXVIII_structure_100_X14.cif]

data_XXVIII_structure_100_X14

_chemical_formula_sum            'C26 H22 Cl2 Cu N2'

_space_group_crystal_system      triclinic
_space_group_name_H-M_alt        'P -1'
_space_group_IT_number           2

loop_
_symmetry_equiv_pos_site_id
_symmetry_equiv_pos_as_xyz
1 x,y,z
2 -x,-y,-z

_cell_length_a                       8.71521042
_cell_length_b                      11.63115416
_cell_length_c                      13.85399058
_cell_angle_alpha                  109.47822915
_cell_angle_beta                   103.59879281
_cell_angle_gamma                  100.80439469
_cell_volume                      1231.50926660
_cell_formula_units_Z                2

loop_
_atom_site_label
_atom_site_type_symbol
_atom_site_fract_x
_atom_site_fract_y
_atom_site_fract_z
Cl1    Cl      0.08320600      0.80264055      0.24064825
Cu1    Cu      0.21081326      0.69009906      0.13118963
Cl2    Cl      0.22956755      0.54954303     -0.02819508
N1     N       0.15463911      0.55111192      0.17662305
C1     C       0.23175606      0.50287269      0.23753795
C2     C       0.41380902      0.54611285      0.28342952
C3     C       0.51282273      0.57705604      0.22373722
C4     C       0.68381304      0.62449051      0.27074035
C5     C       0.75723438      0.64299156      0.37804130
C6     C       0.66014145      0.61016081      0.43733333
C7     C       0.48947156      0.56058544      0.38992686
C8     C       0.13578981      0.40548842      0.26538130
C9     C       0.17378594      0.29030382      0.25325836
C10    C       0.07860922      0.19853255      0.27633125
C11    C      -0.05167701      0.22239870      0.31495674
C12    C      -0.08831313      0.33764018      0.32869293
C13    C       0.00322999      0.42790953      0.30251959
N2     N       0.28130677      0.83020143      0.08957477
C14    C       0.36695455      0.94916230      0.14315617
C15    C       0.35723250      1.04335310      0.09373345
C16    C       0.21427824      1.02544908      0.01096622
C17    C       0.20409497      1.11565095     -0.03400907
C18    C       0.33683543      1.22504425      0.00282772
C19    C       0.48059089      1.24288960      0.08361655
C20    C       0.49072218      1.15289611      0.12876381
C21    C       0.47806032      0.98965874      0.25466377
C22    C       0.57802766      0.91406856      0.27732926
C23    C       0.68569628      0.95089367      0.38140396
C24    C       0.69246179      1.06197467      0.46479067
C25    C       0.59234128      1.13711056      0.44291006
C26    C       0.48774374      1.10260177      0.33847716
H1     H       0.89058703      0.68360120      0.41573331
H2     H       0.76069617      0.64752219      0.22407119
H3     H       0.71792615      0.62530770      0.52110598
H4     H       0.45509783      0.56146565      0.13970876
H5     H       0.41332384      0.53632265      0.43646230
H6     H       0.02789911      0.51082921      0.14494746
H7     H       0.22140469      0.80794087      0.00978007
H8     H       0.10813924      0.94230246     -0.01631930
H9     H       0.09252713      1.10286154     -0.09712726
H10    H       0.32721944      1.29685710     -0.03087536
H11    H       0.60360031      1.16643441      0.19077512
H12    H       0.58514732      1.32672953      0.11008123
H13    H       0.57391140      0.82814397      0.21200354
H14    H       0.41015959      1.16174564      0.32232532
H15    H       0.59486222      1.22250883      0.50815423
H16    H       0.76409739      0.89214113      0.39726539
H17    H       0.77371142      1.09016350      0.54705935
H18    H       0.27602288      0.27236060      0.22368864
H19    H      -0.02614320      0.51726442      0.31216238
H20    H      -0.18853200      0.35764247      0.35985554
H21    H       0.10641355      0.10824029      0.26535768
H22    H      -0.12387094      0.15129896      0.33461998
