# Supplementary material for: The seventh blind test of crystal structure prediction: structure ranking methods
Source: Acta Crystallogr B Struct Sci Cryst Eng Mater. 2024 Oct 17;80(Pt 6):548–74. doi: 10.1107/S2052520624008679 (PMC11789160; doi:10.1107/S2052520624008679)
Supplement: Supplementary file 3 [file b-80-00548-sup3.zip › SI-C_theoretical_structures_CCDC_lists_and_predictions/ranked_structure_sets/Group10_XtalPi/XXVIII-2-XtalPi_6/XXVIII-2-XtalPi/XXVIII_structure_101_X358.cif]

data_XXVIII_structure_101_X358

_chemical_formula_sum            'C26 H22 Cl2 Cu N2'

_space_group_crystal_system      orthorhombic
_space_group_name_H-M_alt        'F d d 2'
_space_group_IT_number           43

loop_
_symmetry_equiv_pos_site_id
_symmetry_equiv_pos_as_xyz
1 x,y,z
2 -x,-y,z
3 x+1/2,y+1/2,z
4 x+1/2,y,z+1/2
5 x,y+1/2,z+1/2
6 -x+1/2,-y+1/2,z
7 -x+1/2,-y,z+1/2
8 -x,-y+1/2,z+1/2
9 -x+1/4,y+1/4,z+1/4
10 -x+1/4,y+3/4,z+3/4
11 -x+3/4,y+1/4,z+3/4
12 -x+3/4,y+3/4,z+1/4
13 x+1/4,-y+1/4,z+1/4
14 x+1/4,-y+3/4,z+3/4
15 x+3/4,-y+1/4,z+3/4
16 x+3/4,-y+3/4,z+1/4

_cell_length_a                      15.33761634
_cell_length_b                      70.87167579
_cell_length_c                       9.06593724
_cell_angle_alpha                   90.00000000
_cell_angle_beta                    90.00000000
_cell_angle_gamma                   90.00000000
_cell_volume                      9854.69710327
_cell_formula_units_Z               16

loop_
_atom_site_label
_atom_site_type_symbol
_atom_site_fract_x
_atom_site_fract_y
_atom_site_fract_z
Cl1    Cl      0.36001705      0.21552937      0.44267449
Cu1    Cu      0.29091624      0.18640949      0.44412318
Cl2    Cl      0.21956261      0.15767273      0.44332630
N1     N       0.33410830      0.18034524      0.24663831
C1     C       0.39140559      0.16795432      0.20460407
C2     C       0.45723704      0.16157051      0.31310167
C3     C       0.48171427      0.14253439      0.32452676
C4     C       0.54040580      0.13683045      0.43307171
C5     C       0.57773023      0.15010834      0.52786175
C6     C       0.55522938      0.16913795      0.51507653
C7     C       0.49466148      0.17483401      0.40956707
C8     C       0.38998020      0.16001469      0.05386431
C9     C       0.46537192      0.15231990     -0.01088878
C10    C       0.46164577      0.14443870     -0.15155556
C11    C       0.38353187      0.14426530     -0.23055786
C12    C       0.30803850      0.15187447     -0.16759677
C13    C       0.31127573      0.15961141     -0.02647217
N2     N       0.24992783      0.19253619      0.64274750
C14    C       0.19487833      0.20530102      0.68612483
C15    C       0.12922335      0.21243394      0.58049580
C16    C       0.11145888      0.23181235      0.56890503
C17    C       0.05013020      0.23825947      0.46727554
C18    C       0.00428668      0.22543164      0.37969125
C19    C       0.02156453      0.20612255      0.39092064
C20    C       0.08436108      0.19961587      0.48969218
C21    C       0.19702533      0.21278284      0.83809416
C22    C       0.12077788      0.21919344      0.90800442
C23    C       0.12408620      0.22565490      1.05306284
C24    C       0.20302686      0.22610435      1.12974519
C25    C       0.27962470      0.22016077      1.06006989
C26    C       0.27645787      0.21349043      0.91569836
H1     H       0.62382739      0.14566766      0.61271144
H2     H       0.55595001      0.12191316      0.44474295
H3     H       0.58423789      0.17959912      0.58848692
H4     H       0.45367079      0.13210140      0.25021714
H5     H       0.47603246      0.18963325      0.40065381
H6     H       0.29481357      0.18513990      0.16331556
H7     H       0.52740879      0.15260765      0.04768335
H8     H       0.25122723      0.16476546      0.02381058
H9     H       0.52029941      0.13838216     -0.19963954
H10    H       0.24682145      0.15149034     -0.22878727
H11    H       0.28864379      0.18737056      0.72557037
H12    H       0.38108159      0.13815362     -0.34078361
H13    H       0.14749778      0.24190856      0.63608972
H14    H       0.09888126      0.18459037      0.49781548
H15    H       0.05852717      0.21874888      0.85003000
H16    H       0.33662979      0.20932570      0.86066829
H17    H       0.03969078      0.25338254      0.45527062
H18    H      -0.01328983      0.19603433      0.32168922
H19    H       0.06441976      0.23030636      1.10681419
H20    H       0.34145856      0.22089513      1.11911694
H21    H      -0.04446805      0.23052490      0.30160209
H22    H       0.20555448      0.23112853      1.24333712
