# Supplementary material for: The seventh blind test of crystal structure prediction: structure ranking methods
Source: Acta Crystallogr B Struct Sci Cryst Eng Mater. 2024 Oct 17;80(Pt 6):548–74. doi: 10.1107/S2052520624008679 (PMC11789160; doi:10.1107/S2052520624008679)
Supplement: Supplementary file 3 [file b-80-00548-sup3.zip › SI-C_theoretical_structures_CCDC_lists_and_predictions/ranked_structure_sets/Group10_XtalPi/XXVIII-2-XtalPi_6/XXVIII-2-XtalPi/XXVIII_structure_102_X10.cif]

data_XXVIII_structure_102_X10

_chemical_formula_sum            'C26 H22 Cl2 Cu N2'

_space_group_crystal_system      monoclinic
_space_group_name_H-M_alt        'P 1 2_1 1'
_space_group_IT_number           4

loop_
_symmetry_equiv_pos_site_id
_symmetry_equiv_pos_as_xyz
1 x,y,z
2 -x,y+1/2,-z

_cell_length_a                       5.48262431
_cell_length_b                      16.12338411
_cell_length_c                      13.51897987
_cell_angle_alpha                   90.00000000
_cell_angle_beta                    87.22034827
_cell_angle_gamma                   90.00000000
_cell_volume                      1193.65089347
_cell_formula_units_Z                2

loop_
_atom_site_label
_atom_site_type_symbol
_atom_site_fract_x
_atom_site_fract_y
_atom_site_fract_z
Cl1    Cl      0.19919683      0.82122600      0.21500674
Cu1    Cu      0.45544060      0.70654626      0.23247343
Cl2    Cl      0.70892473      0.59163136      0.25137717
N1     N       0.63017644      0.74014087      0.11033207
C1     C       0.63243207      0.71272220      0.01996872
C2     C       0.49169021      0.63771117     -0.00341336
C3     C       0.26994012      0.61910713      0.04833026
C4     C       0.14183741      0.54725133      0.02716792
C5     C       0.23423243      0.49281892     -0.04584466
C6     C       0.45638428      0.50977112     -0.09684757
C7     C       0.58302455      0.58228417     -0.07644722
C8     C       0.77000668      0.75795517     -0.06051741
C9     C       0.98639125      0.80083829     -0.04171875
C10    C       1.10011194      0.85033607     -0.11475894
C11    C       0.99941632      0.85805938     -0.20729502
C12    C       0.78789849      0.81426344     -0.22747325
C13    C       0.67455134      0.76407446     -0.15491736
N2     N       0.28267328      0.67396135      0.35532953
C14    C       0.28337768      0.70215989      0.44526919
C15    C       0.14847225      0.65758563      0.52691451
C16    C       0.24560804      0.65313729      0.62114160
C17    C       0.13515535      0.60364105      0.69502604
C18    C      -0.07565121      0.55891702      0.67636194
C19    C      -0.17774299      0.56488026      0.58390201
C20    C      -0.06659773      0.61348236      0.50935702
C21    C       0.42525126      0.77729931      0.46727524
C22    C       0.64461740      0.79570526      0.41370368
C23    C       0.77347047      0.86784710      0.43297323
C24    C       0.68483252      0.92256002      0.50635527
C25    C       0.46712919      0.90510828      0.56044408
C26    C       0.33863414      0.83270311      0.54127783
H1     H       0.13171133      0.43723776     -0.06328215
H2     H      -0.03016290      0.53448149      0.06812575
H3     H       0.53130712      0.46592570     -0.15185570
H4     H       0.19201172      0.66222300      0.10361544
H5     H       0.75656765      0.59568318     -0.11576911
H6     H       0.72910741      0.79340663      0.11859262
H7     H       0.18346923      0.62061477      0.34795226
H8     H       0.41348065      0.68627415      0.63523484
H9     H       0.21647472      0.59883863      0.76678631
H10    H      -0.15893874      0.51830801      0.73292033
H11    H      -0.14728740      0.61669425      0.43707656
H12    H      -0.34315443      0.53045094      0.56953688
H13    H       0.72031616      0.75223979      0.35831971
H14    H       0.16773964      0.81929783      0.58260178
H15    H       0.39851680      0.94842859      0.61733857
H16    H       0.94327307      0.88051806      0.39039883
H17    H       0.78641563      0.97892318      0.52133044
H18    H       1.06613434      0.79595789      0.03059039
H19    H       0.50629753      0.73160864     -0.17018071
H20    H       0.70820478      0.82030076     -0.29944221
H21    H       1.26669530      0.88382764     -0.09919372
H22    H       1.08526485      0.89913685     -0.26275488
