# Supplementary material for: The seventh blind test of crystal structure prediction: structure ranking methods
Source: Acta Crystallogr B Struct Sci Cryst Eng Mater. 2024 Oct 17;80(Pt 6):548–74. doi: 10.1107/S2052520624008679 (PMC11789160; doi:10.1107/S2052520624008679)
Supplement: Supplementary file 3 [file b-80-00548-sup3.zip › SI-C_theoretical_structures_CCDC_lists_and_predictions/ranked_structure_sets/Group10_XtalPi/XXVIII-2-XtalPi_6/XXVIII-2-XtalPi/XXVIII_structure_103_X181.cif]

data_XXVIII_structure_103_X181

_chemical_formula_sum            'C26 H22 Cl2 Cu N2'

_space_group_crystal_system      monoclinic
_space_group_name_H-M_alt        'P 1 2/c 1'
_space_group_IT_number           13

loop_
_symmetry_equiv_pos_site_id
_symmetry_equiv_pos_as_xyz
1 x,y,z
2 -x,-y,-z
3 x,-y,z+1/2
4 -x,y,-z+1/2

_cell_length_a                      18.15161520
_cell_length_b                       5.28128555
_cell_length_c                      26.49924874
_cell_angle_alpha                   90.00000000
_cell_angle_beta                    77.82861953
_cell_angle_gamma                   90.00000000
_cell_volume                      2483.21733000
_cell_formula_units_Z                4

loop_
_atom_site_label
_atom_site_type_symbol
_atom_site_fract_x
_atom_site_fract_y
_atom_site_fract_z
Cl1    Cl      0.34953050      0.56322511      0.12607531
Cu1    Cu      0.25256109      0.27430389      0.12771226
Cl2    Cl      0.15373785     -0.00364665      0.12824421
N1     N       0.31204098      0.13800066      0.06381696
C1     C       0.30812767      0.15379645      0.01563958
C2     C       0.24303591      0.27837739      0.00065967
C3     C       0.21355319      0.17962793     -0.04028040
C4     C       0.14926653      0.28585632     -0.05257815
C5     C       0.11471527      0.49480318     -0.02493726
C6     C       0.14493715      0.59863247      0.01475376
C7     C       0.20847923      0.49048076      0.02769580
C8     C       0.37055604      0.05448499     -0.02487728
C9     C       0.41117591     -0.16223038     -0.01623202
C10    C       0.47399157     -0.23816295     -0.05301900
C11    C       0.49800875     -0.09696790     -0.09814143
C12    C       0.45820119      0.11952463     -0.10666050
C13    C       0.39399789      0.19213496     -0.07085032
N2     N       0.19360759      0.39941178      0.19279673
C14    C       0.19866217      0.37490089      0.24061984
C15    C       0.26581265      0.25872937      0.25423101
C16    C       0.30270138      0.05353126      0.22599614
C17    C       0.36719509     -0.04935762      0.23857650
C18    C       0.39581904      0.05325983      0.27907652
C19    C       0.35908513      0.25592275      0.30774562
C20    C       0.29389628      0.35657961      0.29582351
C21    C       0.13488825      0.45345233      0.28235524
C22    C       0.09169241      0.66817533      0.27671587
C23    C       0.02669597      0.72254869      0.31356238
C24    C       0.00322665      0.56056766      0.35558901
C25    C       0.04620663      0.34767479      0.36156696
C26    C       0.11258592      0.29690347      0.32580197
H1     H       0.06471673      0.57836572     -0.03483530
H2     H       0.12602565      0.20653939     -0.08389367
H3     H       0.12008033      0.76614089      0.03570235
H4     H       0.24015358      0.01547889     -0.06156539
H5     H       0.23212146      0.57684210      0.05824200
H6     H       0.36044490      0.05327916      0.06954446
H7     H       0.39297054     -0.27189713      0.01919663
H8     H       0.36313419      0.36172430     -0.07737174
H9     H       0.50503583     -0.40830190     -0.04706070
H10    H       0.47793061      0.23487876     -0.14094481
H11    H       0.14309298      0.47264604      0.18830591
H12    H       0.54763173     -0.15836664     -0.12632771
H13    H       0.28006289     -0.03282844      0.19500177
H14    H       0.26526397      0.51500938      0.31806027
H15    H       0.10953145      0.79276960      0.24347175
H16    H       0.14587276      0.12971045      0.33010374
H17    H       0.39384602     -0.21197455      0.21670390
H18    H       0.38131931      0.33401097      0.33960120
H19    H      -0.00666963      0.89043063      0.30987265
H20    H       0.02696683      0.21821743      0.39367510
H21    H       0.44644334     -0.02566984      0.28886449
H22    H      -0.04889413      0.60077340      0.38333907
