# Supplementary material for: The seventh blind test of crystal structure prediction: structure ranking methods
Source: Acta Crystallogr B Struct Sci Cryst Eng Mater. 2024 Oct 17;80(Pt 6):548–74. doi: 10.1107/S2052520624008679 (PMC11789160; doi:10.1107/S2052520624008679)
Supplement: Supplementary file 3 [file b-80-00548-sup3.zip › SI-C_theoretical_structures_CCDC_lists_and_predictions/ranked_structure_sets/Group10_XtalPi/XXVIII-2-XtalPi_6/XXVIII-2-XtalPi/XXVIII_structure_104_X258.cif]

data_XXVIII_structure_104_X258

_chemical_formula_sum            'C26 H22 Cl2 Cu N2'

_space_group_crystal_system      monoclinic
_space_group_name_H-M_alt        'P 1 2_1/c 1'
_space_group_IT_number           14

loop_
_symmetry_equiv_pos_site_id
_symmetry_equiv_pos_as_xyz
1 x,y,z
2 -x,-y,-z
3 x,-y+1/2,z+1/2
4 -x,y+1/2,-z+1/2

_cell_length_a                       5.36240034
_cell_length_b                      33.95773039
_cell_length_c                      13.57317763
_cell_angle_alpha                   90.00000000
_cell_angle_beta                    91.23905600
_cell_angle_gamma                   90.00000000
_cell_volume                      2471.02911202
_cell_formula_units_Z                4

loop_
_atom_site_label
_atom_site_type_symbol
_atom_site_fract_x
_atom_site_fract_y
_atom_site_fract_z
Cl1    Cl      0.42515384      0.18379250      0.10249599
Cu1    Cu      0.69243223      0.12963080      0.08781268
Cl2    Cl      0.95821065      0.07611788      0.07563945
N1     N       0.85316136      0.14614718      0.21084454
C1     C       0.85252394      0.13228956      0.29992316
C2     C       0.71308898      0.09575765      0.32082044
C3     C       0.80524599      0.06930477      0.39247955
C4     C       0.68716097      0.03331037      0.40717862
C5     C       0.47491252      0.02326675      0.35120795
C6     C       0.37830214      0.04963673      0.28130864
C7     C       0.49630117      0.08564176      0.26654472
C8     C       0.98924796      0.15321977      0.38052914
C9     C       1.20893133      0.17427314      0.36117984
C10    C       1.32188723      0.19730725      0.43445657
C11    C       1.21741752      0.19986925      0.52768572
C12    C       1.00229495      0.17850262      0.54817001
C13    C       0.88992284      0.15508441      0.47543412
N2     N       0.53110441      0.11191285     -0.03392207
C14    C       0.52002162      0.12557557     -0.12319453
C15    C       0.64812698      0.16282662     -0.14657659
C16    C       0.54367899      0.18898607     -0.21642316
C17    C       0.65700452      0.22511097     -0.23496179
C18    C       0.87725122      0.23528551     -0.18434786
C19    C       0.98358979      0.20951014     -0.11507251
C20    C       0.87036539      0.17346379     -0.09661015
C21    C       0.37785377      0.10409605     -0.20145365
C22    C       0.45182843      0.10539168     -0.30018518
C23    C       0.31873954      0.08468008     -0.37272305
C24    C       0.11050943      0.06247287     -0.34748007
C25    C       0.03730787      0.06057187     -0.24949789
C26    C       0.16937409      0.08125099     -0.17683779
H1     H       0.38680849     -0.00531624      0.36175360
H2     H       0.76217924      0.01267530      0.46173551
H3     H       0.21163502      0.04264442      0.23726922
H4     H       0.97411452      0.07670303      0.43445276
H5     H       0.41485027      0.10620049      0.21295013
H6     H       0.95370456      0.17159526      0.20309582
H7     H       1.29132465      0.17293812      0.28825622
H8     H       0.71871996      0.13921787      0.49096171
H9     H       1.49053298      0.21380986      0.41843707
H10    H       0.91908152      0.18064523      0.62055629
H11    H       0.44335169      0.08537383     -0.02511754
H12    H       1.30276060      0.21896782      0.58345637
H13    H       0.36951990      0.18129878     -0.25440395
H14    H       0.95920063      0.15313802     -0.04427513
H15    H       0.61612671      0.12229182     -0.31968511
H16    H       0.10565743      0.08013763     -0.10088927
H17    H       0.57402201      0.24565177     -0.28820985
H18    H       1.15532217      0.21713040     -0.07513032
H19    H       0.37834141      0.08582664     -0.44899804
H20    H      -0.12458208      0.04318782     -0.22919174
H21    H       0.96724396      0.26339364     -0.19882062
H22    H       0.00456894      0.04658960     -0.40421091
