# Supplementary material for: The seventh blind test of crystal structure prediction: structure ranking methods
Source: Acta Crystallogr B Struct Sci Cryst Eng Mater. 2024 Oct 17;80(Pt 6):548–74. doi: 10.1107/S2052520624008679 (PMC11789160; doi:10.1107/S2052520624008679)
Supplement: Supplementary file 3 [file b-80-00548-sup3.zip › SI-C_theoretical_structures_CCDC_lists_and_predictions/ranked_structure_sets/Group10_XtalPi/XXVIII-2-XtalPi_6/XXVIII-2-XtalPi/XXVIII_structure_105_X118.cif]

data_XXVIII_structure_105_X118

_chemical_formula_sum            'C26 H22 Cl2 Cu N2'

_space_group_crystal_system      orthorhombic
_space_group_name_H-M_alt        'F d d 2'
_space_group_IT_number           43

loop_
_symmetry_equiv_pos_site_id
_symmetry_equiv_pos_as_xyz
1 x,y,z
2 -x,-y,z
3 x+1/2,y+1/2,z
4 x+1/2,y,z+1/2
5 x,y+1/2,z+1/2
6 -x+1/2,-y+1/2,z
7 -x+1/2,-y,z+1/2
8 -x,-y+1/2,z+1/2
9 -x+1/4,y+1/4,z+1/4
10 -x+1/4,y+3/4,z+3/4
11 -x+3/4,y+1/4,z+3/4
12 -x+3/4,y+3/4,z+1/4
13 x+1/4,-y+1/4,z+1/4
14 x+1/4,-y+3/4,z+3/4
15 x+3/4,-y+1/4,z+3/4
16 x+3/4,-y+3/4,z+1/4

_cell_length_a                      17.92259565
_cell_length_b                     102.52391052
_cell_length_c                       5.33184280
_cell_angle_alpha                   90.00000000
_cell_angle_beta                    90.00000000
_cell_angle_gamma                   90.00000000
_cell_volume                      9797.23231416
_cell_formula_units_Z               16

loop_
_atom_site_label
_atom_site_type_symbol
_atom_site_fract_x
_atom_site_fract_y
_atom_site_fract_z
Cl1    Cl      0.06318789      0.17725528      0.32842249
Cu1    Cu      0.14943739      0.18675648      0.59734521
Cl2    Cl      0.23684389      0.19608663      0.86401584
N1     N       0.15876006      0.16958431      0.74887679
C1     C       0.20722431      0.16025695      0.72738536
C2     C       0.27700263      0.16246147      0.58626049
C3     C       0.34453391      0.15716651      0.67373558
C4     C       0.41127068      0.15988052      0.54982066
C5     C       0.41132409      0.16760765      0.33385644
C6     C       0.34430283      0.17274821      0.24369661
C7     C       0.27770566      0.17026153      0.36954701
C8     C       0.19166543      0.14724749      0.83805427
C9     C       0.21710424      0.13589725      0.71731118
C10    C       0.19708701      0.12361545      0.80729158
C11    C       0.15229331      0.12248627      1.02024891
C12    C       0.12781233      0.13372518      1.14384357
C13    C       0.14703460      0.14602722      1.05386378
N2     N       0.13889704      0.20387412      0.44415052
C14    C       0.08941719      0.21308164      0.46017631
C15    C       0.02080128      0.21097431      0.60829634
C16    C      -0.04768626      0.21620307      0.52780884
C17    C      -0.11310766      0.21358464      0.65998682
C18    C      -0.11110900      0.20595929      0.87705530
C19    C      -0.04322575      0.20082437      0.95978376
C20    C       0.02207419      0.20326520      0.82635621
C21    C       0.10288933      0.22581196      0.33468503
C22    C       0.07524243      0.23743448      0.43935510
C23    C       0.09291158      0.24946917      0.33258434
C24    C       0.13771153      0.25005037      0.11874585
C25    C       0.16471614      0.23853978      0.01151854
C26    C       0.14765442      0.22651013      0.11818144
H1     H       0.46319032      0.16973638      0.23472511
H2     H       0.46368134      0.15612454      0.62427273
H3     H       0.34334771      0.17880674      0.07584241
H4     H       0.34477698      0.15124512      0.84343092
H5     H       0.22563397      0.17417156      0.29407974
H6     H       0.11164522      0.16704538      0.84620222
H7     H       0.25084877      0.13675184      0.54826735
H8     H       0.12807439      0.15473002      1.15390785
H9     H       0.21613992      0.11487245      0.70985289
H10    H       0.09432099      0.13289109      1.31367812
H11    H       0.18519881      0.20633002      0.34173267
H12    H       0.13717089      0.11286853      1.09093709
H13    H      -0.04985880      0.22194316      0.35602081
H14    H       0.07478007      0.19935745      0.89668250
H15    H       0.04119422      0.23706171      0.60821800
H16    H       0.16851044      0.21760544      0.02966637
H17    H      -0.16628958      0.21723175      0.58977274
H18    H      -0.04059980      0.19478793      1.12772862
H19    H       0.07201132      0.25843591      0.41742471
H20    H       0.19867648      0.23892058     -0.15798167
H21    H      -0.16202856      0.20386549      0.98196398
H22    H       0.15138476      0.25946030      0.03569763
