# Supplementary material for: The seventh blind test of crystal structure prediction: structure ranking methods
Source: Acta Crystallogr B Struct Sci Cryst Eng Mater. 2024 Oct 17;80(Pt 6):548–74. doi: 10.1107/S2052520624008679 (PMC11789160; doi:10.1107/S2052520624008679)
Supplement: Supplementary file 3 [file b-80-00548-sup3.zip › SI-C_theoretical_structures_CCDC_lists_and_predictions/ranked_structure_sets/Group10_XtalPi/XXVIII-2-XtalPi_6/XXVIII-2-XtalPi/XXVIII_structure_106_X29.cif]

data_XXVIII_structure_106_X29

_chemical_formula_sum            'C26 H22 Cl2 Cu N2'

_space_group_crystal_system      orthorhombic
_space_group_name_H-M_alt        'F d d 2'
_space_group_IT_number           43

loop_
_symmetry_equiv_pos_site_id
_symmetry_equiv_pos_as_xyz
1 x,y,z
2 -x,-y,z
3 x+1/2,y+1/2,z
4 x+1/2,y,z+1/2
5 x,y+1/2,z+1/2
6 -x+1/2,-y+1/2,z
7 -x+1/2,-y,z+1/2
8 -x,-y+1/2,z+1/2
9 -x+1/4,y+1/4,z+1/4
10 -x+1/4,y+3/4,z+3/4
11 -x+3/4,y+1/4,z+3/4
12 -x+3/4,y+3/4,z+1/4
13 x+1/4,-y+1/4,z+1/4
14 x+1/4,-y+3/4,z+3/4
15 x+3/4,-y+1/4,z+3/4
16 x+3/4,-y+3/4,z+1/4

_cell_length_a                      19.64763058
_cell_length_b                      91.68998335
_cell_length_c                       5.46699044
_cell_angle_alpha                   90.00000000
_cell_angle_beta                    90.00000000
_cell_angle_gamma                   90.00000000
_cell_volume                      9848.73364147
_cell_formula_units_Z               16

loop_
_atom_site_label
_atom_site_type_symbol
_atom_site_fract_x
_atom_site_fract_y
_atom_site_fract_z
Cl1    Cl      0.43910381      0.17513977      0.97008626
Cu1    Cu      0.37349758      0.18645925      0.67010511
Cl2    Cl      0.30726497      0.19813479      0.37605483
N1     N       0.28999014      0.17811303      0.79708821
C1     C       0.26018733      0.16557947      0.77314692
C2     C       0.29346017      0.15365185      0.63592425
C3     C       0.28472123      0.13906848      0.70985674
C4     C       0.31701533      0.12782579      0.58363996
C5     C       0.35809948      0.13094224      0.38163603
C6     C       0.36661677      0.14536416      0.30546398
C7     C       0.33451781      0.15664707      0.43150684
C8     C       0.19117393      0.16336354      0.87654665
C9     C       0.14305120      0.15497809      0.74818873
C10    C       0.07622967      0.15399647      0.83207653
C11    C       0.05697195      0.16107811      1.04716128
C12    C       0.10476926      0.16929507      1.17734132
C13    C       0.17142778      0.17050543      1.09292140
N2     N       0.45719260      0.19475159      0.54369921
C14    C       0.48512244      0.20749204      0.56480717
C15    C       0.44862789      0.21938448      0.69194875
C16    C       0.45189152      0.23369587      0.60017791
C17    C       0.41416434      0.24478459      0.70995194
C18    C       0.37426355      0.24179680      0.91565336
C19    C       0.37222769      0.22769429      1.01186392
C20    C       0.40883089      0.21651287      0.89992342
C21    C       0.55455179      0.21004634      0.46806025
C22    C       0.57688419      0.20306033      0.25355155
C23    C       0.64408875      0.20464169      0.17654176
C24    C       0.68997488      0.21297354      0.31353730
C25    C       0.66816753      0.21984516      0.52757591
C26    C       0.60061307      0.21860364      0.60256087
H1     H       0.38245434      0.12206332      0.28199357
H2     H       0.30973335      0.11655018      0.64105751
H3     H       0.39730751      0.14805460      0.14553463
H4     H       0.25342516      0.13660898      0.86919070
H5     H       0.33989108      0.16779630      0.36369076
H6     H       0.26132898      0.18569447      0.88871465
H7     H       0.15788256      0.14956904      0.57898061
H8     H       0.20860857      0.17689661      1.19609859
H9     H       0.03863299      0.14780024      0.72874667
H10    H       0.08913658      0.17469229      1.34580491
H11    H       0.48750853      0.18717969      0.45894847
H12    H       0.00498455      0.16031095      1.11595469
H13    H       0.48274956      0.23604588      0.43937435
H14    H       0.40762029      0.20559668      0.97996242
H15    H       0.54117076      0.19652721      0.14625703
H16    H       0.58365403      0.22388372      0.77036177
H17    H       0.41581913      0.25580926      0.63510423
H18    H       0.34258258      0.22517723      1.17509387
H19    H       0.66178300      0.19941323      0.00920182
H20    H       0.70424166      0.22600637      0.63848423
H21    H       0.34530291      0.25054276      1.00149679
H22    H       0.74252680      0.21396537      0.25145435
