# Supplementary material for: The seventh blind test of crystal structure prediction: structure ranking methods
Source: Acta Crystallogr B Struct Sci Cryst Eng Mater. 2024 Oct 17;80(Pt 6):548–74. doi: 10.1107/S2052520624008679 (PMC11789160; doi:10.1107/S2052520624008679)
Supplement: Supplementary file 3 [file b-80-00548-sup3.zip › SI-C_theoretical_structures_CCDC_lists_and_predictions/ranked_structure_sets/Group10_XtalPi/XXVIII-2-XtalPi_6/XXVIII-2-XtalPi/XXVIII_structure_107_X376.cif]

data_XXVIII_structure_107_X376

_chemical_formula_sum            'C26 H22 Cl2 Cu N2'

_space_group_crystal_system      tetragonal
_space_group_name_H-M_alt        'I 4_1/a'
_space_group_IT_number           88

loop_
_symmetry_equiv_pos_site_id
_symmetry_equiv_pos_as_xyz
1 x,y,z
2 -x,-y,z
3 -y,x,-z
4 y,-x,-z
5 -y+1/2,x,z+3/4
6 -y,x+1/2,z+1/4
7 x+1/2,y,-z+3/4
8 x,y+1/2,-z+1/4
9 y+1/2,-x,z+3/4
10 y,-x+1/2,z+1/4
11 -x+1/2,-y,-z+3/4
12 -x,-y+1/2,-z+1/4
13 x+1/2,y+1/2,z+1/2
14 -x+1/2,-y+1/2,z+1/2
15 -y+1/2,x+1/2,-z+1/2
16 y+1/2,-x+1/2,-z+1/2

_cell_length_a                      43.25505041
_cell_length_b                      43.25505041
_cell_length_c                       5.18150088
_cell_angle_alpha                   90.00000000
_cell_angle_beta                    90.00000000
_cell_angle_gamma                   90.00000000
_cell_volume                      9694.58496489
_cell_formula_units_Z               16

loop_
_atom_site_label
_atom_site_type_symbol
_atom_site_fract_x
_atom_site_fract_y
_atom_site_fract_z
Cl1    Cl      0.13057926      0.17126535      0.65784874
Cu1    Cu      0.13691375      0.12855762      0.38863020
Cl2    Cl      0.14475363      0.08809133      0.09924572
N1     N       0.17487489      0.11618795      0.55873280
C1     C       0.20421275      0.12120776      0.53027937
C2     C       0.21576314      0.14613232      0.36028342
C3     C       0.24667331      0.15620052      0.37330269
C4     C       0.25714837      0.18025240      0.21682553
C5     C       0.23723121      0.19424383      0.03985233
C6     C       0.20674752      0.18383541      0.01880919
C7     C       0.19619249      0.16019614      0.17773383
C8     C       0.22569346      0.09959100      0.66564581
C9     C       0.24814463      0.10900332      0.84430036
C10    C       0.26607752      0.08714020      0.97391419
C11    C       0.26220112      0.05569073      0.92251256
C12    C       0.24013534      0.04607640      0.74291091
C13    C       0.22179334      0.06784449      0.61696006
N2     N       0.09710406      0.13915037      0.23855369
C14    C       0.07070808      0.12509738      0.22023189
C15    C       0.06726714      0.09319063      0.31818146
C16    C       0.04880675      0.07196647      0.18215465
C17    C       0.04758902      0.04108976      0.25864219
C18    C       0.06415753      0.03116447      0.47479588
C19    C       0.08183251      0.05232830      0.61542313
C20    C       0.08344048      0.08309408      0.53751788
C21    C       0.04388611      0.14090187      0.10111555
C22    C       0.01420695      0.13714409      0.20730387
C23    C      -0.01075892      0.15359253      0.10766645
C24    C      -0.00651690      0.17349415     -0.10162820
C25    C       0.02285170      0.17712657     -0.20943459
C26    C       0.04805869      0.16109000     -0.10867216
H1     H       0.24570472      0.21260606     -0.08582535
H2     H       0.28130609      0.18728089      0.22731696
H3     H       0.19096076      0.19362691     -0.12316971
H4     H       0.26311946      0.14488324      0.50084053
H5     H       0.17256309      0.15207841      0.14952752
H6     H       0.16993376      0.09975306      0.69693799
H7     H       0.25105249      0.13337899      0.88956311
H8     H       0.20439913      0.06057088      0.47719998
H9     H       0.28287630      0.09496609      1.11707260
H10    H       0.23709700      0.02154928      0.70118010
H11    H       0.09683998      0.16133134      0.16907893
H12    H       0.27648611      0.03863950      1.02149939
H13    H       0.03619235      0.07958534      0.01166322
H14    H       0.09702883      0.09940164      0.65179892
H15    H       0.01092191      0.12190980      0.37253335
H16    H       0.07097630      0.16393534     -0.19454511
H17    H       0.03380215      0.02464983      0.14788192
H18    H       0.09437765      0.04508761      0.78743237
H19    H      -0.03372291      0.15083736      0.19083453
H20    H       0.02621839      0.19249857     -0.37367017
H21    H       0.06306638      0.00701391      0.53456067
H22    H      -0.02635004      0.18589187     -0.17960430
