# Supplementary material for: The seventh blind test of crystal structure prediction: structure ranking methods
Source: Acta Crystallogr B Struct Sci Cryst Eng Mater. 2024 Oct 17;80(Pt 6):548–74. doi: 10.1107/S2052520624008679 (PMC11789160; doi:10.1107/S2052520624008679)
Supplement: Supplementary file 3 [file b-80-00548-sup3.zip › SI-C_theoretical_structures_CCDC_lists_and_predictions/ranked_structure_sets/Group10_XtalPi/XXVIII-2-XtalPi_6/XXVIII-2-XtalPi/XXVIII_structure_108_X356.cif]

data_XXVIII_structure_108_X356

_chemical_formula_sum            'C26 H22 Cl2 Cu N2'

_space_group_crystal_system      monoclinic
_space_group_name_H-M_alt        'P 1 2_1/c 1'
_space_group_IT_number           14

loop_
_symmetry_equiv_pos_site_id
_symmetry_equiv_pos_as_xyz
1 x,y,z
2 -x,-y,-z
3 x,-y+1/2,z+1/2
4 -x,y+1/2,-z+1/2

_cell_length_a                       9.73967065
_cell_length_b                      13.69118412
_cell_length_c                      18.79856228
_cell_angle_alpha                   90.00000000
_cell_angle_beta                    89.72108795
_cell_angle_gamma                   90.00000000
_cell_volume                      2506.71391642
_cell_formula_units_Z                4

loop_
_atom_site_label
_atom_site_type_symbol
_atom_site_fract_x
_atom_site_fract_y
_atom_site_fract_z
Cl1    Cl      0.81657603      0.32687155      0.39704193
Cu1    Cu      0.73830687      0.43946950      0.31915077
Cl2    Cl      0.64541916      0.53831691      0.40328426
N1     N       0.71803332      0.54967281      0.25076734
C1     C       0.64433627      0.56211441      0.19415008
C2     C       0.65782518      0.65156989      0.15053046
C3     C       0.54103899      0.69580083      0.12088594
C4     C       0.55321156      0.78232899      0.08226150
C5     C       0.68257652      0.82402844      0.07119603
C6     C       0.79970930      0.78025947      0.09986273
C7     C       0.78730849      0.69490361      0.13986935
C8     C       0.54682044      0.48489483      0.17288174
C9     C       0.53545340      0.45800883      0.10098550
C10    C       0.45373193      0.37888656      0.08162312
C11    C       0.38026627      0.32724895      0.13344039
C12    C       0.38699001      0.35595595      0.20471082
C13    C       0.47021061      0.43411136      0.22451829
N2     N       0.77245002      0.33989209      0.24380371
C14    C       0.86096423      0.33073409      0.19237388
C15    C       0.86129690      0.24290688      0.14664714
C16    C       0.98640053      0.20237885      0.12362703
C17    C       0.98808958      0.11550400      0.08502262
C18    C       0.86469081      0.06990412      0.06734339
C19    C       0.73935352      0.11016909      0.08893534
C20    C       0.73764079      0.19583478      0.12887715
C21    C       0.96359783      0.40837636      0.18001487
C22    C       1.02408517      0.45725547      0.23762506
C23    C       1.11436054      0.53451574      0.22560903
C24    C       1.14427777      0.56440843      0.15614017
C25    C       1.08768212      0.51425322      0.09859978
C26    C       0.99903528      0.43591156      0.11026200
H1     H       0.77649138      0.60930354      0.26345682
H2     H       0.71233497      0.27919919      0.25049812
H3     H       0.44007706      0.66315029      0.12903512
H4     H       0.46132206      0.81717349      0.06117468
H5     H       0.69085525      0.89000981      0.03901795
H6     H       0.90157685      0.81133407      0.09085578
H7     H       0.87936056      0.65995872      0.16083788
H8     H       0.59454769      0.49733470      0.06073851
H9     H       0.44880863      0.35597683      0.02617018
H10    H       0.31972688      0.26376782      0.11792558
H11    H       0.32765089      0.31755435      0.24531149
H12    H       0.47500628      0.45709149      0.28008678
H13    H       1.08255303      0.23852695      0.13714777
H14    H       1.08642636      0.08371539      0.06945199
H15    H       0.86583242      0.00349125      0.03552005
H16    H       0.64264060      0.07567640      0.07415008
H17    H       0.63948518      0.22798725      0.14446672
H18    H       1.00199286      0.43305253      0.29183550
H19    H       1.16149536      0.57119197      0.27075068
H20    H       1.20996715      0.62754980      0.14642751
H21    H       1.11264892      0.53662688      0.04442624
H22    H       0.95474275      0.39647713      0.06551417
