# Supplementary material for: The seventh blind test of crystal structure prediction: structure ranking methods
Source: Acta Crystallogr B Struct Sci Cryst Eng Mater. 2024 Oct 17;80(Pt 6):548–74. doi: 10.1107/S2052520624008679 (PMC11789160; doi:10.1107/S2052520624008679)
Supplement: Supplementary file 3 [file b-80-00548-sup3.zip › SI-C_theoretical_structures_CCDC_lists_and_predictions/ranked_structure_sets/Group10_XtalPi/XXVIII-2-XtalPi_6/XXVIII-2-XtalPi/XXVIII_structure_109_X160.cif]

data_XXVIII_structure_109_X160

_chemical_formula_sum            'C26 H22 Cl2 Cu N2'

_space_group_crystal_system      monoclinic
_space_group_name_H-M_alt        'C 1 2/c 1'
_space_group_IT_number           15

loop_
_symmetry_equiv_pos_site_id
_symmetry_equiv_pos_as_xyz
1 x,y,z
2 -x,-y,-z
3 x,-y,z+1/2
4 -x,y,-z+1/2
5 x+1/2,y+1/2,z
6 -x+1/2,-y+1/2,-z
7 x+1/2,-y+1/2,z+1/2
8 -x+1/2,y+1/2,-z+1/2

_cell_length_a                      27.03984606
_cell_length_b                      10.70781529
_cell_length_c                      18.25789132
_cell_angle_alpha                   90.00000000
_cell_angle_beta                   113.07334458
_cell_angle_gamma                   90.00000000
_cell_volume                      4863.46038290
_cell_formula_units_Z                8

loop_
_atom_site_label
_atom_site_type_symbol
_atom_site_fract_x
_atom_site_fract_y
_atom_site_fract_z
Cl1    Cl      0.28495871      1.13966701      0.60687085
Cu1    Cu      0.25016369      1.00127320      0.50021942
Cl2    Cl      0.21536197      0.86277170      0.39363164
N1     N       0.17918696      1.07692524      0.46395457
C1     C       0.14118050      1.07547288      0.49057552
C2     C       0.14944433      1.00775929      0.56495616
C3     C       0.12970277      1.05762300      0.61947400
C4     C       0.14154852      1.00024036      0.69296342
C5     C       0.17184186      0.89043980      0.71201161
C6     C       0.19051358      0.83849744      0.65742572
C7     C       0.17975717      0.89704692      0.58469450
C8     C       0.08966789      1.14132657      0.44659909
C9     C       0.08841786      1.24900090      0.40172027
C10    C       0.03965895      1.30658901      0.35726982
C11    C      -0.00849098      1.25765557      0.35636472
C12    C      -0.00765516      1.15121259      0.40093067
C13    C       0.04109949      1.09374555      0.44611134
N2     N       0.32112475      0.92536723      0.53653216
C14    C       0.35898647      0.92548839      0.50958562
C15    C       0.41030363      0.85877446      0.55348154
C16    C       0.45902717      0.90483019      0.55366722
C17    C       0.50752994      0.84616454      0.59863995
C18    C       0.50799241      0.74017535      0.64338468
C19    C       0.45968515      0.69281729      0.64283786
C20    C       0.41117737      0.75152033      0.59852607
C21    C       0.35070030      0.99257939      0.43499768
C22    C       0.37046268      0.94232712      0.38059879
C23    C       0.35874742      0.99942067      0.30705741
C24    C       0.32844555      1.10918921      0.28773688
C25    C       0.30965872      1.16139925      0.34212497
C26    C       0.32038346      1.10328959      0.41497999
H1     H       0.18143172      0.84540940      0.76955570
H2     H       0.12837779      1.04261432      0.73655973
H3     H       0.21394841      0.75251290      0.67112895
H4     H       0.10675731      1.14422836      0.60514444
H5     H       0.19433962      0.85474414      0.54247050
H6     H       0.16979762      1.12515663      0.41175021
H7     H       0.33064843      0.87797536      0.58904497
H8     H       0.45887002      0.98880869      0.51993792
H9     H       0.54519361      0.88398254      0.59955840
H10    H       0.54596611      0.69464417      0.67869602
H11    H       0.37368612      0.71233111      0.59800533
H12    H       0.45969991      0.60878158      0.67655863
H13    H       0.39338149      0.85569337      0.39509323
H14    H       0.30573810      1.14594097      0.45703066
H15    H       0.28615880      1.24728380      0.32814545
H16    H       0.37200992      0.95678335      0.26363725
H17    H       0.31888805      1.15393054      0.23011359
H18    H       0.12576744      1.28918993      0.40236030
H19    H       0.04157535      1.00943747      0.47973688
H20    H      -0.04519710      1.11214900      0.39969152
H21    H       0.03931708      1.39090000      0.32359418
H22    H      -0.04664469      1.30219937      0.32076357
