# Supplementary material for: The seventh blind test of crystal structure prediction: structure ranking methods
Source: Acta Crystallogr B Struct Sci Cryst Eng Mater. 2024 Oct 17;80(Pt 6):548–74. doi: 10.1107/S2052520624008679 (PMC11789160; doi:10.1107/S2052520624008679)
Supplement: Supplementary file 3 [file b-80-00548-sup3.zip › SI-C_theoretical_structures_CCDC_lists_and_predictions/ranked_structure_sets/Group10_XtalPi/XXVIII-2-XtalPi_6/XXVIII-2-XtalPi/XXVIII_structure_10_X254.cif]

data_XXVIII_structure_10_X254

_chemical_formula_sum            'C26 H22 Cl2 Cu N2'

_space_group_crystal_system      monoclinic
_space_group_name_H-M_alt        'P 1 2_1/c 1'
_space_group_IT_number           14

loop_
_symmetry_equiv_pos_site_id
_symmetry_equiv_pos_as_xyz
1 x,y,z
2 -x,-y,-z
3 x,-y+1/2,z+1/2
4 -x,y+1/2,-z+1/2

_cell_length_a                      14.24669914
_cell_length_b                       9.88762037
_cell_length_c                      18.66034480
_cell_angle_alpha                   90.00000000
_cell_angle_beta                    98.90758483
_cell_angle_gamma                   90.00000000
_cell_volume                      2596.90460421
_cell_formula_units_Z                4

loop_
_atom_site_label
_atom_site_type_symbol
_atom_site_fract_x
_atom_site_fract_y
_atom_site_fract_z
Cl1    Cl      0.07372422      0.10448601      0.17358476
Cu1    Cu      0.21845296      0.15002359      0.14445116
Cl2    Cl      0.28925729     -0.03009590      0.20770938
N1     N       0.34222737      0.17468094      0.10897716
C1     C       0.37000886      0.20490724      0.04785739
C2     C       0.47250050      0.22215572      0.04431332
C3     C       0.51077374      0.17543235     -0.01619418
C4     C       0.60840025      0.18132842     -0.01696497
C5     C       0.66872027      0.23579600      0.04226114
C6     C       0.63130070      0.28448121      0.10229039
C7     C       0.53386723      0.27745269      0.10339223
C8     C       0.29880525      0.21970739     -0.01816402
C9     C       0.30628742      0.32527664     -0.06746584
C10    C       0.23535928      0.34422418     -0.12716999
C11    C       0.15766138      0.25616020     -0.13915056
C12    C       0.15126668      0.14819482     -0.09168514
C13    C       0.22103209      0.13060735     -0.03125880
N2     N       0.16767184      0.32564391      0.10162593
C14    C       0.20013331      0.44774063      0.11290314
C15    C       0.15626941      0.56394914      0.07054444
C16    C       0.15027147      0.69027186      0.10412190
C17    C       0.10530935      0.79835132      0.06492704
C18    C       0.06882345      0.78259326     -0.00853721
C19    C       0.07647213      0.65800008     -0.04282671
C20    C       0.11883979      0.54860564     -0.00330132
C21    C       0.28383101      0.46834826      0.16929035
C22    C       0.29211237      0.39337775      0.23385379
C23    C       0.37506933      0.39948219      0.28406588
C24    C       0.45087335      0.47980932      0.27019760
C25    C       0.44188440      0.55840404      0.20723740
C26    C       0.35833141      0.55425958      0.15725419
H1     H       0.39705829      0.15781672      0.15039290
H2     H       0.10609857      0.31945450      0.06519109
H3     H       0.46385393      0.13014411     -0.06146042
H4     H       0.63763343      0.14264389     -0.06370343
H5     H       0.74498731      0.24059753      0.04155990
H6     H       0.67771218      0.32783596      0.14860750
H7     H       0.50512181      0.31755823      0.14994271
H8     H       0.36647794      0.39464181     -0.05784787
H9     H       0.24087714      0.42651242     -0.16527717
H10    H       0.10303797      0.27151358     -0.18632928
H11    H       0.09193284      0.07754089     -0.10245781
H12    H       0.21674608      0.04586989      0.00557503
H13    H       0.17976944      0.70428060      0.16110412
H14    H       0.09921526      0.89453481      0.09252565
H15    H       0.03438889      0.86649708     -0.04033577
H16    H       0.05020313      0.64767571     -0.10068172
H17    H       0.12566538      0.45214559     -0.03031054
H18    H       0.23264842      0.33150891      0.24496993
H19    H       0.38005780      0.33986941      0.33360516
H20    H       0.51804216      0.47912888      0.30726516
H21    H       0.50117452      0.62112049      0.19660086
H22    H       0.35201988      0.61375600      0.10759380
