# Supplementary material for: The seventh blind test of crystal structure prediction: structure ranking methods
Source: Acta Crystallogr B Struct Sci Cryst Eng Mater. 2024 Oct 17;80(Pt 6):548–74. doi: 10.1107/S2052520624008679 (PMC11789160; doi:10.1107/S2052520624008679)
Supplement: Supplementary file 3 [file b-80-00548-sup3.zip › SI-C_theoretical_structures_CCDC_lists_and_predictions/ranked_structure_sets/Group10_XtalPi/XXVIII-2-XtalPi_6/XXVIII-2-XtalPi/XXVIII_structure_110_X494.cif]

data_XXVIII_structure_110_X494

_chemical_formula_sum            'C26 H22 Cl2 Cu N2'

_space_group_crystal_system      monoclinic
_space_group_name_H-M_alt        'P 1 2_1/n 1'
_space_group_IT_number           14

loop_
_symmetry_equiv_pos_site_id
_symmetry_equiv_pos_as_xyz
1 x,y,z
2 -x,-y,-z
3 x+1/2,-y+1/2,z+1/2
4 -x+1/2,y+1/2,-z+1/2

_cell_length_a                      12.18250270
_cell_length_b                      14.26881501
_cell_length_c                      15.88585121
_cell_angle_alpha                   90.00000000
_cell_angle_beta                    73.98530057
_cell_angle_gamma                   90.00000000
_cell_volume                      2654.26687307
_cell_formula_units_Z                4

loop_
_atom_site_label
_atom_site_type_symbol
_atom_site_fract_x
_atom_site_fract_y
_atom_site_fract_z
Cl1    Cl      0.36586539      0.57316525      0.59783186
Cu1    Cu      0.30716420      0.49108803      0.49263920
Cl2    Cl      0.25349342      0.62186072      0.43806330
N1     N       0.22238100      0.41336434      0.42529178
C1     C       0.22100245      0.40360264      0.34424957
C2     C       0.12680265      0.35089396      0.32365429
C3     C       0.14761153      0.29214498      0.24982294
C4     C       0.05993710      0.23853263      0.23391460
C5     C      -0.05019945      0.24465264      0.29031431
C6     C      -0.07278082      0.30364712      0.36321091
C7     C       0.01533812      0.35584177      0.38023972
C8     C       0.31337772      0.44409398      0.27271563
C9     C       0.29024197      0.47809401      0.19626400
C10    C       0.37666359      0.51874089      0.12988786
C11    C       0.48767506      0.52476402      0.13824694
C12    C       0.51170292      0.49006821      0.21347708
C13    C       0.42531889      0.45035897      0.28028221
N2     N       0.37646279      0.37541775      0.52653879
C14    C       0.32735356      0.30045886      0.56538493
C15    C       0.39086402      0.21448910      0.57497904
C16    C       0.34088123      0.14724603      0.63893927
C17    C       0.40118761      0.06707709      0.64933943
C18    C       0.51221322      0.05310618      0.59660729
C19    C       0.56318893      0.11995055      0.53351530
C20    C       0.50321648      0.19977471      0.52230139
C21    C       0.20121833      0.30363683      0.60224812
C22    C       0.15164096      0.38307427      0.65025026
C23    C       0.03324025      0.39114882      0.68076679
C24    C      -0.03698276      0.32099926      0.66283535
C25    C       0.01169691      0.24172794      0.61537252
C26    C       0.13011917      0.23239320      0.58599638
H1     H       0.15674033      0.37773268      0.46748603
H2     H       0.46449436      0.37477432      0.50445702
H3     H       0.23324340      0.28702455      0.20529297
H4     H       0.07938409      0.19200563      0.17735528
H5     H      -0.11913459      0.20350771      0.27718320
H6     H      -0.15870158      0.31057502      0.40698402
H7     H      -0.00413572      0.40241503      0.43695642
H8     H       0.20376242      0.47347609      0.18957833
H9     H       0.35720880      0.54640350      0.07161931
H10    H       0.55484782      0.55726433      0.08647816
H11    H       0.59781350      0.49388948      0.22116612
H12    H       0.44624194      0.42284556      0.33798024
H13    H       0.25544670      0.15854281      0.68218285
H14    H       0.36119615      0.01610442      0.69950355
H15    H       0.55872821     -0.01028350      0.60402871
H16    H       0.65009174      0.10961143      0.49232628
H17    H       0.54456645      0.25092708      0.47251792
H18    H       0.20703926      0.43834146      0.66282478
H19    H      -0.00421891      0.45344204      0.71726932
H20    H      -0.12942195      0.32920765      0.68409699
H21    H      -0.04280748      0.18709281      0.60073170
H22    H       0.16785468      0.17071805      0.54852994
