# Supplementary material for: The seventh blind test of crystal structure prediction: structure ranking methods
Source: Acta Crystallogr B Struct Sci Cryst Eng Mater. 2024 Oct 17;80(Pt 6):548–74. doi: 10.1107/S2052520624008679 (PMC11789160; doi:10.1107/S2052520624008679)
Supplement: Supplementary file 3 [file b-80-00548-sup3.zip › SI-C_theoretical_structures_CCDC_lists_and_predictions/ranked_structure_sets/Group10_XtalPi/XXVIII-2-XtalPi_6/XXVIII-2-XtalPi/XXVIII_structure_111_X38.cif]

data_XXVIII_structure_111_X38

_chemical_formula_sum            'C26 H22 Cl2 Cu N2'

_space_group_crystal_system      monoclinic
_space_group_name_H-M_alt        'C 1 2/c 1'
_space_group_IT_number           15

loop_
_symmetry_equiv_pos_site_id
_symmetry_equiv_pos_as_xyz
1 x,y,z
2 -x,-y,-z
3 x,-y,z+1/2
4 -x,y,-z+1/2
5 x+1/2,y+1/2,z
6 -x+1/2,-y+1/2,-z
7 x+1/2,-y+1/2,z+1/2
8 -x+1/2,y+1/2,-z+1/2

_cell_length_a                      19.83790652
_cell_length_b                       5.36911772
_cell_length_c                      46.29249697
_cell_angle_alpha                   90.00000000
_cell_angle_beta                    94.05868213
_cell_angle_gamma                   90.00000000
_cell_volume                      4918.34319275
_cell_formula_units_Z                8

loop_
_atom_site_label
_atom_site_type_symbol
_atom_site_fract_x
_atom_site_fract_y
_atom_site_fract_z
Cl1    Cl      0.03959420     -0.04404778      0.35172290
Cu1    Cu      0.10949488      0.25187549      0.37524911
Cl2    Cl      0.17946187      0.55019298      0.39834763
N1     N       0.02951771      0.38246345      0.39173545
C1     C       0.00685559      0.36793244      0.41725827
C2     C       0.04784514      0.24441762      0.44104576
C3     C       0.05033871      0.34421048      0.46917335
C4     C       0.09263877      0.23942434      0.49124247
C5     C       0.13184977      0.03104650      0.48562964
C6     C       0.12838063     -0.07349531      0.45793090
C7     C       0.08685874      0.03309569      0.43572505
C8     C      -0.06078665      0.46910988      0.42237323
C9     C      -0.10281564      0.34019707      0.44048919
C10    C      -0.16908334      0.41917953      0.44304377
C11    C      -0.19360915      0.63068463      0.42822971
C12    C      -0.15159447      0.76255920      0.41062229
C13    C      -0.08571533      0.68223870      0.40751004
N2     N       0.18967651      0.12162683      0.35897488
C14    C       0.21376923      0.14177162      0.33378962
C15    C       0.28249628      0.04820764      0.32930331
C16    C       0.32531317      0.18983927      0.31280944
C17    C       0.39264395      0.12097060      0.31123553
C18    C       0.41723436     -0.09525695      0.32502887
C19    C       0.37442891     -0.23989307      0.34096006
C20    C       0.30759256     -0.16790951      0.34341942
C21    C       0.17410476      0.26577547      0.30969038
C22    C       0.17581363      0.17191536      0.28137396
C23    C       0.13574917      0.27871878      0.25873080
C24    C       0.09468294      0.48291891      0.26400398
C25    C       0.09398316      0.58133042      0.29190530
C26    C       0.13330052      0.47297101      0.31468142
H1     H       0.16496743     -0.05015657      0.50294914
H2     H       0.09565510      0.32201968      0.51280339
H3     H       0.15750449     -0.23886207      0.45316818
H4     H       0.02069749      0.50932076      0.47345531
H5     H       0.08395888     -0.05358472      0.41431645
H6     H      -0.00337643      0.46522714      0.37657202
H7     H       0.22207885      0.03817977      0.37427349
H8     H       0.30610960      0.35891327      0.30213677
H9     H       0.42634111      0.23878212      0.29960572
H10    H       0.46954328     -0.15379796      0.32355996
H11    H       0.27432450     -0.27999244      0.35606803
H12    H       0.39420869     -0.40917253      0.35140973
H13    H       0.20750288      0.01155849      0.27732771
H14    H       0.13341956      0.55594095      0.33623934
H15    H       0.06366200      0.74455029      0.29632735
H16    H       0.13650190      0.20360999      0.23686656
H17    H       0.06375449      0.56639171      0.24618031
H18    H      -0.08385409      0.17412039      0.45189333
H19    H      -0.05299706      0.78595695      0.39375251
H20    H      -0.17112650      0.92893441      0.39943992
H21    H      -0.20209328      0.31418714      0.45644146
H22    H      -0.24522713      0.69525346      0.43017190
