# Supplementary material for: The seventh blind test of crystal structure prediction: structure ranking methods
Source: Acta Crystallogr B Struct Sci Cryst Eng Mater. 2024 Oct 17;80(Pt 6):548–74. doi: 10.1107/S2052520624008679 (PMC11789160; doi:10.1107/S2052520624008679)
Supplement: Supplementary file 3 [file b-80-00548-sup3.zip › SI-C_theoretical_structures_CCDC_lists_and_predictions/ranked_structure_sets/Group10_XtalPi/XXVIII-2-XtalPi_6/XXVIII-2-XtalPi/XXVIII_structure_112_X420.cif]

data_XXVIII_structure_112_X420

_chemical_formula_sum            'C26 H22 Cl2 Cu N2'

_space_group_crystal_system      monoclinic
_space_group_name_H-M_alt        'P 1 2_1/c 1'
_space_group_IT_number           14

loop_
_symmetry_equiv_pos_site_id
_symmetry_equiv_pos_as_xyz
1 x,y,z
2 -x,-y,-z
3 x,-y+1/2,z+1/2
4 -x,y+1/2,-z+1/2

_cell_length_a                       9.97653155
_cell_length_b                      27.27993160
_cell_length_c                       9.26488586
_cell_angle_alpha                   90.00000000
_cell_angle_beta                    76.51074671
_cell_angle_gamma                   90.00000000
_cell_volume                      2451.96346572
_cell_formula_units_Z                4

loop_
_atom_site_label
_atom_site_type_symbol
_atom_site_fract_x
_atom_site_fract_y
_atom_site_fract_z
Cl1    Cl      0.32580694      0.44204853      0.18658155
Cu1    Cu      0.18946657      0.41878986      0.40279641
Cl2    Cl     -0.03858027      0.41938729      0.53940966
N1     N       0.21738244      0.47489946      0.52481095
C1     C       0.26687283      0.47499360      0.64269707
C2     C       0.37274374      0.43843187      0.65733167
C3     C       0.48242443      0.42835863      0.53509903
C4     C       0.58700264      0.39624271      0.55018560
C5     C       0.58066098      0.37254595      0.68530139
C6     C       0.47142978      0.38203796      0.80685851
C7     C       0.36915159      0.41541545      0.79376126
C8     C       0.21943274      0.51053498      0.76426710
C9     C       0.30747768      0.52611754      0.85392379
C10    C       0.25929319      0.55816943      0.97153012
C11    C       0.12357364      0.57519877      1.00045380
C12    C       0.03575796      0.56034047      0.91119713
C13    C       0.08283332      0.52787905      0.79457795
N2     N       0.16154093      0.34911977      0.35694146
C14    C       0.21606967      0.31077425      0.28192236
C15    C       0.36421109      0.30709970      0.21038230
C16    C       0.40918389      0.27658514      0.08571553
C17    C       0.54860338      0.27327605      0.01608697
C18    C       0.64524540      0.30038509      0.07002432
C19    C       0.60196232      0.33031050      0.19472566
C20    C       0.46273606      0.33363047      0.26463001
C21    C       0.12598524      0.26857747      0.26797265
C22    C       0.16907176      0.22015217      0.28333146
C23    C       0.08324904      0.18098045      0.27048870
C24    C      -0.04586977      0.18954065      0.24099062
C25    C      -0.08953539      0.23750448      0.22569757
C26    C      -0.00457684      0.27690928      0.23972074
H1     H       0.66260314      0.34740626      0.69639778
H2     H       0.67570689      0.39058239      0.45768979
H3     H       0.46696344      0.36461823      0.91365424
H4     H       0.48645722      0.44695608      0.42998295
H5     H       0.28781870      0.42413066      0.89112371
H6     H       0.15297338      0.50393272      0.51821372
H7     H       0.41402855      0.51357110      0.83183381
H8     H       0.01176544      0.51442797      0.73044998
H9     H       0.32784862      0.56927683      1.04149812
H10    H      -0.07118211      0.57257979      0.93376436
H11    H       0.05886913      0.34404543      0.40524511
H12    H       0.08559805      0.59917369      1.09516715
H13    H       0.33415365      0.25585032      0.04202679
H14    H       0.42973509      0.35664113      0.36237576
H15    H       0.27010128      0.21317823      0.30514686
H16    H      -0.03710481      0.31436154      0.22403858
H17    H       0.58121909      0.24967025     -0.08070947
H18    H       0.67722377      0.35163881      0.23639055
H19    H       0.11810139      0.14356872      0.28099884
H20    H      -0.18937107      0.24423513      0.20053538
H21    H       0.75416978      0.29844031      0.01422834
H22    H      -0.10993386      0.15847528      0.22603024
