# Supplementary material for: The seventh blind test of crystal structure prediction: structure ranking methods
Source: Acta Crystallogr B Struct Sci Cryst Eng Mater. 2024 Oct 17;80(Pt 6):548–74. doi: 10.1107/S2052520624008679 (PMC11789160; doi:10.1107/S2052520624008679)
Supplement: Supplementary file 3 [file b-80-00548-sup3.zip › SI-C_theoretical_structures_CCDC_lists_and_predictions/ranked_structure_sets/Group10_XtalPi/XXVIII-2-XtalPi_6/XXVIII-2-XtalPi/XXVIII_structure_113_X110.cif]

data_XXVIII_structure_113_X110

_chemical_formula_sum            'C26 H22 Cl2 Cu N2'

_space_group_crystal_system      triclinic
_space_group_name_H-M_alt        'P -1'
_space_group_IT_number           2

loop_
_symmetry_equiv_pos_site_id
_symmetry_equiv_pos_as_xyz
1 x,y,z
2 -x,-y,-z

_cell_length_a                       9.83198110
_cell_length_b                      10.82076774
_cell_length_c                      13.73543734
_cell_angle_alpha                  108.96953881
_cell_angle_beta                   108.19519823
_cell_angle_gamma                   66.04223872
_cell_volume                      1235.10779556
_cell_formula_units_Z                2

loop_
_atom_site_label
_atom_site_type_symbol
_atom_site_fract_x
_atom_site_fract_y
_atom_site_fract_z
Cl1    Cl      0.32418137      0.52991569      0.38765381
Cu1    Cu      0.53602771      0.33876055      0.33903285
Cl2    Cl      0.74685542      0.15065380      0.30527953
N1     N       0.63913771      0.47088892      0.36919929
C1     C       0.70185039      0.50686521      0.31777444
C2     C       0.69924336      0.43988328      0.20484681
C3     C       0.57043467      0.40839991      0.13934037
C4     C       0.57035333      0.33871683      0.03442358
C5     C       0.69955754      0.29805115     -0.00627149
C6     C       0.82848814      0.32886103      0.05828941
C7     C       0.82796372      0.40099031      0.16288656
C8     C       0.77546958      0.61391335      0.37037720
C9     C       0.77291632      0.70260352      0.31385217
C10    C       0.83729420      0.80670863      0.36361685
C11    C       0.90872810      0.82107064      0.46994542
C12    C       0.91185618      0.73362928      0.52696447
C13    C       0.84394722      0.63206798      0.47823219
N2     N       0.43006929      0.21288363      0.32471141
C14    C       0.34888485      0.14910623      0.24746095
C15    C       0.29776269      0.18321376      0.14297706
C16    C       0.30530491      0.07616339      0.05129295
C17    C       0.25853946      0.10687655     -0.04753486
C18    C       0.19932673      0.24537923     -0.05552714
C19    C       0.19062285      0.35259646      0.03531073
C20    C       0.24070626      0.32204291      0.13437699
C21    C       0.30423154      0.04275555      0.26303553
C22    C       0.40355798     -0.04522583      0.33083108
C23    C       0.35793366     -0.14040583      0.34919714
C24    C       0.21229754     -0.14763501      0.30201998
C25    C       0.11307639     -0.06036227      0.23482754
C26    C       0.15909614      0.03298925      0.21414458
H1     H       0.69993108      0.24352814     -0.08838876
H2     H       0.46847040      0.31696484     -0.01562719
H3     H       0.92997923      0.29657918      0.02701848
H4     H       0.46869213      0.44181834      0.17062766
H5     H       0.92888248      0.42466071      0.21305475
H6     H       0.64468085      0.52066551      0.44749791
H7     H       0.71654162      0.69137373      0.23099786
H8     H       0.84766771      0.56373768      0.52322240
H9     H       0.83003868      0.87871672      0.32052352
H10    H       0.97001762      0.74445813      0.60942883
H11    H       0.45320123      0.18306206      0.39341781
H12    H       0.96300606      0.89956710      0.50899764
H13    H       0.34969981     -0.03176192      0.05725425
H14    H       0.23331836      0.40531602      0.20559853
H15    H       0.51840118     -0.04205386      0.36642541
H16    H       0.08070224      0.10110280      0.16197407
H17    H       0.26802756      0.02255716     -0.11816682
H18    H       0.14500053      0.46052668      0.02896052
H19    H       0.43619801     -0.21144850      0.39922512
H20    H      -0.00129679     -0.06368301      0.19874131
H21    H       0.15889511      0.27000282     -0.13278075
H22    H       0.17865747     -0.22257459      0.31771055
