# Supplementary material for: The seventh blind test of crystal structure prediction: structure ranking methods
Source: Acta Crystallogr B Struct Sci Cryst Eng Mater. 2024 Oct 17;80(Pt 6):548–74. doi: 10.1107/S2052520624008679 (PMC11789160; doi:10.1107/S2052520624008679)
Supplement: Supplementary file 3 [file b-80-00548-sup3.zip › SI-C_theoretical_structures_CCDC_lists_and_predictions/ranked_structure_sets/Group10_XtalPi/XXVIII-2-XtalPi_6/XXVIII-2-XtalPi/XXVIII_structure_114_X306.cif]

data_XXVIII_structure_114_X306

_chemical_formula_sum            'C26 H22 Cl2 Cu N2'

_space_group_crystal_system      monoclinic
_space_group_name_H-M_alt        'P 1 2_1/c 1'
_space_group_IT_number           14

loop_
_symmetry_equiv_pos_site_id
_symmetry_equiv_pos_as_xyz
1 x,y,z
2 -x,-y,-z
3 x,-y+1/2,z+1/2
4 -x,y+1/2,-z+1/2

_cell_length_a                      11.69633048
_cell_length_b                      15.38132430
_cell_length_c                      15.62124144
_cell_angle_alpha                   90.00000000
_cell_angle_beta                    59.01126846
_cell_angle_gamma                   90.00000000
_cell_volume                      2409.21639473
_cell_formula_units_Z                4

loop_
_atom_site_label
_atom_site_type_symbol
_atom_site_fract_x
_atom_site_fract_y
_atom_site_fract_z
Cl1    Cl      0.05360332      0.59083271      0.38637295
Cu1    Cu      0.17266593      0.46712356      0.30215729
Cl2    Cl      0.28360860      0.38143461      0.16425579
N1     N       0.01963807      0.38818373      0.37401399
C1     C      -0.05660665      0.34760757      0.34969977
C2     C      -0.06178843      0.37317160      0.26052772
C3     C      -0.04931884      0.46179925      0.23495391
C4     C      -0.06459093      0.48941295      0.15658820
C5     C      -0.09115095      0.42947611      0.10193811
C6     C      -0.10228341      0.34130641      0.12608007
C7     C      -0.08968571      0.31335604      0.20559078
C8     C      -0.15151923      0.27892307      0.41581465
C9     C      -0.26081030      0.30222243      0.50919712
C10    C      -0.35621394      0.24016334      0.56834141
C11    C      -0.34407457      0.15457286      0.53503868
C12    C      -0.23364884      0.13030402      0.44347506
C13    C      -0.13744958      0.19198925      0.38422221
N2     N       0.33859925      0.53110041      0.25877019
C14    C       0.43716646      0.52024574      0.27369210
C15    C       0.42837429      0.45526785      0.34626905
C16    C       0.30586792      0.43699854      0.43354898
C17    C       0.29861964      0.37456669      0.50076217
C18    C       0.41280188      0.32875459      0.48123954
C19    C       0.53483188      0.34645616      0.39470378
C20    C       0.54326456      0.40995779      0.32807558
C21    C       0.55852174      0.57454541      0.21844921
C22    C       0.61243250      0.59228793      0.11641734
C23    C       0.72240449      0.64701752      0.06587046
C24    C       0.77601497      0.68722165      0.11760849
C25    C       0.72295430      0.67025735      0.21902785
C26    C       0.61684892      0.61239618      0.26880698
H1     H      -0.10539787      0.45165185      0.04187476
H2     H      -0.05862633      0.55836458      0.13914207
H3     H      -0.12340970      0.29378088      0.08433892
H4     H      -0.03285516      0.50911824      0.27957001
H5     H      -0.10076268      0.24432125      0.22302451
H6     H       0.00186672      0.37279601      0.44421641
H7     H      -0.27166881      0.36940789      0.53442188
H8     H      -0.05160278      0.17229123      0.31297757
H9     H      -0.44150928      0.25873320      0.64037175
H10    H      -0.22210661      0.06307201      0.41785980
H11    H       0.35354468      0.58097465      0.21063702
H12    H      -0.42164216      0.10756607      0.58054345
H13    H       0.21603851      0.47298072      0.45055904
H14    H       0.63872809      0.42341167      0.26071014
H15    H       0.57014019      0.56189525      0.07568711
H16    H       0.57654613      0.59814988      0.34763054
H17    H       0.20259674      0.36179302      0.56799691
H18    H       0.62402757      0.31073752      0.37902633
H19    H       0.76505255      0.65808679     -0.01382811
H20    H       0.76301668      0.70331808      0.25970429
H21    H       0.40642807      0.27875249      0.53308855
H22    H       0.85983226      0.73178776      0.07840208
