# Supplementary material for: The seventh blind test of crystal structure prediction: structure ranking methods
Source: Acta Crystallogr B Struct Sci Cryst Eng Mater. 2024 Oct 17;80(Pt 6):548–74. doi: 10.1107/S2052520624008679 (PMC11789160; doi:10.1107/S2052520624008679)
Supplement: Supplementary file 3 [file b-80-00548-sup3.zip › SI-C_theoretical_structures_CCDC_lists_and_predictions/ranked_structure_sets/Group10_XtalPi/XXVIII-2-XtalPi_6/XXVIII-2-XtalPi/XXVIII_structure_115_X144.cif]

data_XXVIII_structure_115_X144

_chemical_formula_sum            'C26 H22 Cl2 Cu N2'

_space_group_crystal_system      monoclinic
_space_group_name_H-M_alt        'C 1 2 1'
_space_group_IT_number           5

loop_
_symmetry_equiv_pos_site_id
_symmetry_equiv_pos_as_xyz
1 x,y,z
2 -x,y,-z
3 x+1/2,y+1/2,z
4 -x+1/2,y+1/2,-z

_cell_length_a                      27.51769122
_cell_length_b                       9.14918671
_cell_length_c                       9.95161968
_cell_angle_alpha                   90.00000000
_cell_angle_beta                    89.63221608
_cell_angle_gamma                   90.00000000
_cell_volume                      2505.41288367
_cell_formula_units_Z                4

loop_
_atom_site_label
_atom_site_type_symbol
_atom_site_fract_x
_atom_site_fract_y
_atom_site_fract_z
Cl1    Cl      0.16593616      0.77288165      0.71153818
Cu1    Cu      0.11322233      0.80712936      0.53964809
Cl2    Cl      0.05678258      0.94945784      0.63918544
N1     N       0.06326432      0.71278788      0.42564350
C1     C       0.06229536      0.58572966      0.36758939
C2     C       0.01963687      0.53754365      0.28938345
C3     C      -0.00540174      0.63539924      0.20602162
C4     C      -0.04639988      0.58875206      0.13673576
C5     C      -0.06305768      0.44550752      0.15156696
C6     C      -0.03880922      0.34764381      0.23570072
C7     C       0.00274182      0.39313457      0.30319491
C8     C       0.10435721      0.48573483      0.37840499
C9     C       0.12141163      0.41290053      0.26295118
C10    C       0.16291147      0.32594961      0.26924274
C11    C       0.18692055      0.30701657      0.39134673
C12    C       0.16937886      0.37593925      0.50720979
C13    C       0.12855152      0.46582250      0.50079393
N2     N       0.16869245      0.79883526      0.41339996
C14    C       0.17675277      0.83473280      0.28886777
C15    C       0.22483883      0.80407296      0.22682085
C16    C       0.24864128      0.91094324      0.14922314
C17    C       0.29433771      0.88215607      0.09414860
C18    C       0.31603261      0.74561357      0.11323586
C19    C       0.29253883      0.63831838      0.18968793
C20    C       0.24729010      0.66792164      0.24724887
C21    C       0.13885516      0.90415919      0.20689396
C22    C       0.10275993      0.99263696      0.26585270
C23    C       0.06663216      1.05442665      0.18686603
C24    C       0.06638946      1.03007513      0.04820070
C25    C       0.10199735      0.94251058     -0.01173366
C26    C       0.13811475      0.88015937      0.06715735
H1     H      -0.09561054      0.41044804      0.09884681
H2     H      -0.06559911      0.66508597      0.07203399
H3     H      -0.05243888      0.23669710      0.25065347
H4     H       0.00738033      0.74751943      0.19465944
H5     H       0.02167494      0.31812993      0.37002689
H6     H       0.03204615      0.77324202      0.41443440
H7     H       0.19846858      0.75746103      0.46157089
H8     H       0.23163307      1.01706930      0.13346853
H9     H       0.31275524      0.96702817      0.03617415
H10    H       0.35139973      0.72114576      0.06853959
H11    H       0.22860448      0.58350875      0.30530877
H12    H       0.30931453      0.53160373      0.20522997
H13    H       0.10351811      1.01595276      0.37333505
H14    H       0.16560967      0.81158704      0.01931749
H15    H       0.10171684      0.92303461     -0.11987057
H16    H       0.03877799      1.12231011      0.23346110
H17    H       0.03863009      1.08015282     -0.01437742
H18    H       0.10229250      0.42669738      0.16813201
H19    H       0.11502768      0.51885657      0.59167713
H20    H       0.18739788      0.35989897      0.60323254
H21    H       0.17655488      0.27232687      0.17882949
H22    H       0.21931688      0.23844033      0.39532416
