# Supplementary material for: The seventh blind test of crystal structure prediction: structure ranking methods
Source: Acta Crystallogr B Struct Sci Cryst Eng Mater. 2024 Oct 17;80(Pt 6):548–74. doi: 10.1107/S2052520624008679 (PMC11789160; doi:10.1107/S2052520624008679)
Supplement: Supplementary file 3 [file b-80-00548-sup3.zip › SI-C_theoretical_structures_CCDC_lists_and_predictions/ranked_structure_sets/Group10_XtalPi/XXVIII-2-XtalPi_6/XXVIII-2-XtalPi/XXVIII_structure_116_X106.cif]

data_XXVIII_structure_116_X106

_chemical_formula_sum            'C26 H22 Cl2 Cu N2'

_space_group_crystal_system      orthorhombic
_space_group_name_H-M_alt        'P 2_1/b 2_1/c 2_1/a'
_space_group_IT_number           61

loop_
_symmetry_equiv_pos_site_id
_symmetry_equiv_pos_as_xyz
1 x,y,z
2 -x,-y,-z
3 -x+1/2,y+1/2,z
4 x+1/2,y,-z+1/2
5 x,-y+1/2,z+1/2
6 -x+1/2,-y,z+1/2
7 -x,y+1/2,-z+1/2
8 x+1/2,-y+1/2,-z

_cell_length_a                      16.86254400
_cell_length_b                      16.03812700
_cell_length_c                      18.03258000
_cell_angle_alpha                   90.00000000
_cell_angle_beta                    90.00000000
_cell_angle_gamma                   90.00000000
_cell_volume                      4876.79625308
_cell_formula_units_Z                8

loop_
_atom_site_label
_atom_site_type_symbol
_atom_site_fract_x
_atom_site_fract_y
_atom_site_fract_z
Cl1    Cl      0.26415367      0.38376900      0.53820814
Cu1    Cu      0.39094599      0.38563700      0.48918703
Cl2    Cl      0.51688435      0.37874800      0.43733083
N1     N       0.43178312      0.40157300      0.58985514
C1     C       0.47015696      0.35274301      0.63456505
C2     C       0.48798206      0.26651000      0.61029002
C3     C       0.56475498      0.23413900      0.61916699
C4     C       0.58412196      0.15632100      0.59011395
C5     C       0.52599095      0.10830100      0.55527199
C6     C       0.44860003      0.13848800      0.54901499
C7     C       0.42978297      0.21786400      0.57529798
C8     C       0.49878803      0.38092800      0.70811102
C9     C       0.51388606      0.46586600      0.72195105
C10    C       0.54412398      0.49095300      0.79027398
C11    C       0.55974197      0.43213900      0.84569902
C12    C       0.54305994      0.34797500      0.83334199
C13    C       0.51283302      0.32260000      0.76498199
N2     N       0.34999494      0.37178501      0.38802586
C14    C       0.30201900      0.41487699      0.34642791
C15    C       0.27624196      0.49797700      0.37198104
C16    C       0.32744796      0.54649100      0.41583502
C17    C       0.30265198      0.62264500      0.44448302
C18    C       0.22618604      0.65171300      0.42965797
C19    C       0.17509801      0.60477700      0.38505502
C20    C       0.20002406      0.52862800      0.35589798
C21    C       0.27317197      0.38048200      0.27522798
C22    C       0.26266396      0.29374500      0.26778495
C23    C       0.23684601      0.25965600      0.20108599
C24    C       0.22089703      0.31168000      0.14074200
C25    C       0.23126802      0.39779800      0.14718899
C26    C       0.25699500      0.43215700      0.21402702
H1     H       0.54136999      0.04689400      0.53371501
H2     H       0.64480701      0.13345900      0.59337097
H3     H       0.40250999      0.10047600      0.52346699
H4     H       0.61002299      0.27124100      0.64680600
H5     H       0.36939699      0.24181400      0.57077802
H6     H       0.42045301      0.45997500      0.61044607
H7     H       0.50461900      0.51248800      0.67853100
H8     H       0.50047201      0.25678100      0.75545001
H9     H       0.55687499      0.55663500      0.80018799
H10    H       0.55382600      0.30170300      0.87652200
H11    H       0.37023501      0.31861400      0.36300891
H12    H       0.58578100      0.45163000      0.89824299
H13    H       0.38781201      0.52520500      0.42682199
H14    H       0.15932902      0.49189300      0.32222099
H15    H       0.27259300      0.25287200      0.31521399
H16    H       0.26606500      0.49926800      0.21821699
H17    H       0.34372600      0.65869800      0.47834702
H18    H       0.11526400      0.62685500      0.37321101
H19    H       0.22872401      0.19253000      0.19554398
H20    H       0.22008201      0.43877600      0.10004302
H21    H       0.20718101      0.71128200      0.45296500
H22    H       0.20076700      0.28414900      0.08884102
