# Supplementary material for: The seventh blind test of crystal structure prediction: structure ranking methods
Source: Acta Crystallogr B Struct Sci Cryst Eng Mater. 2024 Oct 17;80(Pt 6):548–74. doi: 10.1107/S2052520624008679 (PMC11789160; doi:10.1107/S2052520624008679)
Supplement: Supplementary file 3 [file b-80-00548-sup3.zip › SI-C_theoretical_structures_CCDC_lists_and_predictions/ranked_structure_sets/Group10_XtalPi/XXVIII-2-XtalPi_6/XXVIII-2-XtalPi/XXVIII_structure_117_X251.cif]

data_XXVIII_structure_117_X251

_chemical_formula_sum            'C26 H22 Cl2 Cu N2'

_space_group_crystal_system      monoclinic
_space_group_name_H-M_alt        'P 1 2_1/n 1'
_space_group_IT_number           14

loop_
_symmetry_equiv_pos_site_id
_symmetry_equiv_pos_as_xyz
1 x,y,z
2 -x,-y,-z
3 x+1/2,-y+1/2,z+1/2
4 -x+1/2,y+1/2,-z+1/2

_cell_length_a                      14.73211690
_cell_length_b                      17.49020066
_cell_length_c                       9.83041415
_cell_angle_alpha                   90.00000000
_cell_angle_beta                    85.71509933
_cell_angle_gamma                   90.00000000
_cell_volume                      2525.89997648
_cell_formula_units_Z                4

loop_
_atom_site_label
_atom_site_type_symbol
_atom_site_fract_x
_atom_site_fract_y
_atom_site_fract_z
Cl1    Cl      0.18212046      0.47335674      1.15934100
Cu1    Cu      0.17819656      0.41576585      0.95274343
Cl2    Cl      0.05542826      0.34309824      1.01624256
N1     N       0.18411009      0.36152713      0.77266265
C1     C       0.24967284      0.32094767      0.71406869
C2     C       0.24575918      0.28943002      0.57500958
C3     C       0.28824697      0.21926895      0.54070682
C4     C       0.28223363      0.18761199      0.41151539
C5     C       0.23526880      0.22673974      0.31463993
C6     C       0.19426105      0.29735083      0.34628307
C7     C       0.19914347      0.32840148      0.47607636
C8     C       0.33043235      0.30596706      0.79071427
C9     C       0.41843906      0.31100392      0.72608204
C10    C       0.49408725      0.30281712      0.80180003
C11    C       0.48286588      0.28803515      0.94162516
C12    C       0.39546102      0.28008299      1.00564214
C13    C       0.31953234      0.28932272      0.93099561
N2     N       0.28605491      0.47959450      0.89358285
C14    C       0.30181147      0.52496188      0.78994538
C15    C       0.39335078      0.55783897      0.75626943
C16    C       0.40379234      0.63046559      0.69577968
C17    C       0.49028788      0.66100271      0.66468889
C18    C       0.56741881      0.61882204      0.69210578
C19    C       0.55807275      0.54654440      0.75237055
C20    C       0.47166490      0.51633090      0.78459126
C21    C       0.22627147      0.54297655      0.70452605
C22    C       0.13731034      0.55179307      0.76539989
C23    C       0.06479692      0.56619825      0.68574729
C24    C       0.08061626      0.57144099      0.54411259
C25    C       0.16862283      0.56293548      0.48235150
C26    C       0.24135892      0.54939414      0.56200541
H1     H       0.12721296      0.36524101      0.71927004
H2     H       0.33901002      0.47459225      0.95475753
H3     H       0.32555201      0.18919832      0.61594586
H4     H       0.31382495      0.13234201      0.38722040
H5     H       0.23118632      0.20228936      0.21309174
H6     H       0.15976184      0.32887760      0.26952102
H7     H       0.16960045      0.38465405      0.49861304
H8     H       0.42772222      0.32296498      0.61718671
H9     H       0.56202321      0.30752140      0.75090953
H10    H       0.54229447      0.28174928      1.00040836
H11    H       0.38651056      0.26670668      1.11400658
H12    H       0.25105665      0.28244552      0.98020739
H13    H       0.34381922      0.66342599      0.67395219
H14    H       0.49651872      0.71779252      0.61868262
H15    H       0.63523885      0.64202699      0.66690740
H16    H       0.61882684      0.51404280      0.77301200
H17    H       0.46483032      0.45895876      0.82766985
H18    H       0.12484042      0.54943724      0.87626403
H19    H      -0.00333606      0.57354266      0.73544699
H20    H       0.02411435      0.58211201      0.48108421
H21    H       0.18016052      0.56499046      0.37157876
H22    H       0.30977968      0.54167261      0.51359105
