# Supplementary material for: The seventh blind test of crystal structure prediction: structure ranking methods
Source: Acta Crystallogr B Struct Sci Cryst Eng Mater. 2024 Oct 17;80(Pt 6):548–74. doi: 10.1107/S2052520624008679 (PMC11789160; doi:10.1107/S2052520624008679)
Supplement: Supplementary file 3 [file b-80-00548-sup3.zip › SI-C_theoretical_structures_CCDC_lists_and_predictions/ranked_structure_sets/Group10_XtalPi/XXVIII-2-XtalPi_6/XXVIII-2-XtalPi/XXVIII_structure_118_X265.cif]

data_XXVIII_structure_118_X265

_chemical_formula_sum            'C26 H22 Cl2 Cu N2'

_space_group_crystal_system      monoclinic
_space_group_name_H-M_alt        'P 1 2_1/c 1'
_space_group_IT_number           14

loop_
_symmetry_equiv_pos_site_id
_symmetry_equiv_pos_as_xyz
1 x,y,z
2 -x,-y,-z
3 x,-y+1/2,z+1/2
4 -x,y+1/2,-z+1/2

_cell_length_a                      16.83078315
_cell_length_b                      13.80429526
_cell_length_c                      10.90777642
_cell_angle_alpha                   90.00000000
_cell_angle_beta                    74.72796588
_cell_angle_gamma                   90.00000000
_cell_volume                      2444.78578848
_cell_formula_units_Z                4

loop_
_atom_site_label
_atom_site_type_symbol
_atom_site_fract_x
_atom_site_fract_y
_atom_site_fract_z
Cl1    Cl      0.11999528      0.75277896      0.24274571
Cu1    Cu      0.23175999      0.74874910      0.05564724
Cl2    Cl      0.34154973      0.73997222     -0.12431867
N1     N       0.27597403      0.86471943      0.11543247
C1     C       0.27358236      0.95586363      0.08702924
C2     C       0.32652744      1.02728706      0.12982680
C3     C       0.30002576      1.12268382      0.16319083
C4     C       0.35367258      1.19027660      0.19271169
C5     C       0.43459313      1.16426648      0.18874952
C6     C       0.46049147      1.06902082      0.15919582
C7     C       0.40698109      1.00085495      0.13077094
C8     C       0.22008292      0.98977217      0.00757520
C9     C       0.23932821      1.07384445     -0.06749219
C10    C       0.18779383      1.10529246     -0.14050989
C11    C       0.11715466      1.05285746     -0.14207128
C12    C       0.09828790      0.96842959     -0.06986417
C13    C       0.14848039      0.93797521      0.00563633
N2     N       0.18150093      0.63431692      0.00505502
C14    C       0.20008987      0.54323413      0.00698910
C15    C       0.14877133      0.46886882     -0.03387808
C16    C       0.13563759      0.37820349      0.02688047
C17    C       0.08299745      0.31065560     -0.00531494
C18    C       0.04462450      0.33147973     -0.10129919
C19    C       0.05823167      0.42098592     -0.16335548
C20    C       0.10923143      0.48973742     -0.12948269
C21    C       0.27254885      0.51418031      0.05065361
C22    C       0.29613341      0.56738992      0.14501334
C23    C       0.36762795      0.54370364      0.17963630
C24    C       0.41657104      0.46624698      0.12124326
C25    C       0.39312263      0.41210858      0.02827599
C26    C       0.32142979      0.43539095     -0.00625954
H1     H       0.30907018      0.84924761      0.18023939
H2     H       0.12977868      0.64804063     -0.02498531
H3     H       0.23707928      1.14342879      0.16611756
H4     H       0.33296618      1.26438162      0.21642377
H5     H       0.47800379      1.21765683      0.20668909
H6     H       0.52357220      1.04834582      0.15496991
H7     H       0.42865579      0.92749974      0.10373112
H8     H       0.29535951      1.11406852     -0.06991566
H9     H       0.20303209      1.17115422     -0.19688550
H10    H       0.07690903      1.07763493     -0.19938172
H11    H       0.04386205      0.92635476     -0.07132148
H12    H       0.13048516      0.87511878      0.06744402
H13    H       0.16602911      0.36161658      0.10099767
H14    H       0.07174741      0.24168953      0.04483738
H15    H       0.00383871      0.27904270     -0.12865810
H16    H       0.02837686      0.43707855     -0.23843180
H17    H       0.11909949      0.55955408     -0.17841614
H18    H       0.25681413      0.62540342      0.19595925
H19    H       0.38378149      0.58732662      0.25281401
H20    H       0.47323078      0.44816452      0.14685806
H21    H       0.43148451      0.35219340     -0.01858971
H22    H       0.30449092      0.39417084     -0.08062646
