# Supplementary material for: The seventh blind test of crystal structure prediction: structure ranking methods
Source: Acta Crystallogr B Struct Sci Cryst Eng Mater. 2024 Oct 17;80(Pt 6):548–74. doi: 10.1107/S2052520624008679 (PMC11789160; doi:10.1107/S2052520624008679)
Supplement: Supplementary file 3 [file b-80-00548-sup3.zip › SI-C_theoretical_structures_CCDC_lists_and_predictions/ranked_structure_sets/Group10_XtalPi/XXVIII-2-XtalPi_6/XXVIII-2-XtalPi/XXVIII_structure_119_X197.cif]

data_XXVIII_structure_119_X197

_chemical_formula_sum            'C26 H22 Cl2 Cu N2'

_space_group_crystal_system      monoclinic
_space_group_name_H-M_alt        'P 1 2_1/c 1'
_space_group_IT_number           14

loop_
_symmetry_equiv_pos_site_id
_symmetry_equiv_pos_as_xyz
1 x,y,z
2 -x,-y,-z
3 x,-y+1/2,z+1/2
4 -x,y+1/2,-z+1/2

_cell_length_a                      12.15941283
_cell_length_b                       8.46705645
_cell_length_c                      25.46025992
_cell_angle_alpha                   90.00000000
_cell_angle_beta                    72.41143987
_cell_angle_gamma                   90.00000000
_cell_volume                      2498.70606512
_cell_formula_units_Z                4

loop_
_atom_site_label
_atom_site_type_symbol
_atom_site_fract_x
_atom_site_fract_y
_atom_site_fract_z
Cl1    Cl      0.37200894      0.90628410      0.15855171
Cu1    Cu      0.19955198      0.81693568      0.21674599
Cl2    Cl      0.05436062      0.65066490      0.26740250
N1     N       0.11942645      0.83964900      0.16113330
C1     C       0.09690691      0.74286293      0.12627703
C2     C       0.15287925      0.58548075      0.11650419
C3     C       0.27224127      0.57066489      0.10739257
C4     C       0.32441610      0.42244326      0.09773494
C5     C       0.25840380      0.28714936      0.09803497
C6     C       0.13947692      0.30139963      0.10757955
C7     C       0.08697429      0.44954893      0.11610405
C8     C       0.01659393      0.78618043      0.09489028
C9     C       0.03179924      0.72199461      0.04223331
C10    C      -0.04110666      0.76531900      0.01171550
C11    C      -0.13100945      0.87176962      0.03348813
C12    C      -0.14728152      0.93544962      0.08596530
C13    C      -0.07406836      0.89365825      0.11648261
N2     N       0.25016727      0.82702405      0.28281368
C14    C       0.28824090      0.93615872      0.30887771
C15    C       0.30006111      1.10027091      0.28900974
C16    C       0.39016351      1.19569213      0.29506492
C17    C       0.40650988      1.34720660      0.27263883
C18    C       0.33176873      1.40596732      0.24506396
C19    C       0.23923748      1.31434794      0.24074522
C20    C       0.22372457      1.16242581      0.26243145
C21    C       0.31921354      0.89465347      0.35926484
C22    C       0.37624226      0.75197504      0.36223541
C23    C       0.40041208      0.70960003      0.41050653
C24    C       0.36736678      0.80902036      0.45647219
C25    C       0.31217222      0.95226223      0.45364115
C26    C       0.28878366      0.99560054      0.40525831
H1     H       0.29900318      0.17087049      0.09248078
H2     H       0.41707641      0.41235945      0.09062722
H3     H       0.08637570      0.19667239      0.10937133
H4     H       0.32364636      0.67592691      0.10796139
H5     H      -0.00602623      0.45950337      0.12405697
H6     H       0.07765302      0.94653815      0.16453823
H7     H       0.10226909      0.63991808      0.02474193
H8     H      -0.08908193      0.94226868      0.15776585
H9     H      -0.02774155      0.71539772     -0.02915070
H10    H      -0.21819547      1.01720080      0.10322292
H11    H       0.23756544      0.72023019      0.30262264
H12    H      -0.18851603      0.90495330      0.00971660
H13    H       0.44915455      1.15121049      0.31643163
H14    H       0.14927318      1.09397894      0.26006090
H15    H       0.40517523      0.67600659      0.32607369
H16    H       0.24550736      1.10711484      0.40323045
H17    H       0.47805995      1.41764699      0.27732384
H18    H       0.17806454      1.36192532      0.22126821
H19    H       0.44728490      0.60023117      0.41138158
H20    H       0.28783471      1.03080070      0.48925380
H21    H       0.34495518      1.52405672      0.22703300
H22    H       0.38595530      0.77623887      0.49435455
