# Supplementary material for: The seventh blind test of crystal structure prediction: structure ranking methods
Source: Acta Crystallogr B Struct Sci Cryst Eng Mater. 2024 Oct 17;80(Pt 6):548–74. doi: 10.1107/S2052520624008679 (PMC11789160; doi:10.1107/S2052520624008679)
Supplement: Supplementary file 3 [file b-80-00548-sup3.zip › SI-C_theoretical_structures_CCDC_lists_and_predictions/ranked_structure_sets/Group10_XtalPi/XXVIII-2-XtalPi_6/XXVIII-2-XtalPi/XXVIII_structure_11_X239.cif]

data_XXVIII_structure_11_X239

_chemical_formula_sum            'C26 H22 Cl2 Cu N2'

_space_group_crystal_system      monoclinic
_space_group_name_H-M_alt        'P 1 2_1/c 1'
_space_group_IT_number           14

loop_
_symmetry_equiv_pos_site_id
_symmetry_equiv_pos_as_xyz
1 x,y,z
2 -x,-y,-z
3 x,-y+1/2,z+1/2
4 -x,y+1/2,-z+1/2

_cell_length_a                      11.57388878
_cell_length_b                      15.60185074
_cell_length_c                      17.51630068
_cell_angle_alpha                   90.00000000
_cell_angle_beta                   129.43670428
_cell_angle_gamma                   90.00000000
_cell_volume                      2442.86192312
_cell_formula_units_Z                4

loop_
_atom_site_label
_atom_site_type_symbol
_atom_site_fract_x
_atom_site_fract_y
_atom_site_fract_z
Cl1    Cl     -0.04689815      0.62774093      0.08198997
Cu1    Cu     -0.01026558      0.60705501      0.22503817
Cl2    Cl      0.03443704      0.63098618      0.37212790
N1     N      -0.22758600      0.60998046      0.14947939
C1     C      -0.31724448      0.57260363      0.15976904
C2     C      -0.26656130      0.49325783      0.21952217
C3     C      -0.21217948      0.42490712      0.19831237
C4     C      -0.16613659      0.34944262      0.25335013
C5     C      -0.17106439      0.34208387      0.33073577
C6     C      -0.22248105      0.41079362      0.35319479
C7     C      -0.27205436      0.48558094      0.29700846
C8     C      -0.46829950      0.60604621      0.11318513
C9     C      -0.58232152      0.55061080      0.09061202
C10    C      -0.72420004      0.58205685      0.04865237
C11    C      -0.75382687      0.66959353      0.02875929
C12    C      -0.64204439      0.72523228      0.04977924
C13    C      -0.50033361      0.69398502      0.09173965
N2     N       0.20766041      0.60819526      0.30542537
C14    C       0.31209648      0.56138589      0.31878652
C15    C       0.27806509      0.47619682      0.27297132
C16    C       0.36624474      0.44142673      0.25117427
C17    C       0.33616012      0.36016389      0.20975413
C18    C       0.21748048      0.31217261      0.18920495
C19    C       0.12947190      0.34599682      0.21093289
C20    C       0.15922872      0.42723970      0.25238615
C21    C       0.46803063      0.59403300      0.38305682
C22    C       0.49462124      0.68207719      0.38328473
C23    C       0.64024595      0.71388783      0.44534986
C24    C       0.76117597      0.65855169      0.50708960
C25    C       0.73632106      0.57100749      0.50745515
C26    C       0.59066782      0.53903247      0.44609748
H1     H      -0.13348121      0.28287453      0.37357670
H2     H      -0.12445125      0.29618147      0.23654443
H3     H      -0.22119914      0.40630514      0.41584916
H4     H      -0.20953719      0.43060861      0.13738241
H5     H      -0.31030385      0.53959353      0.31529024
H6     H      -0.27507789      0.66003463      0.10041592
H7     H      -0.55979434      0.48223206      0.10527877
H8     H      -0.41263785      0.73856505      0.11130119
H9     H      -0.81142426      0.53816114      0.03114329
H10    H      -0.66650069      0.79341864      0.03407550
H11    H       0.24885087      0.66187106      0.34895355
H12    H      -0.86406525      0.69462911     -0.00312348
H13    H       0.45775327      0.47879452      0.26577609
H14    H       0.09319062      0.45206054      0.27212438
H15    H       0.40117113      0.72524906      0.33269826
H16    H       0.57139820      0.47090816      0.44757221
H17    H       0.40675003      0.33397967      0.19441610
H18    H       0.03862070      0.30739336      0.19594911
H19    H       0.66213044      0.78190415      0.44543095
H20    H       0.82978298      0.52694976      0.55493287
H21    H       0.19306296      0.24821016      0.15718330
H22    H       0.87426570      0.68444033      0.55418353
