# Supplementary material for: The seventh blind test of crystal structure prediction: structure ranking methods
Source: Acta Crystallogr B Struct Sci Cryst Eng Mater. 2024 Oct 17;80(Pt 6):548–74. doi: 10.1107/S2052520624008679 (PMC11789160; doi:10.1107/S2052520624008679)
Supplement: Supplementary file 3 [file b-80-00548-sup3.zip › SI-C_theoretical_structures_CCDC_lists_and_predictions/ranked_structure_sets/Group10_XtalPi/XXVIII-2-XtalPi_6/XXVIII-2-XtalPi/XXVIII_structure_120_X303.cif]

data_XXVIII_structure_120_X303

_chemical_formula_sum            'C26 H22 Cl2 Cu N2'

_space_group_crystal_system      orthorhombic
_space_group_name_H-M_alt        'P n a 2_1'
_space_group_IT_number           33

loop_
_symmetry_equiv_pos_site_id
_symmetry_equiv_pos_as_xyz
1 x,y,z
2 -x,-y,z+1/2
3 x+1/2,-y+1/2,z
4 -x+1/2,y+1/2,z+1/2

_cell_length_a                       9.89833032
_cell_length_b                      27.74025981
_cell_length_c                       9.45200767
_cell_angle_alpha                   90.00000000
_cell_angle_beta                    90.00000000
_cell_angle_gamma                   90.00000000
_cell_volume                      2595.35357806
_cell_formula_units_Z                4

loop_
_atom_site_label
_atom_site_type_symbol
_atom_site_fract_x
_atom_site_fract_y
_atom_site_fract_z
Cl1    Cl      0.15319028      0.41158310      1.24756164
Cu1    Cu      0.11014532      0.37782154      1.03425617
Cl2    Cl     -0.06256243      0.33183643      1.10982126
N1     N       0.12449710      0.33751642      0.85881942
C1     C       0.22898356      0.31571989      0.80598680
C2     C       0.22591949      0.29197334      0.66592488
C3     C       0.29680356      0.24859538      0.64435559
C4     C       0.29172346      0.22553877      0.51363232
C5     C       0.21878786      0.24611850      0.40233571
C6     C       0.14973362      0.28954387      0.42164020
C7     C       0.15263774      0.31218714      0.55327994
C8     C       0.35496342      0.31410192      0.88944018
C9     C       0.48092280      0.32083479      0.82357085
C10    C       0.59860341      0.31976022      0.90419180
C11    C       0.59201712      0.31050414      1.04934460
C12    C       0.46746028      0.30317983      1.11511813
C13    C       0.34904248      0.30543847      1.03575770
N2     N       0.21563164      0.43092047      0.94854561
C14    C       0.19154914      0.45642959      0.83617996
C15    C       0.28814819      0.49333269      0.78666561
C16    C       0.24065894      0.53568536      0.72192187
C17    C       0.33037684      0.57253868      0.68685045
C18    C       0.46840399      0.56718428      0.71382255
C19    C       0.51723019      0.52466424      0.77501392
C20    C       0.42767763      0.48800645      0.81154824
C21    C       0.06251189      0.44841297      0.76062716
C22    C      -0.05725139      0.44247945      0.83871593
C23    C      -0.17845175      0.43207797      0.77019711
C24    C      -0.18123504      0.42700675      0.62309136
C25    C      -0.06269467      0.43303943      0.54467478
C26    C       0.05825721      0.44443387      0.61260955
H1     H       0.03830492      0.33419127      0.79979821
H2     H       0.29979185      0.44107830      1.00406812
H3     H       0.35460303      0.23311771      0.73138313
H4     H       0.34581767      0.19178484      0.49717525
H5     H       0.21839422      0.22840589      0.29951814
H6     H       0.09477365      0.30621102      0.33432773
H7     H       0.10186180      0.34679077      0.56681721
H8     H       0.48575407      0.32722478      0.70983884
H9     H       0.69651376      0.32583680      0.85462825
H10    H       0.68606136      0.30919922      1.10918508
H11    H       0.46211458      0.29513931      1.22786414
H12    H       0.25146069      0.29865119      1.08558877
H13    H       0.13259631      0.54055944      0.70411111
H14    H       0.29069791      0.60565431      0.64073622
H15    H       0.53891754      0.59620266      0.68887955
H16    H       0.62543193      0.52076288      0.79361576
H17    H       0.46595682      0.45467696      0.85813483
H18    H      -0.05530469      0.44713065      0.95326839
H19    H      -0.27058046      0.42786673      0.83222134
H20    H      -0.27580145      0.41862654      0.56908364
H21    H      -0.06222253      0.42822770      0.43030620
H22    H       0.15012272      0.44856854      0.55003682
