# Supplementary material for: The seventh blind test of crystal structure prediction: structure ranking methods
Source: Acta Crystallogr B Struct Sci Cryst Eng Mater. 2024 Oct 17;80(Pt 6):548–74. doi: 10.1107/S2052520624008679 (PMC11789160; doi:10.1107/S2052520624008679)
Supplement: Supplementary file 3 [file b-80-00548-sup3.zip › SI-C_theoretical_structures_CCDC_lists_and_predictions/ranked_structure_sets/Group10_XtalPi/XXVIII-2-XtalPi_6/XXVIII-2-XtalPi/XXVIII_structure_121_X155.cif]

data_XXVIII_structure_121_X155

_chemical_formula_sum            'C26 H22 Cl2 Cu N2'

_space_group_crystal_system      monoclinic
_space_group_name_H-M_alt        'P 1 2_1/c 1'
_space_group_IT_number           14

loop_
_symmetry_equiv_pos_site_id
_symmetry_equiv_pos_as_xyz
1 x,y,z
2 -x,-y,-z
3 x,-y+1/2,z+1/2
4 -x,y+1/2,-z+1/2

_cell_length_a                      14.00958028
_cell_length_b                      18.61824577
_cell_length_c                       9.86400342
_cell_angle_alpha                   90.00000000
_cell_angle_beta                   105.29596459
_cell_angle_gamma                   90.00000000
_cell_volume                      2481.72439402
_cell_formula_units_Z                4

loop_
_atom_site_label
_atom_site_type_symbol
_atom_site_fract_x
_atom_site_fract_y
_atom_site_fract_z
Cl1    Cl      0.33759222      0.14729072      0.24842930
Cu1    Cu      0.24428069      0.04486204      0.24220386
Cl2    Cl      0.16425040     -0.06224146      0.25464874
N1     N       0.27644722      0.01439968      0.06919926
C1     C       0.32669481     -0.03915374      0.03911024
C2     C       0.38728714     -0.08388318      0.15347899
C3     C       0.43932559     -0.05158572      0.28014040
C4     C       0.49609351     -0.09326566      0.38910603
C5     C       0.50032968     -0.16772949      0.37412430
C6     C       0.44905827     -0.20026448      0.24829670
C7     C       0.39378757     -0.15860861      0.13785716
C8     C       0.32390270     -0.05621397     -0.10841820
C9     C       0.23667968     -0.04455718     -0.21577815
C10    C       0.23248036     -0.06183764     -0.35448167
C11    C       0.31567973     -0.08994978     -0.38867904
C12    C       0.40319340     -0.10050071     -0.28319164
C13    C       0.40727461     -0.08445663     -0.14374515
N2     N       0.20867662      0.07840528      0.41110828
C14    C       0.13874433      0.11499059      0.44332427
C15    C       0.05162136      0.14145800      0.33593479
C16    C       0.02094912      0.10955834      0.20199148
C17    C      -0.05892670      0.13758261      0.10025169
C18    C      -0.10905563      0.19804711      0.13040847
C19    C      -0.08051387      0.22949260      0.26335983
C20    C      -0.00113470      0.20113918      0.36579661
C21    C       0.14905223      0.13119139      0.59415934
C22    C       0.07279668      0.11504634      0.65738928
C23    C       0.08616538      0.12738838      0.80055065
C24    C       0.17428944      0.15767303      0.88112797
C25    C       0.25018545      0.17417208      0.81852524
C26    C       0.23804467      0.16051386      0.67603462
H1     H       0.54442554     -0.19981581      0.46076676
H2     H       0.53765234     -0.06817213      0.48671350
H3     H       0.45260686     -0.25825431      0.23615876
H4     H       0.43690964      0.00667396      0.29021847
H5     H       0.35409563     -0.18411865      0.03969767
H6     H       0.24374335      0.04566901     -0.01615250
H7     H       0.17072607     -0.02425774     -0.18980161
H8     H       0.47596006     -0.09294487     -0.06225866
H9     H       0.16421446     -0.05429246     -0.43711729
H10    H       0.46946893     -0.12103151     -0.30828766
H11    H       0.26155920      0.06249886      0.49914918
H12    H       0.31131660     -0.10318151     -0.49786024
H13    H       0.05786662      0.06098757      0.17982992
H14    H       0.02151608      0.22636172      0.46893708
H15    H       0.00316187      0.09225086      0.59571678
H16    H       0.29666703      0.17463604      0.62690431
H17    H      -0.08373151      0.11173172     -0.00245808
H18    H      -0.11939081      0.27677975      0.28652500
H19    H       0.02633903      0.11374605      0.84756918
H20    H       0.31837972      0.19880982      0.88020958
H21    H      -0.17095339      0.22034251      0.05001241
H22    H       0.18438723      0.16902245      0.99259992
