# Supplementary material for: The seventh blind test of crystal structure prediction: structure ranking methods
Source: Acta Crystallogr B Struct Sci Cryst Eng Mater. 2024 Oct 17;80(Pt 6):548–74. doi: 10.1107/S2052520624008679 (PMC11789160; doi:10.1107/S2052520624008679)
Supplement: Supplementary file 3 [file b-80-00548-sup3.zip › SI-C_theoretical_structures_CCDC_lists_and_predictions/ranked_structure_sets/Group10_XtalPi/XXVIII-2-XtalPi_6/XXVIII-2-XtalPi/XXVIII_structure_122_X294.cif]

data_XXVIII_structure_122_X294

_chemical_formula_sum            'C26 H22 Cl2 Cu N2'

_space_group_crystal_system      monoclinic
_space_group_name_H-M_alt        'P 1 2_1/c 1'
_space_group_IT_number           14

loop_
_symmetry_equiv_pos_site_id
_symmetry_equiv_pos_as_xyz
1 x,y,z
2 -x,-y,-z
3 x,-y+1/2,z+1/2
4 -x,y+1/2,-z+1/2

_cell_length_a                      10.58859468
_cell_length_b                       9.74709113
_cell_length_c                      27.46988606
_cell_angle_alpha                   90.00000000
_cell_angle_beta                    60.61741960
_cell_angle_gamma                   90.00000000
_cell_volume                      2470.41168982
_cell_formula_units_Z                4

loop_
_atom_site_label
_atom_site_type_symbol
_atom_site_fract_x
_atom_site_fract_y
_atom_site_fract_z
Cl1    Cl      0.81120418      0.10231705      0.26565344
Cu1    Cu      0.64973065      0.18170168      0.35208431
Cl2    Cl      0.81904628      0.24653924      0.37459674
N1     N       0.50142807      0.21461676      0.43167379
C1     C       0.38659746      0.29089081      0.45722473
C2     C       0.28949932      0.27713992      0.51823748
C3     C       0.23574740      0.39394796      0.55233451
C4     C       0.14766253      0.37963580      0.60992446
C5     C       0.10964247      0.24885991      0.63367348
C6     C       0.16173050      0.13188161      0.60013665
C7     C       0.25237803      0.14603107      0.54267937
C8     C       0.34994358      0.38985732      0.42543066
C9     C       0.20417490      0.40968113      0.43972065
C10    C       0.16897018      0.49334625      0.40700950
C11    C       0.27831059      0.56085573      0.36053854
C12    C       0.42303084      0.54611493      0.34735324
C13    C       0.45900023      0.46064631      0.37939727
N2     N       0.50420392      0.15644646      0.32715437
C14    C       0.39503118      0.07527708      0.34014726
C15    C       0.31229178      0.08477091      0.30986360
C16    C       0.26192108     -0.03429449      0.29600225
C17    C       0.19251176     -0.02473095      0.26419878
C18    C       0.16907714      0.10352501      0.24743378
C19    C       0.21649643      0.22286442      0.26174440
C20    C       0.28897071      0.21343615      0.29236364
C21    C       0.35352974     -0.02670801      0.38528645
C22    C       0.45978714     -0.09580118      0.39247332
C23    C       0.41920867     -0.18630907      0.43700829
C24    C       0.27261452     -0.20763803      0.47523113
C25    C       0.16654306     -0.14152534      0.46759029
C26    C       0.20626521     -0.05295299      0.42254963
H1     H       0.52088417      0.15681883      0.45844236
H2     H       0.52856756      0.21598715      0.29294247
H3     H       0.26522473      0.49612007      0.53398769
H4     H       0.10917476      0.47143250      0.63591164
H5     H       0.03791800      0.23862619      0.67854560
H6     H       0.13205982      0.02957817      0.61849815
H7     H       0.29095868      0.05495908      0.51624593
H8     H       0.11899683      0.35629896      0.47577550
H9     H       0.05623176      0.50506528      0.41727482
H10    H       0.25008033      0.62372464      0.33441814
H11    H       0.50853484      0.60120341      0.31203827
H12    H       0.57185381      0.44998174      0.36938426
H13    H       0.27909809     -0.13432633      0.30957805
H14    H       0.15667690     -0.11788982      0.25256929
H15    H       0.10957439      0.11016345      0.22461536
H16    H       0.19524264      0.32364159      0.24998969
H17    H       0.32297643      0.30685091      0.30460443
H18    H       0.57421357     -0.08056257      0.36222395
H19    H       0.50270555     -0.24089179      0.44156614
H20    H       0.24096002     -0.27407362      0.51132550
H21    H       0.05207939     -0.15834307      0.49708798
H22    H       0.12333116     -0.00168714      0.41658215
