# Supplementary material for: The seventh blind test of crystal structure prediction: structure ranking methods
Source: Acta Crystallogr B Struct Sci Cryst Eng Mater. 2024 Oct 17;80(Pt 6):548–74. doi: 10.1107/S2052520624008679 (PMC11789160; doi:10.1107/S2052520624008679)
Supplement: Supplementary file 3 [file b-80-00548-sup3.zip › SI-C_theoretical_structures_CCDC_lists_and_predictions/ranked_structure_sets/Group10_XtalPi/XXVIII-2-XtalPi_6/XXVIII-2-XtalPi/XXVIII_structure_123_X31.cif]

data_XXVIII_structure_123_X31

_chemical_formula_sum            'C26 H22 Cl2 Cu N2'

_space_group_crystal_system      triclinic
_space_group_name_H-M_alt        'P -1'
_space_group_IT_number           2

loop_
_symmetry_equiv_pos_site_id
_symmetry_equiv_pos_as_xyz
1 x,y,z
2 -x,-y,-z

_cell_length_a                      14.73072620
_cell_length_b                       9.20348848
_cell_length_c                       9.59089198
_cell_angle_alpha                   77.60239315
_cell_angle_beta                   102.33108694
_cell_angle_gamma                   82.89579366
_cell_volume                      1220.91843881
_cell_formula_units_Z                2

loop_
_atom_site_label
_atom_site_type_symbol
_atom_site_fract_x
_atom_site_fract_y
_atom_site_fract_z
Cl1    Cl      0.16179274      1.23968776      0.70803307
Cu1    Cu      0.25002807      1.00144720      0.75278646
Cl2    Cl      0.33691618      0.76241526      0.79519131
N1     N       0.27875952      1.05681762      0.56022388
C1     C       0.33026184      1.15079862      0.51119427
C2     C       0.39332034      1.21306120      0.61609623
C3     C       0.40057345      1.36670174      0.58184383
C4     C       0.45769488      1.42544807      0.68365118
C5     C       0.51040440      1.33106592      0.81849284
C6     C       0.50489538      1.17740795      0.85175705
C7     C       0.44602142      1.11852328      0.75215326
C8     C       0.32709657      1.19661756      0.35247178
C9     C       0.24263540      1.20824691      0.24599759
C10    C       0.23973805      1.25092911      0.09644245
C11    C       0.32075189      1.28282918      0.05063724
C12    C       0.40503804      1.27074775      0.15556789
C13    C       0.40819991      1.22829574      0.30532055
N2     N       0.22234410      0.94546645      0.94617391
C14    C       0.17148453      0.85023767      0.99502931
C15    C       0.10864637      0.78842465      0.88929968
C16    C       0.05520894      0.88400749      0.75417676
C17    C      -0.00309856      0.82552109      0.65347934
C18    C      -0.00733327      0.67136661      0.68479133
C19    C       0.04606790      0.57599063      0.81869852
C20    C       0.10265803      0.63422070      0.92158781
C21    C       0.17507182      0.80231494      1.15379272
C22    C       0.25909615      0.79255831      1.26061944
C23    C       0.26210552      0.74763676      1.41005874
C24    C       0.18164893      0.71184682      1.45550390
C25    C       0.09780651      0.72209870      1.35027285
C26    C       0.09455075      0.76660065      1.20061438
H1     H       0.24316547      1.01026295      0.48169261
H2     H       0.35934402      1.44075093      0.47696651
H3     H       0.46067737      1.54563095      0.65846385
H4     H       0.55616481      1.37564088      0.89822445
H5     H       0.54687032      1.10402984      0.95657151
H6     H       0.44201372      0.99844345      0.77700219
H7     H       0.17827407      1.18862347      0.28024887
H8     H       0.17427649      1.26093563      0.01362664
H9     H       0.31716192      1.31735646     -0.06677792
H10    H       0.46922193      1.29303375      0.12202578
H11    H       0.47452003      1.21715504      0.38663547
H12    H       0.05830879      1.00443515      0.73067304
H13    H      -0.04547553      0.89971789      0.54932596
H14    H      -0.05258355      0.62698734      0.60425446
H15    H       0.04419436      0.45541789      0.84208753
H16    H       0.14448745      0.55939988      1.02565460
H17    H       0.32308153      0.81532888      1.22660522
H18    H       0.32719194      0.73906812      1.49315885
H19    H       0.18530467      0.67594976      1.57284375
H20    H       0.03398788      0.69707565      1.38353851
H21    H       0.02852651      0.77626510      1.11918495
H22    H       0.25805450      0.99157729      1.02499008
