# Supplementary material for: The seventh blind test of crystal structure prediction: structure ranking methods
Source: Acta Crystallogr B Struct Sci Cryst Eng Mater. 2024 Oct 17;80(Pt 6):548–74. doi: 10.1107/S2052520624008679 (PMC11789160; doi:10.1107/S2052520624008679)
Supplement: Supplementary file 3 [file b-80-00548-sup3.zip › SI-C_theoretical_structures_CCDC_lists_and_predictions/ranked_structure_sets/Group10_XtalPi/XXVIII-2-XtalPi_6/XXVIII-2-XtalPi/XXVIII_structure_124_X346.cif]

data_XXVIII_structure_124_X346

_chemical_formula_sum            'C26 H22 Cl2 Cu N2'

_space_group_crystal_system      triclinic
_space_group_name_H-M_alt        'P -1'
_space_group_IT_number           2

loop_
_symmetry_equiv_pos_site_id
_symmetry_equiv_pos_as_xyz
1 x,y,z
2 -x,-y,-z

_cell_length_a                      12.87059233
_cell_length_b                       9.78473556
_cell_length_c                      12.85198929
_cell_angle_alpha                  111.92055504
_cell_angle_beta                    72.16955275
_cell_angle_gamma                   76.17375115
_cell_volume                      1310.02752150
_cell_formula_units_Z                2

loop_
_atom_site_label
_atom_site_type_symbol
_atom_site_fract_x
_atom_site_fract_y
_atom_site_fract_z
Cl1    Cl      0.61666346      0.31099818      0.01415946
Cu1    Cu      0.51061844      0.53566724      0.20436271
Cl2    Cl      0.67340270      0.58143763      0.20904648
N1     N       0.42949889      0.67209711      0.39036613
C1     C       0.34500918      0.81270431      0.47218836
C2     C       0.31087827      0.87099720      0.60727044
C3     C       0.29881793      1.02590880      0.68422862
C4     C       0.27572600      1.07513719      0.80881707
C5     C       0.26117308      0.97210722      0.85837890
C6     C       0.27034161      0.81897545      0.78327511
C7     C       0.29618627      0.76812584      0.65799194
C8     C       0.28121236      0.91461802      0.43253492
C9     C       0.15937347      1.01310286      0.50794945
C10    C       0.09515287      1.10026709      0.46751565
C11    C       0.15211557      1.09291875      0.35280385
C12    C       0.27407246      0.99966517      0.27908717
C13    C       0.33837132      0.91065835      0.31846172
N2     N       0.36425975      0.54043036      0.18267838
C14    C       0.27987957      0.50069720      0.23004490
C15    C       0.17651701      0.51787252      0.20030703
C16    C       0.12604785      0.40355524      0.18942457
C17    C       0.02884575      0.41871112      0.16148295
C18    C      -0.02079091      0.54990911      0.14685386
C19    C       0.02964503      0.66304003      0.15636020
C20    C       0.12813777      0.64701378      0.18203404
C21    C       0.28452060      0.43899782      0.31845102
C22    C       0.39221743      0.32994615      0.29680262
C23    C       0.39706060      0.28127894      0.38495417
C24    C       0.29548240      0.34249732      0.49615858
C25    C       0.18758393      0.44839856      0.51694908
C26    C       0.18150435      0.49460554      0.42799783
H1     H       0.47054589      0.61835234      0.43013337
H2     H       0.35818683      0.57551327      0.11728978
H3     H       0.31082354      1.10709486      0.64659917
H4     H       0.27043863      1.19400935      0.86581426
H5     H       0.24367806      1.00983513      0.95550523
H6     H       0.25950614      0.73800911      0.82154497
H7     H       0.30276495      0.64897583      0.59952299
H8     H       0.11454170      1.01838020      0.59715817
H9     H       0.00022902      1.17303601      0.52591166
H10    H       0.10144886      1.16117211      0.32131401
H11    H       0.31952896      0.99459821      0.19014702
H12    H       0.43389642      0.83942795      0.26151613
H13    H       0.16452912      0.30205902      0.20188177
H14    H      -0.00928572      0.32890424      0.15174962
H15    H      -0.09878875      0.56308121      0.12835802
H16    H      -0.00840167      0.76455784      0.14374711
H17    H       0.16719549      0.73555490      0.18913797
H18    H       0.47141849      0.28147624      0.20961293
H19    H       0.48056056      0.19414134      0.36595072
H20    H       0.30012819      0.30875949      0.56696085
H21    H       0.10801176      0.49449900      0.60291212
H22    H       0.09707700      0.57674744      0.44426692
