# Supplementary material for: The seventh blind test of crystal structure prediction: structure ranking methods
Source: Acta Crystallogr B Struct Sci Cryst Eng Mater. 2024 Oct 17;80(Pt 6):548–74. doi: 10.1107/S2052520624008679 (PMC11789160; doi:10.1107/S2052520624008679)
Supplement: Supplementary file 3 [file b-80-00548-sup3.zip › SI-C_theoretical_structures_CCDC_lists_and_predictions/ranked_structure_sets/Group10_XtalPi/XXVIII-2-XtalPi_6/XXVIII-2-XtalPi/XXVIII_structure_125_X315.cif]

data_XXVIII_structure_125_X315

_chemical_formula_sum            'C26 H22 Cl2 Cu N2'

_space_group_crystal_system      monoclinic
_space_group_name_H-M_alt        'P 1 2_1/c 1'
_space_group_IT_number           14

loop_
_symmetry_equiv_pos_site_id
_symmetry_equiv_pos_as_xyz
1 x,y,z
2 -x,-y,-z
3 x,-y+1/2,z+1/2
4 -x,y+1/2,-z+1/2

_cell_length_a                      15.89765271
_cell_length_b                       8.86608596
_cell_length_c                      18.44510146
_cell_angle_alpha                   90.00000000
_cell_angle_beta                    82.58490486
_cell_angle_gamma                   90.00000000
_cell_volume                      2578.09430764
_cell_formula_units_Z                4

loop_
_atom_site_label
_atom_site_type_symbol
_atom_site_fract_x
_atom_site_fract_y
_atom_site_fract_z
Cl1    Cl      0.28434790      0.60418285      0.09153853
Cu1    Cu      0.24631689      0.39703255      0.16026011
Cl2    Cl      0.20987472      0.34973156      0.28209832
N1     N       0.13381038      0.39070276      0.12825920
C1     C       0.07397923      0.29130231      0.12454734
C2     C      -0.00613402      0.33953281      0.09827121
C3     C      -0.04321034      0.25449780      0.04637522
C4     C      -0.11912259      0.30159304      0.02345821
C5     C      -0.15964173      0.43201965      0.05295096
C6     C      -0.12307622      0.51757172      0.10423807
C7     C      -0.04632238      0.47236337      0.12616969
C8     C       0.08319865      0.13269015      0.14638257
C9     C       0.01099762      0.04173072      0.16533172
C10    C       0.01923864     -0.10830894      0.18594437
C11    C       0.09961034     -0.17047719      0.18757397
C12    C       0.17187303     -0.08186976      0.16887423
C13    C       0.16352918      0.06783616      0.14890432
N2     N       0.36146743      0.32698231      0.16586829
C14    C       0.42875430      0.29345100      0.12048833
C15    C       0.51036295      0.27055348      0.14981441
C16    C       0.56614120      0.15361220      0.12414909
C17    C       0.64142559      0.13236553      0.15406281
C18    C       0.66262161      0.22826297      0.20899819
C19    C       0.60789366      0.34544648      0.23451247
C20    C       0.53201858      0.36603397      0.20552117
C21    C       0.42493647      0.28044408      0.04132153
C22    C       0.34822475      0.24709196      0.01419910
C23    C       0.34370206      0.24305626     -0.06051684
C24    C       0.41643171      0.27148458     -0.10975830
C25    C       0.49339432      0.30225491     -0.08399733
C26    C       0.49780468      0.30688526     -0.00903687
H1     H       0.12019811      0.49283695      0.10647971
H2     H       0.37155534      0.32552667      0.21959225
H3     H      -0.01182107      0.15261396      0.02349885
H4     H      -0.14755041      0.23675407     -0.01734922
H5     H      -0.21981643      0.46541074      0.03535319
H6     H      -0.15474505      0.61803380      0.12861716
H7     H      -0.01890511      0.53677742      0.16766763
H8     H      -0.05232428      0.08824078      0.16475051
H9     H      -0.03821482     -0.17454859      0.20070696
H10    H       0.10667299     -0.28799791      0.20323522
H11    H       0.23454117     -0.13181706      0.16815152
H12    H       0.22046992      0.13517189      0.13441826
H13    H       0.54982545      0.07790892      0.08153627
H14    H       0.68404347      0.04031440      0.13512648
H15    H       0.72167951      0.21038419      0.23187128
H16    H       0.62449431      0.42158520      0.27687892
H17    H       0.49008901      0.45917609      0.22474612
H18    H       0.29148680      0.22316841      0.05204541
H19    H       0.28390103      0.21751556     -0.08095568
H20    H       0.41279566      0.26916518     -0.16836417
H21    H       0.55087036      0.32418761     -0.12150977
H22    H       0.55806149      0.33510312      0.00975472
