# Supplementary material for: The seventh blind test of crystal structure prediction: structure ranking methods
Source: Acta Crystallogr B Struct Sci Cryst Eng Mater. 2024 Oct 17;80(Pt 6):548–74. doi: 10.1107/S2052520624008679 (PMC11789160; doi:10.1107/S2052520624008679)
Supplement: Supplementary file 3 [file b-80-00548-sup3.zip › SI-C_theoretical_structures_CCDC_lists_and_predictions/ranked_structure_sets/Group10_XtalPi/XXVIII-2-XtalPi_6/XXVIII-2-XtalPi/XXVIII_structure_126_X177.cif]

data_XXVIII_structure_126_X177

_chemical_formula_sum            'C26 H22 Cl2 Cu N2'

_space_group_crystal_system      orthorhombic
_space_group_name_H-M_alt        'P 2_1 2_1 2_1'
_space_group_IT_number           19

loop_
_symmetry_equiv_pos_site_id
_symmetry_equiv_pos_as_xyz
1 x,y,z
2 -x+1/2,-y,z+1/2
3 -x,y+1/2,-z+1/2
4 x+1/2,-y+1/2,-z

_cell_length_a                       9.05133373
_cell_length_b                      12.07589735
_cell_length_c                      22.96651620
_cell_angle_alpha                   90.00000000
_cell_angle_beta                    90.00000000
_cell_angle_gamma                   90.00000000
_cell_volume                      2510.30859207
_cell_formula_units_Z                4

loop_
_atom_site_label
_atom_site_type_symbol
_atom_site_fract_x
_atom_site_fract_y
_atom_site_fract_z
Cl1    Cl      0.83472249      0.27330578      0.17381000
Cu1    Cu      0.70408322      0.21918256      0.09282789
Cl2    Cl      0.59172435      0.19221576      0.00278270
N1     N       0.54973066      0.32532226      0.11378439
C1     C       0.42358279      0.32462422      0.14068854
C2     C       0.36696736      0.22315011      0.16877167
C3     C       0.21451003      0.20092554      0.16853863
C4     C       0.16009801      0.10555946      0.19518483
C5     C       0.25563485      0.03288560      0.22391232
C6     C       0.40704286      0.05583544      0.22507392
C7     C       0.46316374      0.14948127      0.19728417
C8     C       0.33750334      0.42883574      0.14549929
C9     C       0.26441211      0.45546856      0.19764550
C10    C       0.19842211      0.55887868      0.20459139
C11    C       0.20092569      0.63556417      0.15910634
C12    C       0.26862288      0.60832055      0.10633643
C13    C       0.33717516      0.50582080      0.09966936
N2     N       0.86645866      0.12325427      0.06743752
C14    C       0.89926481      0.01923003      0.07258998
C15    C       0.79814171     -0.05756653      0.10333082
C16    C       0.85493282     -0.14328483      0.13824789
C17    C       0.76003694     -0.21732383      0.16602706
C18    C       0.60715499     -0.20736516      0.15883021
C19    C       0.54983024     -0.12239166      0.12431857
C20    C       0.64433222     -0.04765170      0.09680884
C21    C       1.03487453     -0.02626331      0.04489785
C22    C       1.16190473      0.03944292      0.03799671
C23    C       1.28216801      0.00098502      0.00596070
C24    C       1.27773452     -0.10409311     -0.01945883
C25    C       1.15383033     -0.17151176     -0.01168497
C26    C       1.03365321     -0.13314109      0.02048124
H1     H       0.21306432     -0.04037604      0.24621845
H2     H       0.04156449      0.09016104      0.19385445
H3     H       0.48214178      0.00062591      0.24809847
H4     H       0.13753449      0.25768077      0.14749418
H5     H       0.58105506      0.16829847      0.19935147
H6     H       0.57907984      0.40272149      0.09955069
H7     H       0.26315843      0.39622117      0.23339842
H8     H       0.38854721      0.48431868      0.05828827
H9     H       0.14769030      0.58134337      0.24594575
H10    H       0.26818493      0.66725566      0.07038217
H11    H       0.94037181      0.16862944      0.04269335
H12    H       0.15033150      0.71670221      0.16511309
H13    H       0.97409082     -0.15099442      0.14383459
H14    H       0.59966301      0.01672276      0.06848698
H15    H       1.16691367      0.12164198      0.05728716
H16    H       0.93594461     -0.18499606      0.02509226
H17    H       0.80504483     -0.28319290      0.19321050
H18    H       0.43086200     -0.11445470      0.11826605
H19    H       1.37905492      0.05389386      0.00073415
H20    H       1.14877728     -0.25321105     -0.03173174
H21    H       0.53324336     -0.26617753      0.17995985
H22    H       1.37073889     -0.13265562     -0.04566774
