# Supplementary material for: The seventh blind test of crystal structure prediction: structure ranking methods
Source: Acta Crystallogr B Struct Sci Cryst Eng Mater. 2024 Oct 17;80(Pt 6):548–74. doi: 10.1107/S2052520624008679 (PMC11789160; doi:10.1107/S2052520624008679)
Supplement: Supplementary file 3 [file b-80-00548-sup3.zip › SI-C_theoretical_structures_CCDC_lists_and_predictions/ranked_structure_sets/Group10_XtalPi/XXVIII-2-XtalPi_6/XXVIII-2-XtalPi/XXVIII_structure_127_X389.cif]

data_XXVIII_structure_127_X389

_chemical_formula_sum            'C26 H22 Cl2 Cu N2'

_space_group_crystal_system      monoclinic
_space_group_name_H-M_alt        'P 1 2_1/c 1'
_space_group_IT_number           14

loop_
_symmetry_equiv_pos_site_id
_symmetry_equiv_pos_as_xyz
1 x,y,z
2 -x,-y,-z
3 x,-y+1/2,z+1/2
4 -x,y+1/2,-z+1/2

_cell_length_a                      10.10800682
_cell_length_b                      22.74026181
_cell_length_c                      11.61044477
_cell_angle_alpha                   90.00000000
_cell_angle_beta                   102.62371525
_cell_angle_gamma                   90.00000000
_cell_volume                      2604.24837052
_cell_formula_units_Z                4

loop_
_atom_site_label
_atom_site_type_symbol
_atom_site_fract_x
_atom_site_fract_y
_atom_site_fract_z
Cl1    Cl      0.40989151      0.26716408      0.23294498
Cu1    Cu      0.48994912      0.36013660      0.25099321
Cl2    Cl      0.28421091      0.40481813      0.21031539
N1     N       0.57406945      0.43888062      0.24266667
C1     C       0.65902742      0.45709568      0.18106002
C2     C       0.71932143      0.51656861      0.19905165
C3     C       0.73700263      0.55025573      0.10199787
C4     C       0.78643886      0.60752850      0.11874037
C5     C       0.82168814      0.63125547      0.23223658
C6     C       0.80738827      0.59759481      0.32959989
C7     C       0.75563857      0.54067364      0.31326618
C8     C       0.69550184      0.41795657      0.09135270
C9     C       0.82723329      0.41895107      0.06989414
C10    C       0.86229313      0.38059584     -0.01214890
C11    C       0.76592433      0.34169210     -0.07491258
C12    C       0.63423091      0.34063930     -0.05547929
C13    C       0.59942248      0.37857776      0.02739546
N2     N       0.67504925      0.32658477      0.31050199
C14    C       0.75965279      0.33422830      0.41069539
C15    C       0.90033893      0.31216313      0.43009043
C16    C       0.95678580      0.28006658      0.53249346
C17    C       1.08646393      0.25641857      0.54690736
C18    C       1.16333795      0.26705939      0.46255897
C19    C       1.10950364      0.30034136      0.36212630
C20    C       0.97736382      0.32183417      0.34463455
C21    C       0.71423314      0.36549018      0.50664617
C22    C       0.58614000      0.35343170      0.52973529
C23    C       0.54282485      0.38359162      0.61933737
C24    C       0.62484262      0.42708192      0.68353132
C25    C       0.75195447      0.43970621      0.66047891
C26    C       0.79793743      0.40812535      0.57407756
H1     H       0.54678570      0.47023513      0.29637961
H2     H       0.71188368      0.30135029      0.25149658
H3     H       0.70953975      0.53253994      0.01266647
H4     H       0.79561683      0.63343524      0.04181350
H5     H       0.85940363      0.67616370      0.24497195
H6     H       0.83555262      0.61607294      0.41826650
H7     H       0.74525908      0.51434383      0.38945125
H8     H       0.90274050      0.44917422      0.11885153
H9     H       0.96502887      0.38124449     -0.02705112
H10    H       0.79323635      0.31251531     -0.14047174
H11    H       0.55862049      0.31097128     -0.10654629
H12    H       0.49548967      0.37920369      0.03992412
H13    H       0.89733597      0.27275956      0.59908689
H14    H       1.13049695      0.23050502      0.62469567
H15    H       1.26661734      0.25020812      0.47687370
H16    H       1.17219782      0.31087296      0.29953820
H17    H       0.93540018      0.34816114      0.26658621
H18    H       0.52297681      0.31905340      0.48001017
H19    H       0.44581798      0.37241186      0.63990275
H20    H       0.59194964      0.45047577      0.75434040
H21    H       0.81444004      0.47409511      0.71058788
H22    H       0.89808246      0.41692758      0.55727236
