# Supplementary material for: The seventh blind test of crystal structure prediction: structure ranking methods
Source: Acta Crystallogr B Struct Sci Cryst Eng Mater. 2024 Oct 17;80(Pt 6):548–74. doi: 10.1107/S2052520624008679 (PMC11789160; doi:10.1107/S2052520624008679)
Supplement: Supplementary file 3 [file b-80-00548-sup3.zip › SI-C_theoretical_structures_CCDC_lists_and_predictions/ranked_structure_sets/Group10_XtalPi/XXVIII-2-XtalPi_6/XXVIII-2-XtalPi/XXVIII_structure_128_X352.cif]

data_XXVIII_structure_128_X352

_chemical_formula_sum            'C26 H22 Cl2 Cu N2'

_space_group_crystal_system      monoclinic
_space_group_name_H-M_alt        'P 1 2_1 1'
_space_group_IT_number           4

loop_
_symmetry_equiv_pos_site_id
_symmetry_equiv_pos_as_xyz
1 x,y,z
2 -x,y+1/2,-z

_cell_length_a                       9.28470389
_cell_length_b                      13.88455629
_cell_length_c                      10.28522187
_cell_angle_alpha                   90.00000000
_cell_angle_beta                   112.23914806
_cell_angle_gamma                   90.00000000
_cell_volume                      1227.27757837
_cell_formula_units_Z                2

loop_
_atom_site_label
_atom_site_type_symbol
_atom_site_fract_x
_atom_site_fract_y
_atom_site_fract_z
Cl1    Cl      0.48903260      0.38113912      0.78397904
Cu1    Cu      0.72542599      0.41992217      0.76951085
Cl2    Cl      0.95072194      0.48110579      0.75962318
N1     N       0.62079410      0.44803516      0.56933466
C1     C       0.59493379      0.40752563      0.44874628
C2     C       0.62971740      0.30522915      0.43656105
C3     C       0.62398210      0.23715124      0.53559074
C4     C       0.66030476      0.14107909      0.52284029
C5     C       0.70364134      0.11153704      0.41281225
C6     C       0.70947962      0.17892210      0.31416908
C7     C       0.67092125      0.27477263      0.32468265
C8     C       0.52806163      0.46728713      0.32018762
C9     C       0.39771179      0.43581204      0.20509113
C10    C       0.32534669      0.49750416      0.09201531
C11    C       0.38483707      0.58993807      0.09230376
C12    C       0.51714085      0.62094802      0.20430581
C13    C       0.58810948      0.55994626      0.31819539
N2     N       0.82982404      0.38552017      0.96704516
C14    C       0.89120560      0.43522569      1.08210484
C15    C       0.87124456      0.54095448      1.07921943
C16    C       0.73174579      0.58334777      0.98868567
C17    C       0.71054632      0.68264102      0.99059582
C18    C       0.82724050      0.74101140      1.08290068
C19    C       0.96709503      0.69962077      1.17178964
C20    C       0.98901547      0.60046308      1.16997219
C21    C       0.97764952      0.38586464      1.21723948
C22    C       1.05274759      0.29752894      1.21857383
C23    C       1.12977195      0.24877857      1.34418919
C24    C       1.13372073      0.28766627      1.47084794
C25    C       1.05908969      0.37489504      1.47127456
C26    C       0.98181985      0.42372205      1.34558319
H1     H       0.73028385      0.03615970      0.40251603
H2     H       0.65437935      0.08879512      0.59968261
H3     H       0.74538376      0.15620919      0.22959593
H4     H       0.58646073      0.25946014      0.61963742
H5     H       0.67533772      0.32716735      0.24746819
H6     H       0.58306282      0.51809182      0.55811468
H7     H       0.35034167      0.36424877      0.20702856
H8     H       0.69128385      0.58341975      0.40666182
H9     H       0.22138844      0.47471309      0.00386455
H10    H       0.56236977      0.69323523      0.20332105
H11    H       0.84074170      0.31268343      0.98341310
H12    H       0.32795359      0.63811946      0.00398589
H13    H       0.63693353      0.53758264      0.92188202
H14    H       1.09821836      0.56866019      1.23918019
H15    H       1.05478831      0.26735402      1.12130708
H16    H       0.92152888      0.49083016      1.34661307
H17    H       0.60042766      0.71422635      0.92214096
H18    H       1.05798581      0.74498818      1.24439827
H19    H       1.18512778      0.17991841      1.34180187
H20    H       1.05836521      0.40445084      1.56933714
H21    H       0.80964289      0.81831319      1.08818926
H22    H       1.19501382      0.25056631      1.56984272
