# Supplementary material for: The seventh blind test of crystal structure prediction: structure ranking methods
Source: Acta Crystallogr B Struct Sci Cryst Eng Mater. 2024 Oct 17;80(Pt 6):548–74. doi: 10.1107/S2052520624008679 (PMC11789160; doi:10.1107/S2052520624008679)
Supplement: Supplementary file 3 [file b-80-00548-sup3.zip › SI-C_theoretical_structures_CCDC_lists_and_predictions/ranked_structure_sets/Group10_XtalPi/XXVIII-2-XtalPi_6/XXVIII-2-XtalPi/XXVIII_structure_129_X232.cif]

data_XXVIII_structure_129_X232

_chemical_formula_sum            'C26 H22 Cl2 Cu N2'

_space_group_crystal_system      monoclinic
_space_group_name_H-M_alt        'P 1 2_1/c 1'
_space_group_IT_number           14

loop_
_symmetry_equiv_pos_site_id
_symmetry_equiv_pos_as_xyz
1 x,y,z
2 -x,-y,-z
3 x,-y+1/2,z+1/2
4 -x,y+1/2,-z+1/2

_cell_length_a                      16.37017421
_cell_length_b                      14.55787983
_cell_length_c                      10.60860458
_cell_angle_alpha                   90.00000000
_cell_angle_beta                    95.14139268
_cell_angle_gamma                   90.00000000
_cell_volume                      2518.01794991
_cell_formula_units_Z                4

loop_
_atom_site_label
_atom_site_type_symbol
_atom_site_fract_x
_atom_site_fract_y
_atom_site_fract_z
Cl1    Cl      0.35323196      0.72393636      0.00760815
Cu1    Cu      0.24367405      0.74936690      0.13036297
Cl2    Cl      0.13051615      0.77963464      0.24292924
N1     N       0.19446000      0.63217459      0.07856370
C1     C       0.21178429      0.54667613      0.10364295
C2     C       0.15589887      0.47401904      0.04810264
C3     C       0.13203255      0.40121334      0.12370847
C4     C       0.07332972      0.33815748      0.07522660
C5     C       0.04050566      0.34443639     -0.05075844
C6     C       0.06587296      0.41527716     -0.12719019
C7     C       0.12213977      0.48073856     -0.07807514
C8     C       0.28519752      0.52083134      0.18696211
C9     C       0.32264413      0.43489817      0.17258949
C10    C       0.39378419      0.41132319      0.24772195
C11    C       0.42808779      0.47241265      0.33907710
C12    C       0.39074034      0.55732214      0.35553263
C13    C       0.32017428      0.58126158      0.27998059
N2     N       0.29496373      0.86458287      0.18620352
C14    C       0.28078633      0.95035576      0.15865126
C15    C       0.33749695      1.02215989      0.21427235
C16    C       0.36081487      1.09556394      0.13906291
C17    C       0.41910771      1.15890729      0.18788653
C18    C       0.45347577      1.15138910      0.31286763
C19    C       0.42934798      1.07962590      0.38868585
C20    C       0.37227503      1.01479826      0.33992281
C21    C       0.20974135      0.97756581      0.07128178
C22    C       0.17555862      0.91748954     -0.02275646
C23    C       0.10768696      0.94318858     -0.10320537
C24    C       0.07225683      1.02965133     -0.09091702
C25    C       0.10562827      1.09022144      0.00189854
C26    C       0.17389052      1.06478672      0.08213966
H1     H       0.14087104      0.64053118      0.02196263
H2     H       0.34656796      0.85434900      0.24667866
H3     H       0.15759166      0.39609050      0.22181257
H4     H       0.05241489      0.28464960      0.13675826
H5     H      -0.00473631      0.29460008     -0.09024431
H6     H       0.04163884      0.41972634     -0.22602092
H7     H       0.14047252      0.53680937     -0.13795249
H8     H       0.29675615      0.38724425      0.10054823
H9     H       0.42238914      0.34485326      0.23509052
H10    H       0.48391354      0.45370164      0.39724354
H11    H       0.41549554      0.60589680      0.42725578
H12    H       0.29112986      0.64707576      0.29681666
H13    H       0.33503469      1.10105022      0.04108015
H14    H       0.43890705      1.21328622      0.12670114
H15    H       0.50054402      1.19938981      0.35120999
H16    H       0.45579048      1.07363799      0.48633717
H17    H       0.35428110      0.95851113      0.39978395
H18    H       0.20360500      0.85066854     -0.03682340
H19    H       0.08405937      0.89478411     -0.17596100
H20    H       0.01888597      1.05054538     -0.15325275
H21    H       0.07824793      1.15767726      0.01165479
H22    H       0.19888763      1.11216961      0.15517656
