# Supplementary material for: The seventh blind test of crystal structure prediction: structure ranking methods
Source: Acta Crystallogr B Struct Sci Cryst Eng Mater. 2024 Oct 17;80(Pt 6):548–74. doi: 10.1107/S2052520624008679 (PMC11789160; doi:10.1107/S2052520624008679)
Supplement: Supplementary file 3 [file b-80-00548-sup3.zip › SI-C_theoretical_structures_CCDC_lists_and_predictions/ranked_structure_sets/Group10_XtalPi/XXVIII-2-XtalPi_6/XXVIII-2-XtalPi/XXVIII_structure_12_X447.cif]

data_XXVIII_structure_12_X447

_chemical_formula_sum            'C26 H22 Cl2 Cu N2'

_space_group_crystal_system      monoclinic
_space_group_name_H-M_alt        'P 1 2_1/c 1'
_space_group_IT_number           14

loop_
_symmetry_equiv_pos_site_id
_symmetry_equiv_pos_as_xyz
1 x,y,z
2 -x,-y,-z
3 x,-y+1/2,z+1/2
4 -x,y+1/2,-z+1/2

_cell_length_a                       9.49841636
_cell_length_b                      18.35631807
_cell_length_c                      14.68147876
_cell_angle_alpha                   90.00000000
_cell_angle_beta                    93.88164350
_cell_angle_gamma                   90.00000000
_cell_volume                      2553.93106271
_cell_formula_units_Z                4

loop_
_atom_site_label
_atom_site_type_symbol
_atom_site_fract_x
_atom_site_fract_y
_atom_site_fract_z
Cl1    Cl      0.40496473      0.26122194      0.12858215
Cu1    Cu      0.37407230      0.31719321      0.26280111
Cl2    Cl      0.58493020      0.27999831      0.32711240
N1     N       0.35075956      0.37494828      0.37547731
C1     C       0.26038305      0.37096234      0.43773520
C2     C       0.26017369      0.42617135      0.51123622
C3     C       0.22925690      0.40652074      0.60020302
C4     C       0.23721204      0.45841497      0.66964591
C5     C       0.27321921      0.53048856      0.65121698
C6     C       0.30222008      0.55060563      0.56256318
C7     C       0.29652010      0.49876481      0.49313940
C8     C       0.15730363      0.31065507      0.43433612
C9     C       0.01750949      0.32225507      0.45660960
C10    C      -0.08022989      0.26553393      0.44928170
C11    C      -0.03896261      0.19654206      0.42095170
C12    C       0.10062221      0.18429702      0.40033480
C13    C       0.19857651      0.24087371      0.40692700
N2     N       0.18102634      0.34361737      0.20970639
C14    C       0.11802247      0.40556276      0.19416729
C15    C      -0.02941168      0.40896439      0.15445068
C16    C      -0.07509458      0.46825404      0.09936922
C17    C      -0.21058677      0.46905134      0.05633226
C18    C      -0.30245481      0.41088779      0.06824480
C19    C      -0.25965213      0.35249058      0.12469821
C20    C      -0.12438798      0.35167985      0.16763843
C21    C       0.19859790      0.47354913      0.21299995
C22    C       0.33858162      0.47846563      0.18783602
C23    C       0.41702139      0.54152725      0.20638979
C24    C       0.35818199      0.60019694      0.25123573
C25    C       0.21882524      0.59564464      0.27590572
C26    C       0.13880762      0.53316136      0.25632738
H1     H       0.42533285      0.41479512      0.38731060
H2     H       0.12320636      0.29961408      0.18611143
H3     H       0.20616004      0.34983345      0.61515998
H4     H       0.21688923      0.44226769      0.73905030
H5     H       0.27925630      0.57147078      0.70505398
H6     H       0.32924790      0.60710537      0.54865041
H7     H       0.31722765      0.51510102      0.42390599
H8     H      -0.01535045      0.37632352      0.47744009
H9     H      -0.18966426      0.27497421      0.46390823
H10    H      -0.11622994      0.15260873      0.41512573
H11    H       0.13385454      0.13016330      0.37988400
H12    H       0.30890492      0.23095151      0.39429603
H13    H      -0.00254270      0.51287576      0.08854635
H14    H      -0.24367716      0.51476037      0.01248960
H15    H      -0.40790163      0.41053998      0.03383132
H16    H      -0.33371880      0.30863301      0.13639135
H17    H      -0.09423908      0.30708020      0.21415490
H18    H       0.38418681      0.43276502      0.15234563
H19    H       0.52486010      0.54498476      0.18570677
H20    H       0.41931283      0.64961325      0.26577287
H21    H       0.17240656      0.64128527      0.31083158
H22    H       0.03086344      0.52959793      0.27685948
