# Supplementary material for: The seventh blind test of crystal structure prediction: structure ranking methods
Source: Acta Crystallogr B Struct Sci Cryst Eng Mater. 2024 Oct 17;80(Pt 6):548–74. doi: 10.1107/S2052520624008679 (PMC11789160; doi:10.1107/S2052520624008679)
Supplement: Supplementary file 3 [file b-80-00548-sup3.zip › SI-C_theoretical_structures_CCDC_lists_and_predictions/ranked_structure_sets/Group10_XtalPi/XXVIII-2-XtalPi_6/XXVIII-2-XtalPi/XXVIII_structure_130_X313.cif]

data_XXVIII_structure_130_X313

_chemical_formula_sum            'C26 H22 Cl2 Cu N2'

_space_group_crystal_system      monoclinic
_space_group_name_H-M_alt        'P 1 2_1/n 1'
_space_group_IT_number           14

loop_
_symmetry_equiv_pos_site_id
_symmetry_equiv_pos_as_xyz
1 x,y,z
2 -x,-y,-z
3 x+1/2,-y+1/2,z+1/2
4 -x+1/2,y+1/2,-z+1/2

_cell_length_a                      12.35776099
_cell_length_b                       9.77309509
_cell_length_c                      21.34621869
_cell_angle_alpha                   90.00000000
_cell_angle_beta                    76.01388757
_cell_angle_gamma                   90.00000000
_cell_volume                      2501.63083192
_cell_formula_units_Z                4

loop_
_atom_site_label
_atom_site_type_symbol
_atom_site_fract_x
_atom_site_fract_y
_atom_site_fract_z
Cl1    Cl     -0.14408702      0.75037636      0.66729134
Cu1    Cu      0.02353157      0.65723619      0.66985350
Cl2    Cl     -0.03345889      0.57437676      0.77101766
N1     N       0.18001644      0.62555798      0.67659719
C1     C       0.26273279      0.54949264      0.64694807
C2     C       0.37273007      0.55903276      0.66268524
C3     C       0.43605127      0.44033983      0.66489830
C4     C       0.53660595      0.44808592      0.68340116
C5     C       0.57640317      0.57499357      0.69812689
C6     C       0.51498952      0.69411349      0.69521817
C7     C       0.41314990      0.68607407      0.67817881
C8     C       0.24754231      0.45125613      0.59716588
C9     C       0.33211222      0.43438873      0.54032631
C10    C       0.31613831      0.34765658      0.49155844
C11    C       0.21667929      0.27402871      0.49971164
C12    C       0.13370141      0.28675638      0.55698334
C13    C       0.14839851      0.37575271      0.60533239
N2     N       0.06714447      0.68472703      0.57491335
C14    C       0.13699383      0.76676213      0.53775109
C15    C       0.15517996      0.75922982      0.46688667
C16    C       0.16901365      0.87918079      0.42940845
C17    C       0.17972573      0.87194499      0.36298265
C18    C       0.17873268      0.74472058      0.33322279
C19    C       0.16631155      0.62477472      0.36994229
C20    C       0.15414800      0.63177374      0.43644488
C21    C       0.19841156      0.86780841      0.56738055
C22    C       0.14422571      0.93612389      0.62427609
C23    C       0.20401973      1.02329066      0.65516124
C24    C       0.31852785      1.04153512      0.63020494
C25    C       0.37229862      0.97615910      0.57291015
C26    C       0.31252856      0.89131165      0.54088633
H1     H       0.19822266      0.68255400      0.71298792
H2     H       0.02306067      0.62544197      0.55022942
H3     H       0.40526364      0.34138992      0.65318311
H4     H       0.58303893      0.35460516      0.68669043
H5     H       0.65642558      0.58193350      0.71091796
H6     H       0.54611747      0.79391067      0.70579324
H7     H       0.36653461      0.77955285      0.67494331
H8     H       0.40913884      0.49279606      0.53408047
H9     H       0.38045217      0.33837943      0.44670229
H10    H       0.20372973      0.20867089      0.46076373
H11    H       0.05718416      0.22707556      0.56427730
H12    H       0.08396662      0.38516462      0.65021760
H13    H       0.16972651      0.97829475      0.45270753
H14    H       0.18990524      0.96601792      0.33472950
H15    H       0.19159359      0.73834951      0.28098177
H16    H       0.16768258      0.52517043      0.34666827
H17    H       0.14836612      0.53779272      0.46469973
H18    H       0.05465950      0.92206364      0.64349752
H19    H       0.16075331      1.07654963      0.69891682
H20    H       0.36719816      1.10407898      0.65570895
H21    H       0.46181337      0.98959002      0.55400695
H22    H       0.35447471      0.83936204      0.49640701
