# Supplementary material for: The seventh blind test of crystal structure prediction: structure ranking methods
Source: Acta Crystallogr B Struct Sci Cryst Eng Mater. 2024 Oct 17;80(Pt 6):548–74. doi: 10.1107/S2052520624008679 (PMC11789160; doi:10.1107/S2052520624008679)
Supplement: Supplementary file 3 [file b-80-00548-sup3.zip › SI-C_theoretical_structures_CCDC_lists_and_predictions/ranked_structure_sets/Group10_XtalPi/XXVIII-2-XtalPi_6/XXVIII-2-XtalPi/XXVIII_structure_131_X176.cif]

data_XXVIII_structure_131_X176

_chemical_formula_sum            'C26 H22 Cl2 Cu N2'

_space_group_crystal_system      orthorhombic
_space_group_name_H-M_alt        'P c a 2_1'
_space_group_IT_number           29

loop_
_symmetry_equiv_pos_site_id
_symmetry_equiv_pos_as_xyz
1 x,y,z
2 x+1/2,-y,z
3 -x,-y,z+1/2
4 -x+1/2,y,z+1/2

_cell_length_a                      19.33213521
_cell_length_b                       7.26319962
_cell_length_c                      17.64921665
_cell_angle_alpha                   90.00000000
_cell_angle_beta                    90.00000000
_cell_angle_gamma                   90.00000000
_cell_volume                      2478.18223036
_cell_formula_units_Z                4

loop_
_atom_site_label
_atom_site_type_symbol
_atom_site_fract_x
_atom_site_fract_y
_atom_site_fract_z
Cl1    Cl      0.38646116      0.25828301      0.12412068
Cu1    Cu      0.34654717      0.27792952      0.24707217
Cl2    Cl      0.30800954      0.26338509      0.37050258
N1     N       0.44392773      0.25972677      0.27793376
C1     C       0.48633321      0.34802175      0.32208173
C2     C       0.46535024      0.52187430      0.35841889
C3     C       0.49008007      0.56837488      0.43083680
C4     C       0.46918017      0.73143157      0.46554523
C5     C       0.42356779      0.85034262      0.42844487
C6     C       0.39949409      0.80623692      0.35590581
C7     C       0.42042054      0.64372087      0.32099487
C8     C       0.55683833      0.27510763      0.33554888
C9     C       0.61379436      0.39496857      0.34081374
C10    C       0.68024949      0.32559811      0.35125970
C11    C       0.69038602      0.13561256      0.35761681
C12    C       0.63405143      0.01565675      0.35378993
C13    C       0.56763754      0.08445577      0.34219079
N2     N       0.24915213      0.25947771      0.21578669
C14    C       0.20836679      0.35005358      0.17056352
C15    C       0.23187964      0.52304214      0.13549866
C16    C       0.27514218      0.64330529      0.17601410
C17    C       0.29839015      0.80589965      0.14306305
C18    C       0.27859020      0.85136457      0.06920119
C19    C       0.23501908      0.73325118      0.02895485
C20    C       0.21152431      0.57023471      0.06157679
C21    C       0.13742327      0.28260496      0.15494256
C22    C       0.12391761      0.09272118      0.15049641
C23    C       0.05696490      0.03027185      0.13672877
C24    C       0.00265801      0.15526405      0.12739744
C25    C       0.01537909      0.34435673      0.13242019
C26    C       0.08238258      0.40736692      0.14570724
H1     H       0.40722202      0.97894499      0.45489491
H2     H       0.48971937      0.76586571      0.52125881
H3     H       0.36501072      0.90201661      0.32695331
H4     H       0.52518090      0.47567276      0.46045048
H5     H       0.40385905      0.61200292      0.26340110
H6     H       0.46672279      0.15003966      0.25128712
H7     H       0.60573948      0.54295205      0.33585511
H8     H       0.52367117     -0.00934987      0.34071979
H9     H       0.72365223      0.42116319      0.35571877
H10    H       0.64227216     -0.13175567      0.36138886
H11    H       0.22526493      0.15077614      0.24197562
H12    H       0.74186964      0.07826107      0.36677678
H13    H       0.28852806      0.61020761      0.23445340
H14    H       0.17872881      0.47763619      0.02883260
H15    H       0.16626995     -0.00570596      0.15548387
H16    H       0.09244151      0.55463885      0.14980512
H17    H       0.33159380      0.90024542      0.17449106
H18    H       0.21879436      0.76800236     -0.02825090
H19    H       0.04680843     -0.11702197      0.13237486
H20    H      -0.02675020      0.44330749      0.12587568
H21    H       0.29684930      0.97972821      0.04411704
H22    H      -0.04926034      0.10365047      0.11581393
