# Supplementary material for: The seventh blind test of crystal structure prediction: structure ranking methods
Source: Acta Crystallogr B Struct Sci Cryst Eng Mater. 2024 Oct 17;80(Pt 6):548–74. doi: 10.1107/S2052520624008679 (PMC11789160; doi:10.1107/S2052520624008679)
Supplement: Supplementary file 3 [file b-80-00548-sup3.zip › SI-C_theoretical_structures_CCDC_lists_and_predictions/ranked_structure_sets/Group10_XtalPi/XXVIII-2-XtalPi_6/XXVIII-2-XtalPi/XXVIII_structure_132_X424.cif]

data_XXVIII_structure_132_X424

_chemical_formula_sum            'C26 H22 Cl2 Cu N2'

_space_group_crystal_system      orthorhombic
_space_group_name_H-M_alt        'P n a 2_1'
_space_group_IT_number           33

loop_
_symmetry_equiv_pos_site_id
_symmetry_equiv_pos_as_xyz
1 x,y,z
2 -x,-y,z+1/2
3 x+1/2,-y+1/2,z
4 -x+1/2,y+1/2,z+1/2

_cell_length_a                      17.66920133
_cell_length_b                       9.87718703
_cell_length_c                      14.15473208
_cell_angle_alpha                   90.00000000
_cell_angle_beta                    90.00000000
_cell_angle_gamma                   90.00000000
_cell_volume                      2470.31223993
_cell_formula_units_Z                4

loop_
_atom_site_label
_atom_site_type_symbol
_atom_site_fract_x
_atom_site_fract_y
_atom_site_fract_z
Cl1    Cl      0.41834827      0.72682260      0.10839686
Cu1    Cu      0.35000877      0.87064392      0.20892377
Cl2    Cl      0.24319857      0.97237661      0.26577941
N1     N       0.34748705      0.72012483      0.29790176
C1     C       0.32826158      0.69528035      0.38491191
C2     C       0.32605997      0.80330044      0.45655791
C3     C       0.37853846      0.91002183      0.45405138
C4     C       0.37847870      1.00812169      0.52466217
C5     C       0.32438552      1.00350558      0.59666782
C6     C       0.27103170      0.89924115      0.59865531
C7     C       0.27272021      0.79834958      0.53006711
C8     C       0.30824261      0.55536172      0.41308064
C9     C       0.32950830      0.50118104      0.50097098
C10    C       0.30867105      0.36951347      0.52519428
C11    C       0.26596000      0.29085836      0.46267504
C12    C       0.24482612      0.34374798      0.37499428
C13    C       0.26575286      0.47495823      0.35057532
N2     N       0.36674495      1.00854700      0.11242316
C14    C       0.41136934      1.11078505      0.09661162
C15    C       0.45020172      1.17955791      0.17556983
C16    C       0.41609595      1.18562837      0.26533887
C17    C       0.45422192      1.24592907      0.34051261
C18    C       0.52684698      1.29910651      0.32792286
C19    C       0.56048702      1.29630508      0.23856069
C20    C       0.52213649      1.23782716      0.16271783
C21    C       0.42331434      1.15535410     -0.00230059
C22    C       0.42484679      1.05716448     -0.07433977
C23    C       0.43434799      1.09525204     -0.16835513
C24    C       0.44168705      1.23200317     -0.19186855
C25    C       0.43980306      1.33009771     -0.12077581
C26    C       0.43133286      1.29278171     -0.02644065
H1     H       0.32434688      1.08128513      0.65142840
H2     H       0.42122123      1.08773158      0.52441635
H3     H       0.22815868      0.89514687      0.65391905
H4     H       0.42100505      0.91269922      0.39832667
H5     H       0.23178414      0.71624954      0.53255961
H6     H       0.35442469      0.63426058      0.25809745
H7     H       0.36238951      0.56177867      0.55044575
H8     H       0.24652833      0.51875058      0.28414970
H9     H       0.32476022      0.33015590      0.59424165
H10    H       0.21151041      0.28244272      0.32635701
H11    H       0.34133612      0.97378219      0.05202203
H12    H       0.24861568      0.18881832      0.48208189
H13    H       0.35937455      1.14423734      0.27537005
H14    H       0.54887107      1.23371986      0.09349240
H15    H       0.42130388      0.95001220     -0.05597559
H16    H       0.42950016      1.37036686      0.02835507
H17    H       0.42703321      1.25219133      0.40941952
H18    H       0.61660369      1.34011649      0.22810917
H19    H       0.43719497      1.01758048     -0.22300955
H20    H       0.44501093      1.43655841     -0.13941117
H21    H       0.55703675      1.34165878      0.38826612
H22    H       0.45073505      1.26219177     -0.26509852
