# Supplementary material for: The seventh blind test of crystal structure prediction: structure ranking methods
Source: Acta Crystallogr B Struct Sci Cryst Eng Mater. 2024 Oct 17;80(Pt 6):548–74. doi: 10.1107/S2052520624008679 (PMC11789160; doi:10.1107/S2052520624008679)
Supplement: Supplementary file 3 [file b-80-00548-sup3.zip › SI-C_theoretical_structures_CCDC_lists_and_predictions/ranked_structure_sets/Group10_XtalPi/XXVIII-2-XtalPi_6/XXVIII-2-XtalPi/XXVIII_structure_133_X70.cif]

data_XXVIII_structure_133_X70

_chemical_formula_sum            'C26 H22 Cl2 Cu N2'

_space_group_crystal_system      monoclinic
_space_group_name_H-M_alt        'P 1 2_1/c 1'
_space_group_IT_number           14

loop_
_symmetry_equiv_pos_site_id
_symmetry_equiv_pos_as_xyz
1 x,y,z
2 -x,-y,-z
3 x,-y+1/2,z+1/2
4 -x,y+1/2,-z+1/2

_cell_length_a                       5.36273996
_cell_length_b                      11.75067483
_cell_length_c                      38.57710708
_cell_angle_alpha                   90.00000000
_cell_angle_beta                    88.45113131
_cell_angle_gamma                   90.00000000
_cell_volume                      2430.07959221
_cell_formula_units_Z                4

loop_
_atom_site_label
_atom_site_type_symbol
_atom_site_fract_x
_atom_site_fract_y
_atom_site_fract_z
Cl1    Cl     -0.06144777     -0.00910857      0.40119676
Cu1    Cu      0.23663971      0.10624180      0.37298222
Cl2    Cl      0.50956779      0.23114214      0.34489762
N1     N       0.37252967      0.13496763      0.41846007
C1     C       0.34472653      0.21485180      0.44144445
C2     C       0.20163643      0.31864007      0.43330815
C3     C      -0.00353256      0.31394944      0.41147046
C4     C      -0.13121742      0.41276614      0.40284721
C5     C      -0.05534438      0.51757872      0.41596909
C6     C       0.14719509      0.52348015      0.43794373
C7     C       0.27441182      0.42459715      0.44669562
C8     C       0.44946617      0.20108511      0.47642702
C9     C       0.66791603      0.13738568      0.48125008
C10    C       0.75202136      0.11770227      0.51457045
C11    C       0.61925426      0.15960145      0.54351636
C12    C       0.40171676      0.22234471      0.53889888
C13    C       0.31889854      0.24443904      0.50564437
N2     N       0.10719838      0.06649647      0.32788359
C14    C       0.09335413     -0.02903723      0.31112165
C15    C       0.20648119     -0.13216907      0.32589909
C16    C       0.42487271     -0.12495086      0.34509217
C17    C       0.51937877     -0.22101319      0.36129973
C18    C       0.39577541     -0.32526201      0.35883469
C19    C       0.17964751     -0.33345734      0.33959295
C20    C       0.08740759     -0.23805808      0.32278688
C21    C      -0.04026219     -0.03620160      0.27809367
C22    C      -0.24956652      0.03327428      0.27265836
C23    C      -0.37741771      0.02559722      0.24179072
C24    C      -0.29838321     -0.05076598      0.21597206
C25    C      -0.08730712     -0.11789996      0.22084597
C26    C       0.04042733     -0.11156558      0.25176840
H1     H      -0.15376664      0.59508750      0.40900088
H2     H      -0.29026556      0.40592369      0.38594090
H3     H       0.20811472      0.60531568      0.44801491
H4     H      -0.06970076      0.23229297      0.40179225
H5     H       0.43477051      0.42957660      0.46337889
H6     H       0.47184497      0.06622354      0.42694496
H7     H       0.77317836      0.10387858      0.45883414
H8     H       0.14775738      0.29254992      0.50225553
H9     H       0.92292476      0.06977522      0.51840291
H10    H       0.29376658      0.25286088      0.56133211
H11    H       0.03028034      0.13409616      0.31530327
H12    H       0.68770621      0.14290847      0.56940568
H13    H       0.52497688     -0.04435133      0.34702510
H14    H      -0.08266554     -0.24458575      0.30812630
H15    H      -0.31805892      0.09070429      0.29310183
H16    H       0.20509826     -0.16404869      0.25544288
H17    H       0.69034929     -0.21271079      0.37574198
H18    H       0.08223633     -0.41446375      0.33774205
H19    H      -0.54203103      0.07822219      0.23808512
H20    H      -0.02201212     -0.17496867      0.20024605
H21    H       0.46675697     -0.40048075      0.37187315
H22    H      -0.40123839     -0.05975164      0.19214647
