# Supplementary material for: The seventh blind test of crystal structure prediction: structure ranking methods
Source: Acta Crystallogr B Struct Sci Cryst Eng Mater. 2024 Oct 17;80(Pt 6):548–74. doi: 10.1107/S2052520624008679 (PMC11789160; doi:10.1107/S2052520624008679)
Supplement: Supplementary file 3 [file b-80-00548-sup3.zip › SI-C_theoretical_structures_CCDC_lists_and_predictions/ranked_structure_sets/Group10_XtalPi/XXVIII-2-XtalPi_6/XXVIII-2-XtalPi/XXVIII_structure_134_X218.cif]

data_XXVIII_structure_134_X218

_chemical_formula_sum            'C26 H22 Cl2 Cu N2'

_space_group_crystal_system      monoclinic
_space_group_name_H-M_alt        'C 1 c 1'
_space_group_IT_number           9

loop_
_symmetry_equiv_pos_site_id
_symmetry_equiv_pos_as_xyz
1 x,y,z
2 x,-y,z+1/2
3 x+1/2,y+1/2,z
4 x+1/2,-y+1/2,z+1/2

_cell_length_a                       5.63078245
_cell_length_b                      18.58915015
_cell_length_c                      23.13103306
_cell_angle_alpha                   90.00000000
_cell_angle_beta                    96.53815730
_cell_angle_gamma                   90.00000000
_cell_volume                      2405.41238734
_cell_formula_units_Z                4

loop_
_atom_site_label
_atom_site_type_symbol
_atom_site_fract_x
_atom_site_fract_y
_atom_site_fract_z
Cl1    Cl      0.68385497      0.30757454      0.35855214
Cu1    Cu      0.96292686      0.38189888      0.41106097
Cl2    Cl      1.24044535      0.45644629      0.46429383
N1     N       0.85437680      0.35510569      0.48522988
C1     C       0.89550644      0.30256085      0.52208917
C2     C       1.05176120      0.24196861      0.50936059
C3     C       1.24955978      0.25327137      0.47849541
C4     C       1.40246817      0.19679103      0.46875612
C5     C       1.35953008      0.12774912      0.48897476
C6     C       1.15953627      0.11541092      0.51819572
C7     C       1.00747220      0.17187187      0.52862549
C8     C       0.79078688      0.30385724      0.57828000
C9     C       0.90536792      0.26895684      0.62779979
C10    C       0.80792014      0.27087196      0.68053681
C11    C       0.59403898      0.30742999      0.68471420
C12    C       0.48161105      0.34375075      0.63623701
C13    C       0.57873848      0.34218806      0.58353690
N2     N       1.06483610      0.40999497      0.33634726
C14    C       1.01558265      0.46484177      0.30229296
C15    C       0.86842716      0.52468434      0.32072462
C16    C       0.66866880      0.51087191      0.35031060
C17    C       0.52435954      0.56716399      0.36539129
C18    C       0.58012465      0.63807616      0.35237811
C19    C       0.78333395      0.65247463      0.32487788
C20    C       0.92445248      0.59634242      0.30821561
C21    C       1.09532570      0.46713831      0.24324997
C22    C       1.30245031      0.43080300      0.23055850
C23    C       1.36683093      0.43077437      0.17412880
C24    C       1.22578211      0.46649894      0.12939318
C25    C       1.01991081      0.50260870      0.14157369
C26    C       0.95561358      0.50336412      0.19799723
H1     H       1.47793837      0.08329048      0.48077647
H2     H       1.55398312      0.20720509      0.44455961
H3     H       1.11947092      0.06114722      0.53210434
H4     H       1.28927277      0.30719940      0.46355802
H5     H       0.85047872      0.16163969      0.55087794
H6     H       0.75103931      0.39527734      0.49957682
H7     H       1.07365475      0.24103580      0.62511443
H8     H       0.48372585      0.36976986      0.54609236
H9     H       0.90027350      0.24378908      0.71846602
H10    H       0.31606508      0.37307152      0.63938306
H11    H       1.15707305      0.36993832      0.31821307
H12    H       0.51635157      0.30838085      0.72574095
H13    H       0.62051567      0.45555217      0.35980509
H14    H       1.08170798      0.60796137      0.28640095
H15    H       1.41707078      0.40355191      0.26509397
H16    H       0.79382254      0.53129929      0.20690925
H17    H       0.37018232      0.55492369      0.38814303
H18    H       0.83513083      0.70785551      0.31717395
H19    H       1.52952928      0.40325779      0.16509557
H20    H       0.90852150      0.53059103      0.10703009
H21    H       0.46769972      0.68230423      0.36422768
H22    H       1.27559103      0.46715854      0.08518479
