# Supplementary material for: The seventh blind test of crystal structure prediction: structure ranking methods
Source: Acta Crystallogr B Struct Sci Cryst Eng Mater. 2024 Oct 17;80(Pt 6):548–74. doi: 10.1107/S2052520624008679 (PMC11789160; doi:10.1107/S2052520624008679)
Supplement: Supplementary file 3 [file b-80-00548-sup3.zip › SI-C_theoretical_structures_CCDC_lists_and_predictions/ranked_structure_sets/Group10_XtalPi/XXVIII-2-XtalPi_6/XXVIII-2-XtalPi/XXVIII_structure_135_X32.cif]

data_XXVIII_structure_135_X32

_chemical_formula_sum            'C26 H22 Cl2 Cu N2'

_space_group_crystal_system      triclinic
_space_group_name_H-M_alt        'P -1'
_space_group_IT_number           2

loop_
_symmetry_equiv_pos_site_id
_symmetry_equiv_pos_as_xyz
1 x,y,z
2 -x,-y,-z

_cell_length_a                      12.49945680
_cell_length_b                       9.94848452
_cell_length_c                      12.37720173
_cell_angle_alpha                   66.21898946
_cell_angle_beta                   115.38013416
_cell_angle_gamma                   90.57737647
_cell_volume                      1247.59425978
_cell_formula_units_Z                2

loop_
_atom_site_label
_atom_site_type_symbol
_atom_site_fract_x
_atom_site_fract_y
_atom_site_fract_z
Cl1    Cl      0.76162669      0.34179848      0.20447670
Cu1    Cu      0.91767454      0.31906635      0.15464179
Cl2    Cl      1.08194944      0.28042575      0.12220606
N1     N       0.85558837      0.16241118      0.10200339
C1     C       0.75512917      0.16419005      0.00624888
C2     C       0.67274773      0.30861457     -0.09712051
C3     C       0.54681034      0.31988951     -0.15297797
C4     C       0.47011084      0.45769939     -0.24783955
C5     C       0.51763107      0.58522045     -0.29009207
C6     C       0.64264603      0.57494847     -0.23590886
C7     C       0.71967937      0.43776815     -0.13967475
C8     C       0.72349886      0.02298666     -0.00069694
C9     C       0.75836410     -0.11054581      0.11674374
C10    C       0.73084141     -0.24390422      0.11003555
C11    C       0.66836175     -0.24663591     -0.01336798
C12    C       0.63437368     -0.11477433     -0.13041066
C13    C       0.66120728      0.01906943     -0.12440581
N2     N       0.97648843      0.48002987      0.20164326
C14    C       1.06498092      0.47950588      0.30681552
C15    C       1.13989810      0.33475907      0.42037358
C16    C       1.08665607      0.21087636      0.45928204
C17    C       1.15854338      0.07266305      0.56111927
C18    C       1.28424677      0.05573928      0.62434257
C19    C       1.33753344      0.17902227      0.58704475
C20    C       1.26601043      0.31822945      0.48699999
C21    C       1.09406625      0.62064842      0.31553194
C22    C       1.13903489      0.62649588      0.43860136
C23    C       1.16526857      0.75922576      0.44775677
C24    C       1.14833720      0.88731536      0.33414815
C25    C       1.10317671      0.88269339      0.21110317
C26    C       1.07533416      0.75080954      0.20118143
H1     H       0.50900741      0.22140158     -0.11927694
H2     H       0.37271499      0.46655067     -0.28802449
H3     H       0.45667062      0.69241032     -0.36496506
H4     H       0.68197200      0.67283537     -0.26695052
H5     H       0.81713159      0.43136484     -0.09956377
H6     H       0.80427918     -0.10908156      0.21353192
H7     H       0.75768857     -0.34745120      0.20093077
H8     H       0.64732622     -0.35185347     -0.01691566
H9     H       0.58764307     -0.11680342     -0.22687966
H10    H       0.63698756      0.12127546     -0.21558543
H11    H       0.91146232      0.05902390      0.16202108
H12    H       0.92870443      0.58462715      0.12760789
H13    H       0.98835626      0.22543262      0.41087696
H14    H       1.11775174     -0.02346144      0.59295829
H15    H       1.33917087     -0.05333586      0.70364667
H16    H       1.43531996      0.16732968      0.63664603
H17    H       1.30814142      0.41382260      0.45802642
H18    H       1.15182775      0.52686067      0.52731573
H19    H       1.19857761      0.76125718      0.54417664
H20    H       1.16928692      0.99182425      0.33957052
H21    H       1.09112740      0.98335359      0.12350390
H22    H       1.04100936      0.74775559      0.10494468
