# Supplementary material for: The seventh blind test of crystal structure prediction: structure ranking methods
Source: Acta Crystallogr B Struct Sci Cryst Eng Mater. 2024 Oct 17;80(Pt 6):548–74. doi: 10.1107/S2052520624008679 (PMC11789160; doi:10.1107/S2052520624008679)
Supplement: Supplementary file 3 [file b-80-00548-sup3.zip › SI-C_theoretical_structures_CCDC_lists_and_predictions/ranked_structure_sets/Group10_XtalPi/XXVIII-2-XtalPi_6/XXVIII-2-XtalPi/XXVIII_structure_136_X163.cif]

data_XXVIII_structure_136_X163

_chemical_formula_sum            'C26 H22 Cl2 Cu N2'

_space_group_crystal_system      orthorhombic
_space_group_name_H-M_alt        'F d d 2'
_space_group_IT_number           43

loop_
_symmetry_equiv_pos_site_id
_symmetry_equiv_pos_as_xyz
1 x,y,z
2 -x,-y,z
3 x+1/2,y+1/2,z
4 x+1/2,y,z+1/2
5 x,y+1/2,z+1/2
6 -x+1/2,-y+1/2,z
7 -x+1/2,-y,z+1/2
8 -x,-y+1/2,z+1/2
9 -x+1/4,y+1/4,z+1/4
10 -x+1/4,y+3/4,z+3/4
11 -x+3/4,y+1/4,z+3/4
12 -x+3/4,y+3/4,z+1/4
13 x+1/4,-y+1/4,z+1/4
14 x+1/4,-y+3/4,z+3/4
15 x+3/4,-y+1/4,z+3/4
16 x+3/4,-y+3/4,z+1/4

_cell_length_a                      33.93147270
_cell_length_b                      54.85326014
_cell_length_c                       5.33075699
_cell_angle_alpha                   90.00000000
_cell_angle_beta                    90.00000000
_cell_angle_gamma                   90.00000000
_cell_volume                      9921.88157046
_cell_formula_units_Z               16

loop_
_atom_site_label
_atom_site_type_symbol
_atom_site_fract_x
_atom_site_fract_y
_atom_site_fract_z
Cl1    Cl      0.27965810      0.18605454      0.98140180
Cu1    Cu      0.32724226      0.17299567      0.70145269
Cl2    Cl      0.37509589      0.16102746      0.41568422
N1     N       0.32537596      0.20573525      0.56211513
C1     C       0.34853692      0.22449098      0.57348636
C2     C       0.33611386      0.24807746      0.46385016
C3     C       0.34610303      0.26999256      0.58475662
C4     C       0.33110939      0.29211946      0.49868510
C5     C       0.30667685      0.29263652      0.28804235
C6     C       0.29724981      0.27096890      0.16353039
C7     C       0.31166758      0.24876392      0.25076418
C8     C       0.38709114      0.22251708      0.70197885
C9     C       0.42031414      0.23449230      0.60353034
C10    C       0.45719567      0.23149239      0.71479460
C11    C       0.46116546      0.21692355      0.92842123
C12    C       0.42819449      0.20535435      1.03067354
C13    C       0.39142190      0.20808594      0.91784592
N2     N       0.32903314      0.14048451      0.84844628
C14    C       0.30500886      0.12205046      0.84968352
C15    C       0.31556386      0.09943912      0.98834063
C16    C       0.30259938      0.07646424      0.90519882
C17    C       0.31383964      0.05533643      1.03199729
C18    C       0.33807988      0.05677759      1.24314623
C19    C       0.35126490      0.07951447      1.32631238
C20    C       0.34008943      0.10067694      1.20081837
C21    C       0.26736565      0.12361713      0.71202998
C22    C       0.26439068      0.13774892      0.49278398
C23    C       0.22857520      0.13993155      0.36765791
C24    C       0.19513742      0.12801486      0.45905329
C25    C       0.19772128      0.11391771      0.67661616
C26    C       0.23351917      0.11166313      0.80218018
H1     H       0.29896604      0.20913586      0.47556097
H2     H       0.35460808      0.13751469      0.94578834
H3     H       0.36452122      0.26954132      0.75181351
H4     H       0.33806279      0.30890796      0.59902969
H5     H       0.29444490      0.30977021      0.22021374
H6     H       0.27836488      0.27165831     -0.00167053
H7     H       0.30419555      0.23188977      0.15242886
H8     H       0.41727169      0.24556516      0.43492366
H9     H       0.48298870      0.24033411      0.63304516
H10    H       0.48998520      0.21454751      1.01567211
H11    H       0.43062881      0.19411106      1.19853840
H12    H       0.36582733      0.19923914      1.00255944
H13    H       0.28423305      0.07520128      0.73814441
H14    H       0.30400441      0.03757267      0.96471497
H15    H       0.34689652      0.04029649      1.34301320
H16    H       0.37006321      0.08073161      1.49153457
H17    H       0.34991175      0.11834098      1.27248187
H18    H       0.29043703      0.14658232      0.41378809
H19    H       0.22743510      0.15062336      0.19550008
H20    H       0.16733003      0.12896680      0.35720083
H21    H       0.17199285      0.10437395      0.74990711
H22    H       0.23498124      0.10103015      0.97442998
