# Supplementary material for: The seventh blind test of crystal structure prediction: structure ranking methods
Source: Acta Crystallogr B Struct Sci Cryst Eng Mater. 2024 Oct 17;80(Pt 6):548–74. doi: 10.1107/S2052520624008679 (PMC11789160; doi:10.1107/S2052520624008679)
Supplement: Supplementary file 3 [file b-80-00548-sup3.zip › SI-C_theoretical_structures_CCDC_lists_and_predictions/ranked_structure_sets/Group10_XtalPi/XXVIII-2-XtalPi_6/XXVIII-2-XtalPi/XXVIII_structure_137_X137.cif]

data_XXVIII_structure_137_X137

_chemical_formula_sum            'C26 H22 Cl2 Cu N2'

_space_group_crystal_system      monoclinic
_space_group_name_H-M_alt        'P 1 2_1/c 1'
_space_group_IT_number           14

loop_
_symmetry_equiv_pos_site_id
_symmetry_equiv_pos_as_xyz
1 x,y,z
2 -x,-y,-z
3 x,-y+1/2,z+1/2
4 -x,y+1/2,-z+1/2

_cell_length_a                       9.41761091
_cell_length_b                      34.97850099
_cell_length_c                       8.20339799
_cell_angle_alpha                   90.00000000
_cell_angle_beta                   115.60911109
_cell_angle_gamma                   90.00000000
_cell_volume                      2436.84844013
_cell_formula_units_Z                4

loop_
_atom_site_label
_atom_site_type_symbol
_atom_site_fract_x
_atom_site_fract_y
_atom_site_fract_z
Cl1    Cl      0.80904723      0.06451365      0.42189593
Cu1    Cu      0.74764739      0.12512721      0.48384251
Cl2    Cl      0.68414491      0.18570715      0.54327845
N1     N       0.97193500      0.13716785      0.62786880
C1     C       1.06416883      0.16100553      0.59841439
C2     C       1.01580318      0.17578534      0.41315001
C3     C       0.93957619      0.15160643      0.26351336
C4     C       0.88898916      0.16585231      0.08866643
C5     C       0.90803468      0.20452742      0.06049688
C6     C       0.98303060      0.22869012      0.20872798
C7     C       1.04054785      0.21426392      0.38377862
C8     C       1.21261663      0.17470705      0.74635500
C9     C       1.22510967      0.17839975      0.92310747
C10    C       1.36236008      0.19266821      1.06182028
C11    C       1.48966625      0.20330141      1.02654075
C12    C       1.47883121      0.19952535      0.85201139
C13    C       1.34155959      0.18543528      0.71284062
N2     N       0.52331503      0.11343512      0.33975606
C14    C       0.42798087      0.09020503      0.36701151
C15    C       0.47177278      0.07496266      0.55042446
C16    C       0.55647375      0.09775569      0.70325730
C17    C       0.60316633      0.08270413      0.87596630
C18    C       0.56902886      0.04472292      0.89873599
C19    C       0.48225281      0.02218547      0.74772036
C20    C       0.43203553      0.03736813      0.57473046
C21    C       0.27881500      0.07765259      0.21665516
C22    C       0.26961677      0.07339228      0.04171187
C23    C       0.13174462      0.06023241     -0.09975296
C24    C       0.00040403      0.05147542     -0.06894176
C25    C       0.00818746      0.05568568      0.10405487
C26    C       0.14622739      0.06857444      0.24597487
H1     H       0.86431032      0.21552778     -0.07712363
H2     H       0.83302356      0.14690372     -0.02728309
H3     H       0.99504152      0.25903691      0.18837301
H4     H       0.92298374      0.12153184      0.28588004
H5     H       1.10149050      0.23322648      0.49814017
H6     H       1.01901506      0.12628274      0.75653114
H7     H       1.12474338      0.17147223      0.95084995
H8     H       1.33540855      0.18252078      0.57767864
H9     H       1.37082848      0.19608146      1.19789174
H10    H       1.57704905      0.20749084      0.82242891
H11    H       0.47782222      0.12453104      0.21154318
H12    H       1.59646690      0.21453873      1.13555461
H13    H       0.58231612      0.12744088      0.68497939
H14    H       0.36492843      0.01948806      0.45801125
H15    H       0.37283109      0.07898396      0.01754310
H16    H       0.15022735      0.07171597      0.38004099
H17    H       0.66716747      0.10042419      0.99465874
H18    H       0.45233010     -0.00733549      0.76191985
H19    H       0.12597474      0.05616603     -0.23428830
H20    H      -0.09273194      0.04887441      0.13062213
H21    H       0.61041149      0.03314318      1.03497816
H22    H      -0.10689132      0.04124835     -0.18062760
