# Supplementary material for: The seventh blind test of crystal structure prediction: structure ranking methods
Source: Acta Crystallogr B Struct Sci Cryst Eng Mater. 2024 Oct 17;80(Pt 6):548–74. doi: 10.1107/S2052520624008679 (PMC11789160; doi:10.1107/S2052520624008679)
Supplement: Supplementary file 3 [file b-80-00548-sup3.zip › SI-C_theoretical_structures_CCDC_lists_and_predictions/ranked_structure_sets/Group10_XtalPi/XXVIII-2-XtalPi_6/XXVIII-2-XtalPi/XXVIII_structure_138_X492.cif]

data_XXVIII_structure_138_X492

_chemical_formula_sum            'C26 H22 Cl2 Cu N2'

_space_group_crystal_system      monoclinic
_space_group_name_H-M_alt        'C 1 2/c 1'
_space_group_IT_number           15

loop_
_symmetry_equiv_pos_site_id
_symmetry_equiv_pos_as_xyz
1 x,y,z
2 -x,-y,-z
3 x,-y,z+1/2
4 -x,y,-z+1/2
5 x+1/2,y+1/2,z
6 -x+1/2,-y+1/2,-z
7 x+1/2,-y+1/2,z+1/2
8 -x+1/2,y+1/2,-z+1/2

_cell_length_a                      23.45735524
_cell_length_b                      10.56873833
_cell_length_c                      23.88559629
_cell_angle_alpha                   90.00000000
_cell_angle_beta                    64.26495438
_cell_angle_gamma                   90.00000000
_cell_volume                      5334.23627112
_cell_formula_units_Z                8

loop_
_atom_site_label
_atom_site_type_symbol
_atom_site_fract_x
_atom_site_fract_y
_atom_site_fract_z
Cl1    Cl      0.49163883     -0.12907979      0.08231535
Cu1    Cu      0.40065210     -0.02249184      0.09720318
Cl2    Cl      0.34786190     -0.20559582      0.11143097
N1     N       0.32013543      0.07851752      0.12321533
C1     C       0.27615434      0.08458716      0.10399563
C2     C       0.21526785      0.14920481      0.14212635
C3     C       0.18231430      0.21542997      0.11425948
C4     C       0.12515961      0.27547737      0.15081213
C5     C       0.10029370      0.27048644      0.21560121
C6     C       0.13297258      0.20694108      0.24409016
C7     C       0.18994971      0.14674951      0.20745655
C8     C       0.28719907      0.02427278      0.04446946
C9     C       0.23741110     -0.03229908      0.03568721
C10    C       0.24976591     -0.09922821     -0.01867500
C11    C       0.31184270     -0.11064596     -0.06464141
C12    C       0.36135126     -0.05167934     -0.05712985
C13    C       0.34910843      0.01602884     -0.00317420
N2     N       0.45349611      0.13481199      0.07520923
C14    C       0.45270616      0.22704118      0.11128655
C15    C       0.49635730      0.33600919      0.09087628
C16    C       0.50148604      0.41651454      0.13551616
C17    C       0.54195728      0.52034600      0.11714876
C18    C       0.57822005      0.54493081      0.05401464
C19    C       0.57458543      0.46407014      0.00940019
C20    C       0.53387823      0.36065057      0.02741454
C21    C       0.40368819      0.21893773      0.17678225
C22    C       0.39822720      0.10715659      0.21055751
C23    C       0.34741551      0.09082473      0.26883632
C24    C       0.30131374      0.18483814      0.29313112
C25    C       0.30706559      0.29714261      0.26023193
C26    C       0.35854032      0.31538633      0.20260318
H1     H       0.30929242      0.12893348      0.16321815
H2     H       0.48731617      0.13990543      0.02984380
H3     H       0.20187294      0.22079136      0.06375990
H4     H       0.09996195      0.32603824      0.12859447
H5     H       0.05542987      0.31678736      0.24429824
H6     H       0.11446441      0.20535521      0.29461697
H7     H       0.21458399      0.09551082      0.23005176
H8     H       0.18921617     -0.02755881      0.07230721
H9     H       0.21110520     -0.14509331     -0.02461081
H10    H       0.32162732     -0.16569760     -0.10636854
H11    H       0.40986775     -0.05778160     -0.09313493
H12    H       0.38807917      0.06413365      0.00126165
H13    H       0.47358262      0.39733516      0.18481967
H14    H       0.54510889      0.58259829      0.15205158
H15    H       0.60910722      0.62748832      0.03963521
H16    H       0.60317467      0.48147707     -0.03997734
H17    H       0.53133839      0.30077154     -0.00866621
H18    H       0.43379599      0.03302361      0.19053380
H19    H       0.34342889      0.00374595      0.29472791
H20    H       0.26006755      0.17237961      0.33755291
H21    H       0.27006327      0.36838712      0.27990343
H22    H       0.36275976      0.40228224      0.17642446
