# Supplementary material for: The seventh blind test of crystal structure prediction: structure ranking methods
Source: Acta Crystallogr B Struct Sci Cryst Eng Mater. 2024 Oct 17;80(Pt 6):548–74. doi: 10.1107/S2052520624008679 (PMC11789160; doi:10.1107/S2052520624008679)
Supplement: Supplementary file 3 [file b-80-00548-sup3.zip › SI-C_theoretical_structures_CCDC_lists_and_predictions/ranked_structure_sets/Group10_XtalPi/XXVIII-2-XtalPi_6/XXVIII-2-XtalPi/XXVIII_structure_139_X284.cif]

data_XXVIII_structure_139_X284

_chemical_formula_sum            'C26 H22 Cl2 Cu N2'

_space_group_crystal_system      monoclinic
_space_group_name_H-M_alt        'P 1 2_1/c 1'
_space_group_IT_number           14

loop_
_symmetry_equiv_pos_site_id
_symmetry_equiv_pos_as_xyz
1 x,y,z
2 -x,-y,-z
3 x,-y+1/2,z+1/2
4 -x,y+1/2,-z+1/2

_cell_length_a                      13.58944243
_cell_length_b                       5.40782163
_cell_length_c                      34.22240695
_cell_angle_alpha                   90.00000000
_cell_angle_beta                    80.98036443
_cell_angle_gamma                   90.00000000
_cell_volume                      2483.88151668
_cell_formula_units_Z                4

loop_
_atom_site_label
_atom_site_type_symbol
_atom_site_fract_x
_atom_site_fract_y
_atom_site_fract_z
Cl1    Cl      0.39182402      0.53821768      0.06982250
Cu1    Cu      0.36577769      0.80109363      0.12366871
Cl2    Cl      0.33402979      1.07637567      0.17701150
N1     N       0.49329394      0.95706424      0.10392612
C1     C       0.57716068      0.96424747      0.11758015
C2     C       0.58591890      0.82731487      0.15428726
C3     C       0.64227580      0.92111322      0.18210849
C4     C       0.64492862      0.79613870      0.21756468
C5     C       0.59254059      0.57490970      0.22563486
C6     C       0.53685146      0.47987653      0.19807904
C7     C       0.53375175      0.60441898      0.16272310
C8     C       0.66285956      1.10961165      0.09724914
C9     C       0.76136352      1.04391211      0.10062535
C10    C       0.84122054      1.18517597      0.08223113
C11    C       0.82372286      1.39255562      0.05999868
C12    C       0.72643379      1.45590583      0.05558121
C13    C       0.64646786      1.31635247      0.07412866
N2     N       0.23919770      0.64566850      0.14511099
C14    C       0.15181667      0.65325779      0.13444647
C15    C       0.14009302      0.79012257      0.09798209
C16    C       0.19503494      1.00661760      0.08739980
C17    C       0.19190151      1.12141138      0.05115867
C18    C       0.13348230      1.02099342      0.02501553
C19    C       0.07672611      0.80907637      0.03560589
C20    C       0.07927570      0.69491866      0.07192612
C21    C       0.06511664      0.52782605      0.15814963
C22    C      -0.03163943      0.62267559      0.15929826
C23    C      -0.11249192      0.51378093      0.18326610
C24    C      -0.09804119      0.30823940      0.20638814
C25    C      -0.00226094      0.21109099      0.20531067
C26    C       0.07875018      0.31938698      0.18138981
H1     H       0.59544331      0.47903610      0.25348623
H2     H       0.68702311      0.87204580      0.23942799
H3     H       0.49525459      0.30821703      0.20376675
H4     H       0.68163830      1.09595092      0.17641934
H5     H       0.49200866      0.52369447      0.14106690
H6     H       0.49344437      1.04867954      0.07771118
H7     H       0.77523609      0.88005106      0.11743246
H8     H       0.57078750      1.37441795      0.07134228
H9     H       0.91719644      1.13221638      0.08512069
H10    H       0.71219089      1.61619860      0.03798151
H11    H       0.24212927      0.54933725      0.17069103
H12    H       0.88596687      1.50509436      0.04602065
H13    H       0.23990204      1.08927669      0.10782193
H14    H       0.03693443      0.52622148      0.07970045
H15    H      -0.04306950      0.78618304      0.14196369
H16    H       0.15282076      0.23813040      0.18040042
H17    H       0.23638072      1.28758875      0.04372756
H18    H       0.03145647      0.73073188      0.01505547
H19    H      -0.18691615      0.59087391      0.18421813
H20    H       0.00941906      0.04950602      0.22308148
H21    H       0.13271579      1.10553897     -0.00385538
H22    H      -0.16134251      0.22454353      0.22533093
