# Supplementary material for: The seventh blind test of crystal structure prediction: structure ranking methods
Source: Acta Crystallogr B Struct Sci Cryst Eng Mater. 2024 Oct 17;80(Pt 6):548–74. doi: 10.1107/S2052520624008679 (PMC11789160; doi:10.1107/S2052520624008679)
Supplement: Supplementary file 3 [file b-80-00548-sup3.zip › SI-C_theoretical_structures_CCDC_lists_and_predictions/ranked_structure_sets/Group10_XtalPi/XXVIII-2-XtalPi_6/XXVIII-2-XtalPi/XXVIII_structure_13_X84.cif]

data_XXVIII_structure_13_X84

_chemical_formula_sum            'C26 H22 Cl2 Cu N2'

_space_group_crystal_system      triclinic
_space_group_name_H-M_alt        'P -1'
_space_group_IT_number           2

loop_
_symmetry_equiv_pos_site_id
_symmetry_equiv_pos_as_xyz
1 x,y,z
2 -x,-y,-z

_cell_length_a                       9.96049395
_cell_length_b                       9.97577716
_cell_length_c                      13.94301462
_cell_angle_alpha                   72.72195301
_cell_angle_beta                    84.51650474
_cell_angle_gamma                   63.37702422
_cell_volume                      1181.50506549
_cell_formula_units_Z                2

loop_
_atom_site_label
_atom_site_type_symbol
_atom_site_fract_x
_atom_site_fract_y
_atom_site_fract_z
Cl1    Cl      1.24146112      0.48528300      0.24704594
Cu1    Cu      1.01061466      0.51476634      0.30344594
Cl2    Cl      1.10384890      0.30991271      0.44439132
N1     N       0.80780415      0.58169935      0.35987677
C1     C       0.68157873      0.59839381      0.32796302
C2     C       0.53782330      0.67129198      0.37571649
C3     C       0.42620853      0.62047333      0.37886340
C4     C       0.29225191      0.68629700      0.42579350
C5     C       0.26650345      0.80660191      0.46736873
C6     C       0.37533325      0.86079340      0.46219707
C7     C       0.51115228      0.79214077      0.41803733
C8     C       0.67959217      0.54622037      0.23928139
C9     C       0.56642747      0.64309410      0.16323907
C10    C       0.56960098      0.60127048      0.07593054
C11    C       0.68323754      0.46043093      0.06454207
C12    C       0.79316374      0.36091630      0.14145269
C13    C       0.79251484      0.40391703      0.22806888
N2     N       0.93871082      0.64998197      0.16227895
C14    C       0.85423757      0.79623346      0.11775441
C15    C       0.83527582      0.85412178      0.00651516
C16    C       0.83027317      1.00087644     -0.04489311
C17    C       0.81929608      1.05238891     -0.14968276
C18    C       0.81013156      0.95932009     -0.20411252
C19    C       0.81274984      0.81431913     -0.15370800
C20    C       0.82614606      0.76153395     -0.04905530
C21    C       0.77796124      0.90851466      0.17670047
C22    C       0.85034918      0.89785165      0.26218963
C23    C       0.77782831      1.00467490      0.31731012
C24    C       0.63217664      1.12255190      0.28810862
C25    C       0.55900565      1.13341611      0.20359529
C26    C       0.63152646      1.02783099      0.14765706
H1     H       0.16021931      0.85935902      0.50244236
H2     H       0.20757770      0.64406875      0.42937865
H3     H       0.35264312      0.95953556      0.49026608
H4     H       0.44368489      0.52822558      0.34560367
H5     H       0.59529182      0.83517586      0.41392302
H6     H       0.80367753      0.61277743      0.42476512
H7     H       0.99476456      0.58728343      0.11278719
H8     H       0.83714692      1.07341384     -0.00232263
H9     H       0.81591796      1.16635120     -0.18860070
H10    H       0.79934923      1.00026210     -0.28588588
H11    H       0.82441525      0.65009917     -0.00962491
H12    H       0.80283155      0.74301856     -0.19622733
H13    H       0.96488026      0.80724465      0.28411492
H14    H       0.57408045      1.03568060      0.08199015
H15    H       0.44529679      1.22559113      0.18215320
H16    H       0.83592806      0.99488451      0.38323235
H17    H       0.57435897      1.20701912      0.33052062
H18    H       0.47791332      0.75310018      0.17182853
H19    H       0.87844068      0.32642095      0.28819228
H20    H       0.87984950      0.24908847      0.13429280
H21    H       0.48361901      0.67917092      0.01616184
H22    H       0.68597089      0.42914033     -0.00448669
