# Supplementary material for: The seventh blind test of crystal structure prediction: structure ranking methods
Source: Acta Crystallogr B Struct Sci Cryst Eng Mater. 2024 Oct 17;80(Pt 6):548–74. doi: 10.1107/S2052520624008679 (PMC11789160; doi:10.1107/S2052520624008679)
Supplement: Supplementary file 3 [file b-80-00548-sup3.zip › SI-C_theoretical_structures_CCDC_lists_and_predictions/ranked_structure_sets/Group10_XtalPi/XXVIII-2-XtalPi_6/XXVIII-2-XtalPi/XXVIII_structure_140_X184.cif]

data_XXVIII_structure_140_X184

_chemical_formula_sum            'C26 H22 Cl2 Cu N2'

_space_group_crystal_system      orthorhombic
_space_group_name_H-M_alt        'P 2_1 2_1 2'
_space_group_IT_number           18

loop_
_symmetry_equiv_pos_site_id
_symmetry_equiv_pos_as_xyz
1 x,y,z
2 -x,-y,z
3 -x+1/2,y+1/2,-z
4 x+1/2,-y+1/2,-z

_cell_length_a                      17.96968877
_cell_length_b                      25.45794145
_cell_length_c                       5.42047798
_cell_angle_alpha                   90.00000000
_cell_angle_beta                    90.00000000
_cell_angle_gamma                   90.00000000
_cell_volume                      2479.71302456
_cell_formula_units_Z                4

loop_
_atom_site_label
_atom_site_type_symbol
_atom_site_fract_x
_atom_site_fract_y
_atom_site_fract_z
Cl1    Cl      0.45139776      0.13117571      0.71086139
Cu1    Cu      0.36546112      0.16500042      0.98545012
Cl2    Cl      0.28343198      0.19774364      1.28269919
N1     N       0.35883001      0.09428136      1.11811114
C1     C       0.31184367      0.05591688      1.09581278
C2     C       0.24205339      0.06374093      0.95477899
C3     C       0.24066291      0.09529412      0.74208985
C4     C       0.17432215      0.10363612      0.61468614
C5     C       0.10828931      0.08080185      0.69803512
C6     C       0.10917406      0.04921944      0.90885672
C7     C       0.17552432      0.04032139      1.03550687
C8     C       0.32868677      0.00397315      1.20605068
C9     C       0.30505484     -0.04245891      1.08925676
C10    C       0.32664019     -0.09130510      1.18078100
C11    C       0.37124279     -0.09437803      1.39109209
C12    C       0.39431758     -0.04848642      1.51035966
C13    C       0.37330458      0.00041953      1.41898111
N2     N       0.36959217      0.23503904      0.84192564
C14    C       0.41744649      0.27312095      0.85510954
C15    C       0.48559211      0.26643439      1.00451484
C16    C       0.55366511      0.28815698      0.92715281
C17    C       0.61830299      0.28019837      1.06405614
C18    C       0.61569065      0.25125745      1.28280912
C19    C       0.54838106      0.22958833      1.36187173
C20    C       0.48395904      0.23678760      1.22326051
C21    C       0.40343814      0.32352520      0.72411102
C22    C       0.35844400      0.32494972      0.51160586
C23    C       0.34293916      0.37245358      0.39500630
C24    C       0.37216229      0.41941389      0.48677799
C25    C       0.41699808      0.41836054      0.69703818
C26    C       0.43257839      0.37096006      0.81534737
H1     H       0.05626579      0.08766351      0.59929821
H2     H       0.17524639      0.12832831      0.45056349
H3     H       0.05763629      0.03154441      0.97542101
H4     H       0.29195789      0.11265693      0.67105768
H5     H       0.17595786      0.01589949      1.20041676
H6     H       0.40647549      0.08441014      1.21121401
H7     H       0.27178825     -0.04003304      0.92166867
H8     H       0.39120673      0.03602458      1.51491276
H9     H       0.30959631     -0.12713295      1.08599295
H10    H       0.42923889     -0.05132359      1.67420173
H11    H       0.32352023      0.24331761      0.73748741
H12    H       0.38902659     -0.13239095      1.46166231
H13    H       0.55642514      0.31021263      0.75520800
H14    H       0.43162740      0.22044256      1.29085729
H15    H       0.33635147      0.28861990      0.43280940
H16    H       0.46678468      0.37069084      0.98109157
H17    H       0.67079754      0.29626431      0.99744228
H18    H       0.54473115      0.20714048      1.53262768
H19    H       0.30835064      0.37269850      0.22980708
H20    H       0.43979632      0.45481707      0.77077049
H21    H       0.66593212      0.24626811      1.39366504
H22    H       0.36024986      0.45655491      0.39446522
