# Supplementary material for: The seventh blind test of crystal structure prediction: structure ranking methods
Source: Acta Crystallogr B Struct Sci Cryst Eng Mater. 2024 Oct 17;80(Pt 6):548–74. doi: 10.1107/S2052520624008679 (PMC11789160; doi:10.1107/S2052520624008679)
Supplement: Supplementary file 3 [file b-80-00548-sup3.zip › SI-C_theoretical_structures_CCDC_lists_and_predictions/ranked_structure_sets/Group10_XtalPi/XXVIII-2-XtalPi_6/XXVIII-2-XtalPi/XXVIII_structure_141_X445.cif]

data_XXVIII_structure_141_X445

_chemical_formula_sum            'C26 H22 Cl2 Cu N2'

_space_group_crystal_system      orthorhombic
_space_group_name_H-M_alt        'F d d 2'
_space_group_IT_number           43

loop_
_symmetry_equiv_pos_site_id
_symmetry_equiv_pos_as_xyz
1 x,y,z
2 -x,-y,z
3 x+1/2,y+1/2,z
4 x+1/2,y,z+1/2
5 x,y+1/2,z+1/2
6 -x+1/2,-y+1/2,z
7 -x+1/2,-y,z+1/2
8 -x,-y+1/2,z+1/2
9 -x+1/4,y+1/4,z+1/4
10 -x+1/4,y+3/4,z+3/4
11 -x+3/4,y+1/4,z+3/4
12 -x+3/4,y+3/4,z+1/4
13 x+1/4,-y+1/4,z+1/4
14 x+1/4,-y+3/4,z+3/4
15 x+3/4,-y+1/4,z+3/4
16 x+3/4,-y+3/4,z+1/4

_cell_length_a                      26.59708275
_cell_length_b                      38.02415989
_cell_length_c                       9.94057305
_cell_angle_alpha                   90.00000000
_cell_angle_beta                    90.00000000
_cell_angle_gamma                   90.00000000
_cell_volume                     10053.21691096
_cell_formula_units_Z               16

loop_
_atom_site_label
_atom_site_type_symbol
_atom_site_fract_x
_atom_site_fract_y
_atom_site_fract_z
Cl1    Cl      0.26880401      0.05577970      0.92001420
Cu1    Cu      0.21118243      0.09440650      1.00191675
Cl2    Cl      0.16017002      0.05194179      1.08513886
N1     N       0.15639279      0.12916748      1.03823718
C1     C       0.15379883      0.15519430      1.12256514
C2     C       0.10913613      0.17810235      1.13103024
C3     C       0.09349836      0.19075877      1.25732468
C4     C       0.04872660      0.20948301      1.26991793
C5     C       0.01981460      0.21656161      1.15577005
C6     C       0.03573133      0.20503690      1.02917955
C7     C       0.08000367      0.18574150      1.01654258
C8     C       0.19642530      0.16101734      1.21548808
C9     C       0.21634493      0.19489516      1.23434173
C10    C       0.25925974      0.19940092      1.31293493
C11    C       0.28131302      0.17058895      1.37741530
C12    C       0.25993823      0.13721084      1.36485744
C13    C       0.21809424      0.13226985      1.28251773
N2     N       0.26097207      0.13267997      0.96372681
C14    C       0.26100828      0.15669014      0.87091306
C15    C       0.30138873      0.18337913      0.86247243
C16    C       0.31776965      0.19521094      0.73581746
C17    C       0.35892843      0.21777597      0.72547225
C18    C       0.38320392      0.22966406      0.84168387
C19    C       0.36657317      0.21867173      0.96848909
C20    C       0.32614228      0.19549674      0.97874434
C21    C       0.22022153      0.15604046      0.76986702
C22    C       0.20509768      0.12360935      0.71524531
C23    C       0.16463899      0.12208311      0.62637556
C24    C       0.13833885      0.15269205      0.59387632
C25    C       0.15383052      0.18510115      0.64566540
C26    C       0.19513771      0.18698517      0.73161110
H1     H       0.12377392      0.12507850      0.98579277
H2     H       0.29240078      0.13294201      1.02321984
H3     H       0.11630602      0.18525075      1.34582861
H4     H       0.03672376      0.21867611      1.36868720
H5     H      -0.01447082      0.23201669      1.16460989
H6     H       0.01352508      0.21095399      0.93979259
H7     H       0.09239248      0.17740318      0.91674826
H8     H       0.19898211      0.21726813      1.18369080
H9     H       0.27630148      0.22532798      1.32343643
H10    H       0.31588895      0.17430179      1.43447877
H11    H       0.27589623      0.11488615      1.41858808
H12    H       0.20148472      0.10617273      1.27131621
H13    H       0.29878355      0.18589216      0.64553836
H14    H       0.37244090      0.22555746      0.62616087
H15    H       0.41507708      0.24758069      0.83353733
H16    H       0.38555434      0.22759050      1.05961058
H17    H       0.31331698      0.18726802      1.07816105
H18    H       0.22585335      0.09975653      0.74093625
H19    H       0.15365449      0.09691979      0.58295104
H20    H       0.10533077      0.15145865      0.52914701
H21    H       0.13288983      0.20881959      0.62056054
H22    H       0.20683262      0.21227380      0.77285618
