# Supplementary material for: The seventh blind test of crystal structure prediction: structure ranking methods
Source: Acta Crystallogr B Struct Sci Cryst Eng Mater. 2024 Oct 17;80(Pt 6):548–74. doi: 10.1107/S2052520624008679 (PMC11789160; doi:10.1107/S2052520624008679)
Supplement: Supplementary file 3 [file b-80-00548-sup3.zip › SI-C_theoretical_structures_CCDC_lists_and_predictions/ranked_structure_sets/Group10_XtalPi/XXVIII-2-XtalPi_6/XXVIII-2-XtalPi/XXVIII_structure_142_X414.cif]

data_XXVIII_structure_142_X414

_chemical_formula_sum            'C26 H22 Cl2 Cu N2'

_space_group_crystal_system      monoclinic
_space_group_name_H-M_alt        'P 1 2_1/c 1'
_space_group_IT_number           14

loop_
_symmetry_equiv_pos_site_id
_symmetry_equiv_pos_as_xyz
1 x,y,z
2 -x,-y,-z
3 x,-y+1/2,z+1/2
4 -x,y+1/2,-z+1/2

_cell_length_a                       9.00385951
_cell_length_b                      19.14542619
_cell_length_c                      14.64225486
_cell_angle_alpha                   90.00000000
_cell_angle_beta                    77.82998736
_cell_angle_gamma                   90.00000000
_cell_volume                      2467.34675844
_cell_formula_units_Z                4

loop_
_atom_site_label
_atom_site_type_symbol
_atom_site_fract_x
_atom_site_fract_y
_atom_site_fract_z
Cl1    Cl      1.29112695      0.14319279      0.29820432
Cu1    Cu      1.09170179      0.07048967      0.30758127
Cl2    Cl      0.98055143     -0.03878391      0.34709958
N1     N       1.15100149      0.03445082      0.17934402
C1     C       1.18655140      0.05764078      0.09395330
C2     C       1.17903153      0.13244751      0.07241856
C3     C       1.28737466      0.16142225     -0.00139742
C4     C       1.28550274      0.23240113     -0.02101304
C5     C       1.17256074      0.27513896      0.03054189
C6     C       1.06125832      0.24640609      0.10142744
C7     C       1.06534001      0.17573731      0.12333723
C8     C       1.23304704      0.00811019      0.01516991
C9     C       1.32048345     -0.05131889      0.02429909
C10    C       1.36114256     -0.09795660     -0.04977099
C11    C       1.31476766     -0.08628102     -0.13368522
C12    C       1.22628939     -0.02786924     -0.14317802
C13    C       1.18643091      0.01924602     -0.06954858
N2     N       0.95820912      0.10127628      0.42653178
C14    C       0.83207149      0.13679179      0.44232790
C15    C       0.81340421      0.19758397      0.38337529
C16    C       0.92865201      0.24823127      0.36321013
C17    C       0.90567183      0.30888137      0.31540017
C18    C       0.77044065      0.31856799      0.28450188
C19    C       0.65736909      0.26737444      0.30198518
C20    C       0.67747369      0.20764448      0.35239891
C21    C       0.70388001      0.11823032      0.51968009
C22    C       0.60102763      0.16949163      0.56347286
C23    C       0.47775257      0.15116801      0.63402292
C24    C       0.45619999      0.08153954      0.66237848
C25    C       0.55800730      0.03015814      0.61990635
C26    C       0.68058315      0.04823607      0.54868633
H1     H       1.17014145      0.33052249      0.01387084
H2     H       1.36972124      0.25483148     -0.07765510
H3     H       0.97104031      0.27933472      0.13982043
H4     H       1.37429011      0.12795721     -0.04250203
H5     H       0.97795120      0.15349613      0.17864262
H6     H       1.15139564     -0.01897817      0.18343067
H7     H       1.36016186     -0.05979207      0.08888195
H8     H       1.11696022      0.06468652     -0.07681497
H9     H       1.43161842     -0.14309360     -0.04291771
H10    H       1.18756696     -0.01875570     -0.20795544
H11    H       0.96084475      0.06508489      0.47794492
H12    H       1.34914661     -0.12253852     -0.19165270
H13    H       1.03458835      0.23998638      0.38631966
H14    H       0.58759200      0.16846357      0.36729062
H15    H       0.61837229      0.22388123      0.54204522
H16    H       0.75566237      0.00754394      0.51276222
H17    H       0.99480475      0.34834455      0.29978478
H18    H       0.55306258      0.27391707      0.27637165
H19    H       0.39755348      0.19126030      0.66627447
H20    H       0.54234365     -0.02428710      0.64170215
H21    H       0.75510809      0.36525736      0.24471803
H22    H       0.35863935      0.06720709      0.71678445
