# Supplementary material for: The seventh blind test of crystal structure prediction: structure ranking methods
Source: Acta Crystallogr B Struct Sci Cryst Eng Mater. 2024 Oct 17;80(Pt 6):548–74. doi: 10.1107/S2052520624008679 (PMC11789160; doi:10.1107/S2052520624008679)
Supplement: Supplementary file 3 [file b-80-00548-sup3.zip › SI-C_theoretical_structures_CCDC_lists_and_predictions/ranked_structure_sets/Group10_XtalPi/XXVIII-2-XtalPi_6/XXVIII-2-XtalPi/XXVIII_structure_143_X126.cif]

data_XXVIII_structure_143_X126

_chemical_formula_sum            'C26 H22 Cl2 Cu N2'

_space_group_crystal_system      monoclinic
_space_group_name_H-M_alt        'P 1 2_1/c 1'
_space_group_IT_number           14

loop_
_symmetry_equiv_pos_site_id
_symmetry_equiv_pos_as_xyz
1 x,y,z
2 -x,-y,-z
3 x,-y+1/2,z+1/2
4 -x,y+1/2,-z+1/2

_cell_length_a                       9.87302478
_cell_length_b                      18.11206056
_cell_length_c                      15.37977218
_cell_angle_alpha                   90.00000000
_cell_angle_beta                   116.24719766
_cell_angle_gamma                   90.00000000
_cell_volume                      2466.65999423
_cell_formula_units_Z                4

loop_
_atom_site_label
_atom_site_type_symbol
_atom_site_fract_x
_atom_site_fract_y
_atom_site_fract_z
Cl1    Cl      1.05789531      0.35821144      0.53714861
Cu1    Cu      1.00236728      0.41448451      0.39305854
Cl2    Cl      1.23304052      0.46137240      0.43481699
N1     N       0.90885302      0.49961730      0.30579108
C1     C       0.86842294      0.51380727      0.21515678
C2     C       0.81507595      0.58865314      0.17490008
C3     C       0.72364259      0.63057613      0.20504913
C4     C       0.68267444      0.70243750      0.17099330
C5     C       0.73354402      0.73382722      0.10777421
C6     C       0.82344991      0.69223669      0.07680782
C7     C       0.86280581      0.61986401      0.10931263
C8     C       0.87675459      0.45617661      0.14913533
C9     C       0.75338659      0.44569139      0.05798219
C10    C       0.75604547      0.38972212     -0.00353207
C11    C       0.88346552      0.34476454      0.02444990
C12    C       1.00828968      0.35624236      0.11390669
C13    C       1.00509985      0.41121369      0.17656262
N2     N       0.87132150      0.33206240      0.31809139
C14    C       0.73003066      0.32154682      0.25831523
C15    C       0.68225302      0.25415105      0.19810025
C16    C       0.53741674      0.22410345      0.16953762
C17    C       0.49232161      0.16135647      0.11138633
C18    C       0.59128281      0.12815660      0.08059500
C19    C       0.73621839      0.15671132      0.10935541
C20    C       0.78149136      0.21923770      0.16778456
C21    C       0.61588179      0.37698484      0.25081776
C22    C       0.63138802      0.41582181      0.33379340
C23    C       0.52349595      0.46762907      0.32778830
C24    C       0.39899602      0.48155743      0.23921149
C25    C       0.38260061      0.44328716      0.15623317
C26    C       0.49005205      0.39125953      0.16174075
H1     H       0.70242242      0.79028364      0.08197267
H2     H       0.60987699      0.73430410      0.19340464
H3     H       0.86181416      0.71676683      0.02676092
H4     H       0.68397935      0.60648715      0.25463087
H5     H       0.93383069      0.58777036      0.08555366
H6     H       0.90676596      0.54503315      0.34610039
H7     H       0.93720630      0.28710051      0.32241955
H8     H       0.45957523      0.25049180      0.19257107
H9     H       0.37915104      0.13883187      0.08842410
H10    H       0.55504055      0.07998790      0.03346051
H11    H       0.89262835      0.24277941      0.18659426
H12    H       0.81329471      0.13091527      0.08508951
H13    H       0.72700675      0.40432985      0.40356483
H14    H       0.47729731      0.36193430      0.09669338
H15    H       0.28543692      0.45374354      0.08703280
H16    H       0.53769614      0.49699871      0.39293139
H17    H       0.31454007      0.52186459      0.23548436
H18    H       0.65384155      0.48066620      0.03638755
H19    H       1.10228583      0.42033880      0.24649382
H20    H       1.10811091      0.32144017      0.13540334
H21    H       0.65811546      0.38101062     -0.07307803
H22    H       0.88531420      0.30000107     -0.02244682
