# Supplementary material for: The seventh blind test of crystal structure prediction: structure ranking methods
Source: Acta Crystallogr B Struct Sci Cryst Eng Mater. 2024 Oct 17;80(Pt 6):548–74. doi: 10.1107/S2052520624008679 (PMC11789160; doi:10.1107/S2052520624008679)
Supplement: Supplementary file 3 [file b-80-00548-sup3.zip › SI-C_theoretical_structures_CCDC_lists_and_predictions/ranked_structure_sets/Group10_XtalPi/XXVIII-2-XtalPi_6/XXVIII-2-XtalPi/XXVIII_structure_144_X1.cif]

data_XXVIII_structure_144_X1

_chemical_formula_sum            'C26 H22 Cl2 Cu N2'

_space_group_crystal_system      triclinic
_space_group_name_H-M_alt        'P 1'
_space_group_IT_number           1

loop_
_symmetry_equiv_pos_site_id
_symmetry_equiv_pos_as_xyz
1 x,y,z

_cell_length_a                       5.48640604
_cell_length_b                       9.67019200
_cell_length_c                      12.34375034
_cell_angle_alpha                   68.77344301
_cell_angle_beta                    89.00887066
_cell_angle_gamma                  101.33801394
_cell_volume                       595.73754361
_cell_formula_units_Z                1

loop_
_atom_site_label
_atom_site_type_symbol
_atom_site_fract_x
_atom_site_fract_y
_atom_site_fract_z
Cl1    Cl      0.72738948      1.08244189      0.58793955
Cu1    Cu      0.98379365      0.99064451      0.49074225
Cl2    Cl      1.24124226      0.89898919      0.39378407
N1     N       1.19718473      1.19343747      0.42829299
C1     C       1.23441433      1.29939120      0.32496718
C2     C       1.10067792      1.27215993      0.22908061
C3     C       0.85464507      1.18572937      0.25051272
C4     C       0.73642968      1.15100620      0.16166949
C5     C       0.86334024      1.20122723      0.05061503
C6     C       1.10645927      1.28945516      0.02773096
C7     C       1.22368481      1.32607609      0.11609073
C8     C       1.40888723      1.44695995      0.30257297
C9     C       1.35544791      1.58222495      0.22425293
C10    C       1.51006750      1.72217599      0.20869220
C11    C       1.72267162      1.72891366      0.26877527
C12    C       1.77840501      1.59465018      0.34580346
C13    C       1.62234030      1.45442482      0.36349864
N2     N       0.76996205      0.78797210      0.55343555
C14    C       0.73258169      0.68234129      0.65690739
C15    C       0.86715194      0.70960987      0.75258358
C16    C       1.11348306      0.79568957      0.73084359
C17    C       1.23297567      0.82987147      0.81960967
C18    C       1.10725726      0.77932494      0.93093061
C19    C       0.86373732      0.69162786      0.95408603
C20    C       0.74511072      0.65568353      0.86578188
C21    C       0.55735707      0.53487974      0.67971069
C22    C       0.61065253      0.39973712      0.75833334
C23    C       0.45584042      0.25974317      0.77426881
C24    C       0.24310094      0.25287391      0.71428369
C25    C       0.18719762      0.38698001      0.63713123
C26    C       0.34352642      0.52724528      0.61903997
H1     H       0.77250548      1.17190298     -0.01842680
H2     H       0.54510539      1.08424897      0.18100894
H3     H       1.20583228      1.32838031     -0.05881408
H4     H       0.75213218      1.14702355      0.33658966
H5     H       1.41499138      1.39238088      0.09880929
H6     H       1.29298797      1.22324872      0.48993719
H7     H       1.18891535      1.57694611      0.17786529
H8     H       1.66805044      1.35003654      0.42358567
H9     H       1.46368059      1.82683032      0.15022992
H10    H       1.94594489      1.60138813      0.39150314
H11    H       1.84581366      1.83765912      0.25691716
H12    H       1.19926306      0.80799750      0.99998321
H13    H       1.42442694      0.89644287      0.80004096
H14    H       0.76509320      0.65256513      1.04082775
H15    H       1.21526018      0.83440923      0.64461271
H16    H       0.55353553      0.58973358      0.88334444
H17    H       0.67339287      0.75804978      0.49202707
H18    H       0.77725707      0.40510140      0.80467029
H19    H       0.29791168      0.63156832      0.55880235
H20    H       0.50201544      0.15516551      0.83297938
H21    H       0.01941557      0.38008861      0.59161960
H22    H       0.11985816      0.14406079      0.72641880
