# Supplementary material for: The seventh blind test of crystal structure prediction: structure ranking methods
Source: Acta Crystallogr B Struct Sci Cryst Eng Mater. 2024 Oct 17;80(Pt 6):548–74. doi: 10.1107/S2052520624008679 (PMC11789160; doi:10.1107/S2052520624008679)
Supplement: Supplementary file 3 [file b-80-00548-sup3.zip › SI-C_theoretical_structures_CCDC_lists_and_predictions/ranked_structure_sets/Group10_XtalPi/XXVIII-2-XtalPi_6/XXVIII-2-XtalPi/XXVIII_structure_145_X290.cif]

data_XXVIII_structure_145_X290

_chemical_formula_sum            'C26 H22 Cl2 Cu N2'

_space_group_crystal_system      triclinic
_space_group_name_H-M_alt        'P 1'
_space_group_IT_number           1

loop_
_symmetry_equiv_pos_site_id
_symmetry_equiv_pos_as_xyz
1 x,y,z

_cell_length_a                      12.72102927
_cell_length_b                       5.35306246
_cell_length_c                       9.51656817
_cell_angle_alpha                  100.62477303
_cell_angle_beta                    82.31965292
_cell_angle_gamma                   79.62176346
_cell_volume                       617.11193391
_cell_formula_units_Z                1

loop_
_atom_site_label
_atom_site_type_symbol
_atom_site_fract_x
_atom_site_fract_y
_atom_site_fract_z
Cl1    Cl      0.08481453      0.12671984      0.32961278
Cu1    Cu      0.02200279      0.49248152      0.51622315
Cl2    Cl     -0.04066083      0.85803847      0.70308693
N1     N      -0.06586072      0.63754863      0.38649066
C1     C      -0.16839789      0.66800044      0.37986881
C2     C      -0.21146283      0.76737200      0.25874255
C3     C      -0.15987970      0.93273973      0.18767022
C4     C      -0.19575195      1.00866237      0.06690435
C5     C      -0.28357908      0.92188341      0.01539347
C6     C      -0.33607479      0.76068277      0.08624404
C7     C      -0.30058131      0.68382539      0.20719426
C8     C      -0.24192119      0.59670224      0.49311105
C9     C      -0.20588012      0.38363108      0.55403173
C10    C      -0.27274482      0.32413338      0.66590634
C11    C      -0.37683905      0.47613364      0.71791043
C12    C      -0.41410482      0.68750843      0.65773267
C13    C      -0.34726341      0.74687222      0.54556841
N2     N       0.10990442      0.34759288      0.64591050
C14    C       0.21252866      0.31640455      0.65195355
C15    C       0.25592718      0.21686948      0.77284769
C16    C       0.20462873      0.05093826      0.84373876
C17    C       0.24064861     -0.02517595      0.96436374
C18    C       0.32844768      0.06191606      1.01583615
C19    C       0.38070633      0.22361344      0.94506866
C20    C       0.34498050      0.30078824      0.82434253
C21    C       0.28601096      0.38677332      0.53832386
C22    C       0.25018194      0.59960732      0.47711082
C23    C       0.31722724      0.65855117      0.36526331
C24    C       0.42123000      0.50603725      0.31345959
C25    C       0.45825081      0.29473106      0.37377531
C26    C       0.39127057      0.23610457      0.48609000
H1     H      -0.09166366      1.00426300      0.22733636
H2     H      -0.15431950      1.13345373      0.01135145
H3     H      -0.30990385      0.97624583     -0.08122819
H4     H      -0.40415275      0.69157445      0.04552887
H5     H      -0.34002946      0.55299412      0.26014484
H6     H      -0.12576825      0.25853809      0.51198991
H7     H      -0.24179224      0.15790254      0.71076226
H8     H      -0.42927129      0.42872110      0.80513644
H9     H      -0.49511915      0.80751314      0.69899257
H10    H      -0.37556510      0.91476489      0.50068838
H11    H      -0.01996345      0.68519854      0.30238463
H12    H       0.13641312     -0.02061288      0.80408848
H13    H       0.19933332     -0.15024783      1.01983723
H14    H       0.35492403      0.00733661      1.11232420
H15    H       0.44875190      0.29291394      0.98574168
H16    H       0.38419530      0.43209930      0.77150724
H17    H       0.17014788      0.72518129      0.51902435
H18    H       0.28654052      0.82477952      0.32023868
H19    H       0.47379464      0.55297791      0.22619041
H20    H       0.53920088      0.17435787      0.33259812
H21    H       0.41939216      0.06837387      0.53119086
H22    H       0.06410353      0.30048876      0.73029691
