# Supplementary material for: The seventh blind test of crystal structure prediction: structure ranking methods
Source: Acta Crystallogr B Struct Sci Cryst Eng Mater. 2024 Oct 17;80(Pt 6):548–74. doi: 10.1107/S2052520624008679 (PMC11789160; doi:10.1107/S2052520624008679)
Supplement: Supplementary file 3 [file b-80-00548-sup3.zip › SI-C_theoretical_structures_CCDC_lists_and_predictions/ranked_structure_sets/Group10_XtalPi/XXVIII-2-XtalPi_6/XXVIII-2-XtalPi/XXVIII_structure_146_X15.cif]

data_XXVIII_structure_146_X15

_chemical_formula_sum            'C26 H22 Cl2 Cu N2'

_space_group_crystal_system      triclinic
_space_group_name_H-M_alt        'P 1'
_space_group_IT_number           1

loop_
_symmetry_equiv_pos_site_id
_symmetry_equiv_pos_as_xyz
1 x,y,z

_cell_length_a                       9.86298112
_cell_length_b                       7.96634671
_cell_length_c                       9.57126956
_cell_angle_alpha                  114.30696197
_cell_angle_beta                   112.94866604
_cell_angle_gamma                   74.49159130
_cell_volume                       625.98445501
_cell_formula_units_Z                1

loop_
_atom_site_label
_atom_site_type_symbol
_atom_site_fract_x
_atom_site_fract_y
_atom_site_fract_z
Cl1    Cl     -0.18204378      0.55951876      0.35823772
Cu1    Cu      0.05192990      0.48260414      0.51863328
Cl2    Cl      0.28620321      0.40573861      0.67877092
N1     N       0.10845288      0.33126436      0.32310143
C1     C       0.19944471      0.35287807      0.26530191
C2     C       0.25731403      0.53297475      0.33429492
C3     C       0.40570632      0.54014475      0.35796805
C4     C       0.46144380      0.71000270      0.43017702
C5     C       0.36851192      0.87484234      0.47548164
C6     C       0.21943905      0.86929337      0.44755653
C7     C       0.16394037      0.69967772      0.37867218
C8     C       0.24737782      0.20030996      0.13338255
C9     C       0.28087707      0.23769227      0.01981375
C10    C       0.32597167      0.09286429     -0.10388581
C11    C       0.33927743     -0.09101848     -0.11542245
C12    C       0.30743767     -0.12998111     -0.00244303
C13    C       0.26130913      0.01438036      0.12063629
N2     N      -0.00507123      0.63377577      0.71389261
C14    C      -0.09640874      0.61194817      0.77117084
C15    C      -0.15367577      0.43153826      0.70240275
C16    C      -0.30203849      0.42361938      0.67822806
C17    C      -0.35706404      0.25332010      0.60622595
C18    C      -0.26344991      0.08887847      0.56182629
C19    C      -0.11437987      0.09526713      0.59039847
C20    C      -0.05963981      0.26531150      0.65887950
C21    C      -0.14488330      0.76431331      0.90272318
C22    C      -0.17853605      0.72654633      1.01598183
C23    C      -0.22375449      0.87111381      1.13972538
C24    C      -0.23709261      1.05507149      1.15150300
C25    C      -0.20509483      1.09440440      1.03882477
C26    C      -0.15880640      0.95031033      0.91572636
H1     H       0.47904607      0.41221155      0.32335885
H2     H       0.57776430      0.71065089      0.44909603
H3     H       0.41029090      1.00888996      0.53177222
H4     H       0.14683199      0.99878508      0.47996516
H5     H       0.04716145      0.69465990      0.35454954
H6     H       0.27001964      0.38048765      0.02680018
H7     H       0.34995198      0.12575339     -0.19105767
H8     H       0.37432682     -0.20517487     -0.21188065
H9     H       0.32058940     -0.27375161     -0.01071442
H10    H       0.24105543     -0.01715358      0.21088342
H11    H       0.06497744      0.20778482      0.25964199
H12    H      -0.37587672      0.55124268      0.71220495
H13    H      -0.47337711      0.25203006      0.58685099
H14    H      -0.30466671     -0.04550452      0.50576829
H15    H      -0.04121056     -0.03386797      0.55872872
H16    H       0.05708092      0.27105469      0.68344689
H17    H      -0.16755668      0.58367896      1.00884807
H18    H      -0.24774572      0.83799249      1.22676357
H19    H      -0.27221928      1.16905046      1.24801112
H20    H      -0.21811375      1.23828279      1.04741188
H21    H      -0.13829279      0.98214932      0.82579664
H22    H       0.03808533      0.75747153      0.77738234
