# Supplementary material for: The seventh blind test of crystal structure prediction: structure ranking methods
Source: Acta Crystallogr B Struct Sci Cryst Eng Mater. 2024 Oct 17;80(Pt 6):548–74. doi: 10.1107/S2052520624008679 (PMC11789160; doi:10.1107/S2052520624008679)
Supplement: Supplementary file 3 [file b-80-00548-sup3.zip › SI-C_theoretical_structures_CCDC_lists_and_predictions/ranked_structure_sets/Group10_XtalPi/XXVIII-2-XtalPi_6/XXVIII-2-XtalPi/XXVIII_structure_147_X101.cif]

data_XXVIII_structure_147_X101

_chemical_formula_sum            'C26 H22 Cl2 Cu N2'

_space_group_crystal_system      monoclinic
_space_group_name_H-M_alt        'C 1 2/c 1'
_space_group_IT_number           15

loop_
_symmetry_equiv_pos_site_id
_symmetry_equiv_pos_as_xyz
1 x,y,z
2 -x,-y,-z
3 x,-y,z+1/2
4 -x,y,-z+1/2
5 x+1/2,y+1/2,z
6 -x+1/2,-y+1/2,-z
7 x+1/2,-y+1/2,z+1/2
8 -x+1/2,y+1/2,-z+1/2

_cell_length_a                      17.88621717
_cell_length_b                       5.35825421
_cell_length_c                      51.25079302
_cell_angle_alpha                   90.00000000
_cell_angle_beta                    86.52419093
_cell_angle_gamma                   90.00000000
_cell_volume                      4902.78418133
_cell_formula_units_Z                8

loop_
_atom_site_label
_atom_site_type_symbol
_atom_site_fract_x
_atom_site_fract_y
_atom_site_fract_z
Cl1    Cl      0.28230141      0.68534706      0.39662728
Cu1    Cu      0.37160320      0.41667545      0.37746836
Cl2    Cl      0.46114221      0.14807719      0.35843247
N1     N       0.36644720      0.56682664      0.34312614
C1     C       0.32041239      0.54651971      0.32462413
C2     C       0.25091124      0.39945185      0.32899300
C3     C       0.24937496      0.18320839      0.34455713
C4     C       0.18298197      0.05093272      0.34943994
C5     C       0.11687530      0.13337486      0.33906574
C6     C       0.11766521      0.34894251      0.32371200
C7     C       0.18423765      0.47968485      0.31843111
C8     C       0.33906997      0.66487840      0.29882193
C9     C       0.38419050      0.88012057      0.29692021
C10    C       0.40702179      0.97726948      0.27252675
C11    C       0.38545318      0.86204483      0.24969307
C12    C       0.34009190      0.64997529      0.25137663
C13    C       0.31664566      0.55266074      0.27576416
N2     N       0.37674915      0.26680916      0.41182479
C14    C       0.42268430      0.28778189      0.43034733
C15    C       0.49238295      0.43369637      0.42600304
C16    C       0.49466860      0.64913128      0.41032444
C17    C       0.56142982      0.77976918      0.40557185
C18    C       0.62710004      0.69647726      0.41618404
C19    C       0.62549243      0.48209476      0.43173161
C20    C       0.55856801      0.35288374      0.43685168
C21    C       0.40376925      0.17096159      0.45619672
C22    C       0.42483247      0.28698736      0.47922376
C23    C       0.40077042      0.19213417      0.50364299
C24    C       0.35618919     -0.02165227      0.50537898
C25    C       0.33636833     -0.14181796      0.48258861
C26    C       0.35963994     -0.04640559      0.45815837
H1     H       0.06508064      0.02915087      0.34323726
H2     H       0.18333486     -0.11594103      0.36157898
H3     H       0.06571314      0.41891998      0.31635865
H4     H       0.30077915      0.11330320      0.35242667
H5     H       0.18429398      0.65006829      0.30682422
H6     H       0.41373237      0.66796652      0.33803665
H7     H       0.40094243      0.97436460      0.31457186
H8     H       0.28227662      0.38496468      0.27694182
H9     H       0.44135211      1.14553311      0.27134355
H10    H       0.32327614      0.55880383      0.23362165
H11    H       0.32941676      0.16602478      0.41695497
H12    H       0.40381334      0.93716039      0.23061913
H13    H       0.44362658      0.71989567      0.40226880
H14    H       0.55759771      0.18409705      0.44870663
H15    H       0.45830539      0.45676250      0.47792457
H16    H       0.34395013     -0.14330007      0.44052488
H17    H       0.56168266      0.94629342      0.39336499
H18    H       0.67696102      0.41304806      0.43952918
H19    H       0.41603087      0.28683889      0.52138086
H20    H       0.30311318     -0.31224844      0.48385600
H21    H       0.67912464      0.79967027      0.41210942
H22    H       0.33707907     -0.09505366      0.52447902
