# Supplementary material for: The seventh blind test of crystal structure prediction: structure ranking methods
Source: Acta Crystallogr B Struct Sci Cryst Eng Mater. 2024 Oct 17;80(Pt 6):548–74. doi: 10.1107/S2052520624008679 (PMC11789160; doi:10.1107/S2052520624008679)
Supplement: Supplementary file 3 [file b-80-00548-sup3.zip › SI-C_theoretical_structures_CCDC_lists_and_predictions/ranked_structure_sets/Group10_XtalPi/XXVIII-2-XtalPi_6/XXVIII-2-XtalPi/XXVIII_structure_148_X412.cif]

data_XXVIII_structure_148_X412

_chemical_formula_sum            'C26 H22 Cl2 Cu N2'

_space_group_crystal_system      monoclinic
_space_group_name_H-M_alt        'P 1 2_1/c 1'
_space_group_IT_number           14

loop_
_symmetry_equiv_pos_site_id
_symmetry_equiv_pos_as_xyz
1 x,y,z
2 -x,-y,-z
3 x,-y+1/2,z+1/2
4 -x,y+1/2,-z+1/2

_cell_length_a                       5.19855564
_cell_length_b                      36.77728594
_cell_length_c                      12.89141602
_cell_angle_alpha                   90.00000000
_cell_angle_beta                    83.52158759
_cell_angle_gamma                   90.00000000
_cell_volume                      2448.95547912
_cell_formula_units_Z                4

loop_
_atom_site_label
_atom_site_type_symbol
_atom_site_fract_x
_atom_site_fract_y
_atom_site_fract_z
Cl1    Cl      0.49929433      0.40757606      0.47156993
Cu1    Cu      0.81835994      0.37347675      0.37533068
Cl2    Cl      1.11185347      0.33969714      0.26562502
N1     N       0.99106722      0.41911478      0.33581335
C1     C       0.99841283      0.44116779      0.25740660
C2     C       0.87934221      0.43138041      0.16236424
C3     C       0.96356426      0.44777028      0.06586100
C4     C       0.85561669      0.43783051     -0.02415155
C5     C       0.65602314      0.41222780     -0.01892754
C6     C       0.56481070      0.39661832      0.07703267
C7     C       0.67640145      0.40593707      0.16656103
C8     C       1.11489832      0.47788855      0.26853371
C9     C       1.34311360      0.48958131      0.20959318
C10    C       1.44459152      0.52384876      0.22746226
C11    C       1.31758641      0.54705563      0.30214676
C12    C       1.08871992      0.53568535      0.36018880
C13    C       0.98898985      0.50117579      0.34455991
N2     N       0.65951646      0.32746554      0.42087017
C14    C       0.64328629      0.30856226      0.50641027
C15    C       0.75592598      0.32297242      0.59847516
C16    C       0.64007648      0.31554138      0.70022995
C17    C       0.74037339      0.33057284      0.78646841
C18    C       0.95848107      0.35300381      0.77254296
C19    C       1.07660902      0.36028599      0.67196122
C20    C       0.97667183      0.34530755      0.58576833
C21    C       0.51480040      0.27247256      0.51104482
C22    C       0.59703429      0.24453807      0.57415376
C23    C       0.48258936      0.21025321      0.57489240
C24    C       0.28393280      0.20342410      0.51305440
C25    C       0.20299962      0.23085172      0.44898629
C26    C       0.31667850      0.26517100      0.44799397
H1     H       0.56978292      0.40495719     -0.08935582
H2     H       0.92396512      0.45048688     -0.09862136
H3     H       0.40294171      0.37760340      0.08396905
H4     H       1.11537587      0.46826839      0.06083252
H5     H       0.59419994      0.39444434      0.24108494
H6     H       1.09059933      0.42856013      0.39485549
H7     H       1.44587910      0.47159037      0.15203843
H8     H       0.81118883      0.49218147      0.39040281
H9     H       1.62524217      0.53231089      0.18281188
H10    H       0.98732491      0.55376344      0.41807501
H11    H       0.58312124      0.31469416      0.36070904
H12    H       1.39705283      0.57369695      0.31720882
H13    H       0.46741568      0.29860042      0.71184055
H14    H       1.07697521      0.35048971      0.50807855
H15    H       0.75443474      0.24945043      0.62140465
H16    H       0.24630732      0.28656011      0.39944565
H17    H       0.64666753      0.32475391      0.86467363
H18    H       1.24820059      0.37742068      0.65904431
H19    H       0.54759787      0.18889278      0.62438705
H20    H       0.04759723      0.22567935      0.40077697
H21    H       1.03616679      0.36475390      0.84019005
H22    H       0.18950403      0.17690646      0.51629532
