# Supplementary material for: The seventh blind test of crystal structure prediction: structure ranking methods
Source: Acta Crystallogr B Struct Sci Cryst Eng Mater. 2024 Oct 17;80(Pt 6):548–74. doi: 10.1107/S2052520624008679 (PMC11789160; doi:10.1107/S2052520624008679)
Supplement: Supplementary file 3 [file b-80-00548-sup3.zip › SI-C_theoretical_structures_CCDC_lists_and_predictions/ranked_structure_sets/Group10_XtalPi/XXVIII-2-XtalPi_6/XXVIII-2-XtalPi/XXVIII_structure_149_X190.cif]

data_XXVIII_structure_149_X190

_chemical_formula_sum            'C26 H22 Cl2 Cu N2'

_space_group_crystal_system      monoclinic
_space_group_name_H-M_alt        'P 1 2_1/c 1'
_space_group_IT_number           14

loop_
_symmetry_equiv_pos_site_id
_symmetry_equiv_pos_as_xyz
1 x,y,z
2 -x,-y,-z
3 x,-y+1/2,z+1/2
4 -x,y+1/2,-z+1/2

_cell_length_a                       9.40376258
_cell_length_b                      35.48711141
_cell_length_c                       8.07496795
_cell_angle_alpha                   90.00000000
_cell_angle_beta                   115.28318708
_cell_angle_gamma                   90.00000000
_cell_volume                      2436.58416431
_cell_formula_units_Z                4

loop_
_atom_site_label
_atom_site_type_symbol
_atom_site_fract_x
_atom_site_fract_y
_atom_site_fract_z
Cl1    Cl     -0.00995030      0.43500296      0.25643286
Cu1    Cu      0.05852189      0.37395509      0.35002525
Cl2    Cl      0.12886358      0.31250703      0.33592972
N1     N      -0.16563933      0.36061910      0.23651805
C1     C      -0.25287599      0.33690094      0.27472653
C2     C      -0.19932130      0.32344660      0.46476779
C3     C      -0.12443687      0.34828772      0.61220709
C4     C      -0.07143670      0.33531126      0.79150256
C5     C      -0.08636282      0.29729660      0.82619949
C6     C      -0.15878141      0.27242371      0.68001721
C7     C      -0.21929961      0.28557646      0.50069017
C8     C      -0.40192223      0.32245349      0.13080282
C9     C      -0.52744760      0.31188103      0.17196680
C10    C      -0.66540988      0.29721042      0.03618765
C11    C      -0.68021784      0.29277155     -0.14238286
C12    C      -0.55648817      0.30325310     -0.18525128
C13    C      -0.41854795      0.31800919     -0.05002326
N2     N       0.28260010      0.38718927      0.46051215
C14    C       0.36977377      0.41155982      0.58137763
C15    C       0.31770224      0.42662613      0.71690106
C16    C       0.25472879      0.40220833      0.80548883
C17    C       0.20989470      0.41633118      0.93721321
C18    C       0.22366319      0.45476576      0.97887674
C19    C       0.28414788      0.47917897      0.88913914
C20    C       0.33325968      0.46516171      0.76094592
C21    C       0.52125110      0.42451967      0.58698830
C22    C       0.54161719      0.42700758      0.42444896
C23    C       0.68252051      0.44014204      0.42836385
C24    C       0.80552582      0.45100908      0.59416340
C25    C       0.78748845      0.44812548      0.75671380
C26    C       0.64643838      0.43509493      0.75323961
H1     H      -0.04125829      0.28742953      0.96746985
H2     H      -0.01712084      0.35479906      0.90571275
H3     H      -0.16643365      0.24255895      0.70555068
H4     H      -0.11231946      0.37791339      0.58517951
H5     H      -0.27904926      0.26614642      0.38787053
H6     H      -0.21763873      0.37061452      0.10500126
H7     H      -0.51744607      0.31510395      0.31078653
H8     H      -0.32073053      0.32486678     -0.08349164
H9     H      -0.76110857      0.28951355      0.07154183
H10    H      -0.56895841      0.29969513     -0.32490158
H11    H       0.33566454      0.37584925      0.38449415
H12    H      -0.78793950      0.28126313     -0.24880889
H13    H       0.24569878      0.37216372      0.77439919
H14    H       0.38063542      0.48420351      0.69116735
H15    H       0.44474575      0.41992710      0.29340883
H16    H       0.63362965      0.43281772      0.88082186
H17    H       0.16354870      0.39742605      1.00868007
H18    H       0.29183642      0.50926419      0.91831069
H19    H       0.69849551      0.44193749      0.30263529
H20    H       0.88342889      0.45554223      0.88775788
H21    H       0.18683514      0.46534453      1.08135893
H22    H       0.91505941      0.46146132      0.59555125
