# Supplementary material for: The seventh blind test of crystal structure prediction: structure ranking methods
Source: Acta Crystallogr B Struct Sci Cryst Eng Mater. 2024 Oct 17;80(Pt 6):548–74. doi: 10.1107/S2052520624008679 (PMC11789160; doi:10.1107/S2052520624008679)
Supplement: Supplementary file 3 [file b-80-00548-sup3.zip › SI-C_theoretical_structures_CCDC_lists_and_predictions/ranked_structure_sets/Group10_XtalPi/XXVIII-2-XtalPi_6/XXVIII-2-XtalPi/XXVIII_structure_14_X413.cif]

data_XXVIII_structure_14_X413

_chemical_formula_sum            'C26 H22 Cl2 Cu N2'

_space_group_crystal_system      monoclinic
_space_group_name_H-M_alt        'P 1 2_1/n 1'
_space_group_IT_number           14

loop_
_symmetry_equiv_pos_site_id
_symmetry_equiv_pos_as_xyz
1 x,y,z
2 -x,-y,-z
3 x+1/2,-y+1/2,z+1/2
4 -x+1/2,y+1/2,-z+1/2

_cell_length_a                      16.09725211
_cell_length_b                      16.13369512
_cell_length_c                       9.77787929
_cell_angle_alpha                   90.00000000
_cell_angle_beta                    87.34418154
_cell_angle_gamma                   90.00000000
_cell_volume                      2536.66745961
_cell_formula_units_Z                4

loop_
_atom_site_label
_atom_site_type_symbol
_atom_site_fract_x
_atom_site_fract_y
_atom_site_fract_z
Cl1    Cl      0.28592917      0.11031512     -0.14416304
Cu1    Cu      0.24512067      0.18467529      0.04320181
Cl2    Cl      0.32664926      0.29396341     -0.01935061
N1     N       0.22038259      0.24238122      0.22193512
C1     C       0.15202823      0.27532951      0.27259181
C2     C       0.14700310      0.30996791      0.41292577
C3     C       0.09763413      0.38009167      0.44314017
C4     C       0.09921325      0.41751464      0.57139730
C5     C       0.14826992      0.38421363      0.67196128
C6     C       0.19491484      0.31244150      0.64516230
C7     C       0.19461924      0.27576292      0.51611483
C8     C       0.07927574      0.27862636      0.18609081
C9     C      -0.00108786      0.26247087      0.24151865
C10    C      -0.06813181      0.25907074      0.15633103
C11    C      -0.05568885      0.27307630      0.01608088
C12    C       0.02361229      0.29234772     -0.03927106
C13    C       0.09093377      0.29512850      0.04501280
N2     N       0.15870870      0.09890871      0.08920677
C14    C       0.15032308      0.04829114      0.19216602
C15    C       0.07371221     -0.00135497      0.21665418
C16    C       0.07697263     -0.08050731      0.27642673
C17    C       0.00462897     -0.12716630      0.29739759
C18    C      -0.07183713     -0.09537406      0.26024679
C19    C      -0.07586418     -0.01610208      0.20277345
C20    C      -0.00366912      0.03053604      0.18065550
C21    C       0.21892808      0.04113507      0.28693937
C22    C       0.30194794      0.04608401      0.23570433
C23    C       0.36689863      0.04286638      0.32489481
C24    C       0.34986728      0.03518379      0.46585689
C25    C       0.26767357      0.02937884      0.51727058
C26    C       0.20247318      0.03154131      0.42836871
H1     H       0.26962923      0.24824888      0.28381076
H2     H       0.11160547      0.09541205      0.02237747
H3     H       0.06004041      0.40624838      0.36400890
H4     H       0.06388645      0.47413597      0.59215026
H5     H       0.15047439      0.41427381      0.77155309
H6     H       0.23127016      0.28522309      0.72526018
H7     H       0.22983851      0.21881859      0.49646023
H8     H      -0.01212857      0.25051340      0.35058776
H9     H      -0.12960268      0.24595864      0.20216538
H10    H      -0.10807698      0.27014917     -0.05049754
H11    H       0.03306950      0.30514661     -0.14833363
H12    H       0.15281119      0.31176369      0.00321763
H13    H       0.13578940     -0.10589058      0.30824734
H14    H       0.00859356     -0.18820186      0.34458879
H15    H      -0.12883413     -0.13135486      0.27597468
H16    H      -0.13594455      0.00920654      0.17670138
H17    H      -0.00781345      0.09314877      0.13950558
H18    H       0.31494244      0.05039390      0.12532522
H19    H       0.43108806      0.04666483      0.28439173
H20    H       0.40061449      0.03431669      0.53593963
H21    H       0.25443349      0.02463056      0.62728419
H22    H       0.13847067      0.02735335      0.46920024
