# Supplementary material for: The seventh blind test of crystal structure prediction: structure ranking methods
Source: Acta Crystallogr B Struct Sci Cryst Eng Mater. 2024 Oct 17;80(Pt 6):548–74. doi: 10.1107/S2052520624008679 (PMC11789160; doi:10.1107/S2052520624008679)
Supplement: Supplementary file 3 [file b-80-00548-sup3.zip › SI-C_theoretical_structures_CCDC_lists_and_predictions/ranked_structure_sets/Group10_XtalPi/XXVIII-2-XtalPi_6/XXVIII-2-XtalPi/XXVIII_structure_150_X263.cif]

data_XXVIII_structure_150_X263

_chemical_formula_sum            'C26 H22 Cl2 Cu N2'

_space_group_crystal_system      triclinic
_space_group_name_H-M_alt        'P -1'
_space_group_IT_number           2

loop_
_symmetry_equiv_pos_site_id
_symmetry_equiv_pos_as_xyz
1 x,y,z
2 -x,-y,-z

_cell_length_a                      10.16266824
_cell_length_b                       9.97659789
_cell_length_c                      12.60810457
_cell_angle_alpha                   91.97534061
_cell_angle_beta                    83.86421034
_cell_angle_gamma                  101.19279918
_cell_volume                      1246.69991379
_cell_formula_units_Z                2

loop_
_atom_site_label
_atom_site_type_symbol
_atom_site_fract_x
_atom_site_fract_y
_atom_site_fract_z
Cl1    Cl      0.62632638      0.17319426      0.21128622
Cu1    Cu      0.42906709      0.23226787      0.27471487
Cl2    Cl      0.48409698      0.31195758      0.43666160
N1     N       0.23782153      0.18589319      0.33241799
C1     C       0.13309803      0.09886035      0.30631591
C2     C      -0.00200903      0.10274149      0.36131095
C3     C      -0.09595741     -0.01799202      0.38585431
C4     C      -0.22185230     -0.01192978      0.43970011
C5     C      -0.25658999      0.11445353      0.46693561
C6     C      -0.16446736      0.23504254      0.44148618
C7     C      -0.03737293      0.22949349      0.39031908
C8     C       0.14897946     -0.00153129      0.21951082
C9     C       0.04651924     -0.04166300      0.15181145
C10    C       0.06580311     -0.12753281      0.06437377
C11    C       0.18635171     -0.17553499      0.04376489
C12    C       0.28710797     -0.13923353      0.11250802
C13    C       0.26869937     -0.05328183      0.19986354
N2     N       0.39720120      0.26470131      0.12591903
C14    C       0.32504927      0.33605862      0.08066733
C15    C       0.32086488      0.32897818     -0.03649125
C16    C       0.31163811      0.44494740     -0.09352984
C17    C       0.31888014      0.44036699     -0.20472297
C18    C       0.33397258      0.31966792     -0.26027198
C19    C       0.34026286      0.20274925     -0.20424956
C20    C       0.33393906      0.20735273     -0.09331730
C21    C       0.24945345      0.42643118      0.14725866
C22    C       0.30601047      0.49722003      0.23494610
C23    C       0.23398055      0.57841386      0.30093902
C24    C       0.10379072      0.58900405      0.28086095
C25    C       0.04678975      0.51963775      0.19361233
C26    C       0.11952774      0.43996104      0.12639458
H1     H       0.21791509      0.24635547      0.39711385
H2     H       0.45328797      0.21184726      0.07365899
H3     H      -0.06917803     -0.11655657      0.36353087
H4     H      -0.29446868     -0.10561521      0.45988845
H5     H      -0.35708832      0.11994908      0.50459034
H6     H      -0.19431365      0.33345240      0.45808922
H7     H       0.03282654      0.32385438      0.36786340
H8     H      -0.04695694     -0.00279015      0.16647936
H9     H      -0.01347583     -0.15528200      0.01142613
H10    H       0.20310082     -0.23928337     -0.02643937
H11    H       0.38027940     -0.17886395      0.09873609
H12    H       0.34703062     -0.02706242      0.25396847
H13    H       0.30294243      0.54034971     -0.05103899
H14    H       0.31602599      0.53255765     -0.24787338
H15    H       0.34309450      0.31779519     -0.34736462
H16    H       0.34986063      0.10710813     -0.24621364
H17    H       0.33620587      0.11452659     -0.05063486
H18    H       0.40798419      0.49059592      0.25040947
H19    H       0.28057419      0.63391970      0.36756228
H20    H       0.04733430      0.65244307      0.33273680
H21    H      -0.05472810      0.52773601      0.17795602
H22    H       0.07460910      0.38592385      0.05847426
