# Supplementary material for: The seventh blind test of crystal structure prediction: structure ranking methods
Source: Acta Crystallogr B Struct Sci Cryst Eng Mater. 2024 Oct 17;80(Pt 6):548–74. doi: 10.1107/S2052520624008679 (PMC11789160; doi:10.1107/S2052520624008679)
Supplement: Supplementary file 3 [file b-80-00548-sup3.zip › SI-C_theoretical_structures_CCDC_lists_and_predictions/ranked_structure_sets/Group10_XtalPi/XXVIII-2-XtalPi_6/XXVIII-2-XtalPi/XXVIII_structure_151_X63.cif]

data_XXVIII_structure_151_X63

_chemical_formula_sum            'C26 H22 Cl2 Cu N2'

_space_group_crystal_system      triclinic
_space_group_name_H-M_alt        'P -1'
_space_group_IT_number           2

loop_
_symmetry_equiv_pos_site_id
_symmetry_equiv_pos_as_xyz
1 x,y,z
2 -x,-y,-z

_cell_length_a                      10.13911369
_cell_length_b                      11.94122369
_cell_length_c                      11.97603245
_cell_angle_alpha                  107.07832756
_cell_angle_beta                    68.40248800
_cell_angle_gamma                  109.53794871
_cell_volume                      1246.24486192
_cell_formula_units_Z                2

loop_
_atom_site_label
_atom_site_type_symbol
_atom_site_fract_x
_atom_site_fract_y
_atom_site_fract_z
Cl1    Cl      0.54689399      0.28367671      0.13620142
Cu1    Cu      0.47337229      0.43339237      0.30078874
Cl2    Cl      0.40879079      0.59957235      0.44518514
N1     N       0.67822398      0.49772047      0.29700612
C1     C       0.78656047      0.58007873      0.24661617
C2     C       0.76444274      0.65728224      0.18188189
C3     C       0.66023197      0.61268523      0.11757279
C4     C       0.63619086      0.68852708      0.06214524
C5     C       0.71523917      0.81005381      0.07043741
C6     C       0.82051376      0.85491323      0.13267078
C7     C       0.84557516      0.77907309      0.18757942
C8     C       0.93605240      0.59834180      0.25305711
C9     C       1.05810820      0.61667179      0.14904431
C10    C       1.19838728      0.62939040      0.15257115
C11    C       1.21859706      0.62705086      0.26110405
C12    C       1.09772809      0.60892134      0.36510304
C13    C       0.95691068      0.59321745      0.36090820
N2     N       0.26727352      0.36334253      0.30687717
C14    C       0.17972275      0.25533451      0.31036011
C15    C       0.03401560      0.22617558      0.29271090
C16    C      -0.08768738      0.14792659      0.35978071
C17    C      -0.22560357      0.12466970      0.34614216
C18    C      -0.24384445      0.17651575      0.26407000
C19    C      -0.12304017      0.25283983      0.19584596
C20    C       0.01476424      0.27850827      0.21055181
C21    C       0.22600582      0.16090758      0.33213759
C22    C       0.19691325      0.04208639      0.26477944
C23    C       0.24966405     -0.04528992      0.27835517
C24    C       0.32817940     -0.01608514      0.36198577
C25    C       0.35439891      0.10113576      0.43160714
C26    C       0.30487590      0.18955292      0.41600183
H1     H       0.69459986      0.86862758      0.02727666
H2     H       0.55693099      0.65437922      0.01071695
H3     H       0.88246803      0.94954341      0.13930252
H4     H       0.60120478      0.51703749      0.10864974
H5     H       0.92629376      0.81480002      0.23761853
H6     H       0.70515795      0.44981094      0.34051071
H7     H       0.22070641      0.42415826      0.29978073
H8     H      -0.07424446      0.10734820      0.42413233
H9     H      -0.31935840      0.06479417      0.39925551
H10    H      -0.35124288      0.15823632      0.25235827
H11    H       0.10893383      0.33657722      0.15552411
H12    H      -0.13801295      0.29177666      0.13100853
H13    H       0.13734477      0.01972856      0.19841787
H14    H       0.32802016      0.28109739      0.46968738
H15    H       0.41519874      0.12589965      0.49751555
H16    H       0.23061338     -0.13625728      0.22320062
H17    H       0.36856745     -0.08540634      0.37219430
H18    H       1.04269800      0.62031596      0.06486783
H19    H       0.86250714      0.57821970      0.44174584
H20    H       1.11518334      0.60862461      0.44958796
H21    H       1.29143736      0.64411446      0.07073428
H22    H       1.32818219      0.64060885      0.26646515
