# Supplementary material for: The seventh blind test of crystal structure prediction: structure ranking methods
Source: Acta Crystallogr B Struct Sci Cryst Eng Mater. 2024 Oct 17;80(Pt 6):548–74. doi: 10.1107/S2052520624008679 (PMC11789160; doi:10.1107/S2052520624008679)
Supplement: Supplementary file 3 [file b-80-00548-sup3.zip › SI-C_theoretical_structures_CCDC_lists_and_predictions/ranked_structure_sets/Group10_XtalPi/XXVIII-2-XtalPi_6/XXVIII-2-XtalPi/XXVIII_structure_152_X125.cif]

data_XXVIII_structure_152_X125

_chemical_formula_sum            'C26 H22 Cl2 Cu N2'

_space_group_crystal_system      monoclinic
_space_group_name_H-M_alt        'P 1 2_1/c 1'
_space_group_IT_number           14

loop_
_symmetry_equiv_pos_site_id
_symmetry_equiv_pos_as_xyz
1 x,y,z
2 -x,-y,-z
3 x,-y+1/2,z+1/2
4 -x,y+1/2,-z+1/2

_cell_length_a                       7.89916268
_cell_length_b                      10.83942889
_cell_length_c                      28.33341188
_cell_angle_alpha                   90.00000000
_cell_angle_beta                    88.16208036
_cell_angle_gamma                   90.00000000
_cell_volume                      2424.72703460
_cell_formula_units_Z                4

loop_
_atom_site_label
_atom_site_type_symbol
_atom_site_fract_x
_atom_site_fract_y
_atom_site_fract_z
Cl1    Cl      0.80924065      0.27043090      0.19006109
Cu1    Cu      0.78309545      0.18242665      0.11705595
Cl2    Cl      0.72019413      0.09444517      0.04460950
N1     N       0.80357098      0.34127844      0.08472413
C1     C       0.70542536      0.43740367      0.08336796
C2     C       0.53328122      0.43166914      0.10534462
C3     C       0.46346665      0.53356204      0.12973215
C4     C       0.30257797      0.52571496      0.15120062
C5     C       0.20790709      0.41731094      0.14785354
C6     C       0.27529521      0.31647333      0.12291235
C7     C       0.43708977      0.32296986      0.10202714
C8     C       0.76388573      0.55217547      0.05961656
C9     C       0.64820483      0.63222798      0.03852507
C10    C       0.70427306      0.74021042      0.01636084
C11    C       0.87657634      0.76949047      0.01481645
C12    C       0.99303643      0.69020845      0.03530212
C13    C       0.93730929      0.58252053      0.05763818
N2     N       0.77227007      0.02233248      0.14900094
C14    C       0.87567528     -0.06451171      0.16107847
C15    C       1.05337285     -0.06761360      0.14353553
C16    C       1.09927034     -0.02278081      0.09833043
C17    C       1.26619745     -0.03188144      0.08130945
C18    C       1.38933809     -0.08568546      0.10905733
C19    C       1.34504401     -0.12906982      0.15424177
C20    C       1.17821752     -0.12038152      0.17152762
C21    C       0.81280767     -0.16559094      0.19229325
C22    C       0.69981970     -0.14005203      0.23035580
C23    C       0.63130454     -0.23570559      0.25774829
C24    C       0.67606663     -0.35764036      0.24748921
C25    C       0.78951812     -0.38427805      0.21001468
C26    C       0.85808554     -0.28872725      0.18261333
H1     H       0.08266564      0.40930550      0.16498086
H2     H       0.25149743      0.60446447      0.17090236
H3     H       0.20205449      0.23155637      0.12034263
H4     H       0.53722152      0.61787918      0.13281953
H5     H       0.48869527      0.24473191      0.08203264
H6     H       0.91382809      0.35126244      0.06502730
H7     H       0.51385685      0.60923653      0.03935359
H8     H       1.02863789      0.52370360      0.07498556
H9     H       0.61259081      0.80187105      0.00067616
H10    H       1.12699040      0.71468656      0.03446046
H11    H       0.65203140      0.00826602      0.16258928
H12    H       0.92127409      0.85478325     -0.00167319
H13    H       1.00132229      0.01404694      0.07594512
H14    H       1.14500397     -0.15448480      0.20685623
H15    H       0.66854947     -0.04447198      0.23911000
H16    H       0.94407456     -0.30913380      0.15279015
H17    H       1.30040050     -0.00071881      0.04569903
H18    H       1.43993948     -0.17115091      0.17625133
H19    H       0.54203502     -0.21518019      0.28679171
H20    H       0.82171068     -0.48004963      0.20186795
H21    H       1.51891249     -0.09339812      0.09490645
H22    H       0.62345074     -0.43270239      0.26895237
