# Supplementary material for: The seventh blind test of crystal structure prediction: structure ranking methods
Source: Acta Crystallogr B Struct Sci Cryst Eng Mater. 2024 Oct 17;80(Pt 6):548–74. doi: 10.1107/S2052520624008679 (PMC11789160; doi:10.1107/S2052520624008679)
Supplement: Supplementary file 3 [file b-80-00548-sup3.zip › SI-C_theoretical_structures_CCDC_lists_and_predictions/ranked_structure_sets/Group10_XtalPi/XXVIII-2-XtalPi_6/XXVIII-2-XtalPi/XXVIII_structure_153_X341.cif]

data_XXVIII_structure_153_X341

_chemical_formula_sum            'C26 H22 Cl2 Cu N2'

_space_group_crystal_system      triclinic
_space_group_name_H-M_alt        'P -1'
_space_group_IT_number           2

loop_
_symmetry_equiv_pos_site_id
_symmetry_equiv_pos_as_xyz
1 x,y,z
2 -x,-y,-z

_cell_length_a                      10.75743570
_cell_length_b                      11.04716977
_cell_length_c                      11.76653327
_cell_angle_alpha                  107.72598598
_cell_angle_beta                    83.42773120
_cell_angle_gamma                   70.81406369
_cell_volume                      1221.67203551
_cell_formula_units_Z                2

loop_
_atom_site_label
_atom_site_type_symbol
_atom_site_fract_x
_atom_site_fract_y
_atom_site_fract_z
Cl1    Cl      0.72346751      0.49266702     -0.21613853
Cu1    Cu      0.72511452      0.40014349     -0.06228942
Cl2    Cl      0.65719794      0.27362786      0.03257596
N1     N       0.61892345      0.58889689      0.05410090
C1     C       0.61734114      0.66822583      0.16168834
C2     C       0.67432549      0.61437570      0.25347233
C3     C       0.76689868      0.66114641      0.30962462
C4     C       0.81437416      0.61691862      0.40120332
C5     C       0.76627835      0.52979722      0.44077683
C6     C       0.67263885      0.48510902      0.38645123
C7     C       0.62759096      0.52545386      0.29214769
C8     C       0.55430769      0.82037929      0.20009055
C9     C       0.57163060      0.88553146      0.11741895
C10    C       0.51517902      1.02874625      0.15580661
C11    C       0.43691356      1.10814903      0.27552880
C12    C       0.41721842      1.04388221      0.35778152
C13    C       0.47772867      0.90119598      0.32104519
N2     N       0.86887753      0.23307184     -0.18184720
C14    C       0.98233550      0.14643385     -0.17702233
C15    C       1.03407355      0.17614368     -0.06540267
C16    C       1.11021049      0.06907324     -0.03038882
C17    C       1.15398115      0.09888762      0.07811277
C18    C       1.12482561      0.23528091      0.15126426
C19    C       1.05180141      0.34243901      0.11594157
C20    C       1.00615535      0.31321815      0.00881136
C21    C       1.06039456      0.01912500     -0.28533481
C22    C       0.99246603     -0.04970538     -0.35931577
C23    C       1.06555240     -0.16522517     -0.46468448
C24    C       1.20692121     -0.21378163     -0.49796865
C25    C       1.27495876     -0.14685774     -0.42396048
C26    C       1.20271212     -0.03153363     -0.31811554
H1     H       0.80083018      0.49766745      0.51447478
H2     H       0.88877227      0.65071167      0.44236016
H3     H       0.63456849      0.41753732      0.41708721
H4     H       0.80235692      0.73128277      0.28040758
H5     H       0.55471834      0.49035765      0.24962516
H6     H       0.56344138      0.64235179      0.00638235
H7     H       0.63387896      0.82377242      0.02439464
H8     H       0.46450188      0.85143192      0.38581447
H9     H       0.53422139      1.07916181      0.09305329
H10    H       0.35653118      1.10537944      0.45138784
H11    H       0.84730752      0.20785825     -0.26641108
H12    H       0.39315632      1.22009906      0.30469573
H13    H       1.13394115     -0.03794717     -0.08652749
H14    H       0.95157276      0.39675099     -0.02015895
H15    H       0.88227644     -0.01395116     -0.33273219
H16    H       1.25670045      0.01978795     -0.26082224
H17    H       1.21290095      0.01384646      0.10301358
H18    H       1.03322232      0.44816488      0.17154155
H19    H       1.01253060     -0.21870011     -0.52146234
H20    H       1.38534974     -0.18555049     -0.44747740
H21    H       1.16122529      0.25894327      0.23485841
H22    H       1.26280970     -0.30478850     -0.58076669
