# Supplementary material for: The seventh blind test of crystal structure prediction: structure ranking methods
Source: Acta Crystallogr B Struct Sci Cryst Eng Mater. 2024 Oct 17;80(Pt 6):548–74. doi: 10.1107/S2052520624008679 (PMC11789160; doi:10.1107/S2052520624008679)
Supplement: Supplementary file 3 [file b-80-00548-sup3.zip › SI-C_theoretical_structures_CCDC_lists_and_predictions/ranked_structure_sets/Group10_XtalPi/XXVIII-2-XtalPi_6/XXVIII-2-XtalPi/XXVIII_structure_154_X77.cif]

data_XXVIII_structure_154_X77

_chemical_formula_sum            'C26 H22 Cl2 Cu N2'

_space_group_crystal_system      monoclinic
_space_group_name_H-M_alt        'C 1 2/c 1'
_space_group_IT_number           15

loop_
_symmetry_equiv_pos_site_id
_symmetry_equiv_pos_as_xyz
1 x,y,z
2 -x,-y,-z
3 x,-y,z+1/2
4 -x,y,-z+1/2
5 x+1/2,y+1/2,z
6 -x+1/2,-y+1/2,-z
7 x+1/2,-y+1/2,z+1/2
8 -x+1/2,y+1/2,-z+1/2

_cell_length_a                      15.32340900
_cell_length_b                      14.22193500
_cell_length_c                      22.93625228
_cell_angle_alpha                   90.00000000
_cell_angle_beta                   104.94583983
_cell_angle_gamma                   90.00000000
_cell_volume                      4829.36589033
_cell_formula_units_Z                8

loop_
_atom_site_label
_atom_site_type_symbol
_atom_site_fract_x
_atom_site_fract_y
_atom_site_fract_z
Cl1    Cl      0.62455997      0.02312400      0.46088299
Cu1    Cu      0.50640402      0.06316801      0.37769901
Cl2    Cl      0.38974800      0.11231799      0.29625300
N1     N       0.44729812     -0.05785397      0.37724203
C1     C       0.46887999     -0.14234306      0.36449800
C2     C       0.55249206     -0.15835798      0.34527200
C3     C       0.60153203     -0.24246197      0.36028600
C4     C       0.68269499     -0.25537097      0.34464499
C5     C       0.71480596     -0.18639099      0.31216599
C6     C       0.66571501     -0.10351101      0.29585200
C7     C       0.58574301     -0.08932804      0.31276702
C8     C       0.40952996     -0.22292904      0.36911199
C9     C       0.39678397     -0.29673102      0.32695799
C10    C       0.33820302     -0.37044699      0.32993101
C11    C       0.29287402     -0.37249998      0.37554102
C12    C       0.30569799     -0.29969203      0.41788199
C13    C       0.36303302     -0.22492502      0.41456900
N2     N       0.56387592      0.18362695      0.37351801
C14    C       0.54913902      0.26863108      0.38922400
C15    C       0.60019803      0.34663504      0.37058601
C16    C       0.64279701      0.41612400      0.41159599
C17    C       0.69559396      0.48464100      0.39370797
C18    C       0.70379899      0.48648601      0.33441000
C19    C       0.65992502      0.41848600      0.29322902
C20    C       0.60959098      0.34798201      0.31124898
C21    C       0.48182893      0.28816498      0.42335700
C22    C       0.44220199      0.37786995      0.42109301
C23    C       0.37570700      0.39535497      0.45126201
C24    C       0.34790001      0.32379300      0.48403900
C25    C       0.38733602      0.23466103      0.48715901
C26    C       0.45397996      0.21721303      0.45732997
H1     H       0.77742997     -0.19918301      0.29925699
H2     H       0.72154298     -0.31953597      0.35746699
H3     H       0.68747299     -0.04951202      0.26892000
H4     H       0.57683000     -0.29677999      0.38545899
H5     H       0.54704704     -0.02518003      0.29829902
H6     H       0.38586387     -0.05430400      0.38710898
H7     H       0.61409408      0.17999100      0.35147898
H8     H       0.63667600      0.41475100      0.45789100
H9     H       0.73160500      0.53573698      0.42666300
H10    H       0.74565600      0.53967299      0.32041500
H11    H       0.57697402      0.29389501      0.27925101
H12    H       0.66520901      0.41995700      0.24676300
H13    H       0.46246800      0.43367899      0.39477200
H14    H       0.48676397      0.14841305      0.46228699
H15    H       0.36754500      0.17823899      0.51333099
H16    H       0.34445100      0.46457497      0.44841700
H17    H       0.29523102      0.33759500      0.50704300
H18    H       0.43116700     -0.29493501      0.29091400
H19    H       0.37300500     -0.16884700      0.44819400
H20    H       0.27040800     -0.30180901      0.45352400
H21    H       0.32720300     -0.42592799      0.29608100
H22    H       0.24751401     -0.43049499      0.37844201
