# Supplementary material for: The seventh blind test of crystal structure prediction: structure ranking methods
Source: Acta Crystallogr B Struct Sci Cryst Eng Mater. 2024 Oct 17;80(Pt 6):548–74. doi: 10.1107/S2052520624008679 (PMC11789160; doi:10.1107/S2052520624008679)
Supplement: Supplementary file 3 [file b-80-00548-sup3.zip › SI-C_theoretical_structures_CCDC_lists_and_predictions/ranked_structure_sets/Group10_XtalPi/XXVIII-2-XtalPi_6/XXVIII-2-XtalPi/XXVIII_structure_155_X476.cif]

data_XXVIII_structure_155_X476

_chemical_formula_sum            'C26 H22 Cl2 Cu N2'

_space_group_crystal_system      monoclinic
_space_group_name_H-M_alt        'P 1 2_1/c 1'
_space_group_IT_number           14

loop_
_symmetry_equiv_pos_site_id
_symmetry_equiv_pos_as_xyz
1 x,y,z
2 -x,-y,-z
3 x,-y+1/2,z+1/2
4 -x,y+1/2,-z+1/2

_cell_length_a                      10.72557540
_cell_length_b                      12.27919344
_cell_length_c                      21.31651973
_cell_angle_alpha                   90.00000000
_cell_angle_beta                    77.26834283
_cell_angle_gamma                   90.00000000
_cell_volume                      2738.38967072
_cell_formula_units_Z                4

loop_
_atom_site_label
_atom_site_type_symbol
_atom_site_fract_x
_atom_site_fract_y
_atom_site_fract_z
Cl1    Cl      0.00528858      0.49372396      0.20230985
Cu1    Cu     -0.00442128      0.41406512      0.10965826
Cl2    Cl     -0.14703708      0.54137355      0.08685498
N1     N      -0.03676032      0.32986427      0.03505409
C1     C      -0.09894005      0.23923017      0.03584231
C2     C      -0.12126072      0.18707460     -0.02338274
C3     C      -0.22028137      0.11056659     -0.02000088
C4     C      -0.24669679      0.06615183     -0.07588533
C5     C      -0.17472927      0.09741468     -0.13601100
C6     C      -0.07628131      0.17340024     -0.13990505
C7     C      -0.04904400      0.21758282     -0.08436415
C8     C      -0.15115556      0.19049335      0.10009675
C9     C      -0.13038193      0.08057292      0.11304855
C10    C      -0.16911901      0.04064694      0.17558388
C11    C      -0.23017287      0.10892872      0.22542930
C12    C      -0.25445153      0.21730246      0.21251021
C13    C      -0.21492486      0.25818516      0.15026436
N2     N       0.13201220      0.30846198      0.12110297
C14    C       0.25062577      0.31950682      0.12483138
C15    C       0.31499851      0.23066574      0.15277616
C16    C       0.43810376      0.19496691      0.12233849
C17    C       0.49525892      0.10963025      0.14867884
C18    C       0.43220632      0.06120772      0.20635394
C19    C       0.31075042      0.09706010      0.23742157
C20    C       0.25180828      0.18050621      0.21024803
C21    C       0.32094370      0.42079507      0.10340754
C22    C       0.28728733      0.48637205      0.05566759
C23    C       0.34996663      0.58460659      0.03816718
C24    C       0.44702480      0.61887846      0.06785400
C25    C       0.48318836      0.55345919      0.11446099
C26    C       0.42100111      0.45479018      0.13191786
H1     H      -0.00294100      0.36555461     -0.00926645
H2     H       0.09573308      0.23310421      0.13572632
H3     H      -0.27776553      0.08673310      0.02669508
H4     H      -0.32390381      0.00718682     -0.07259627
H5     H      -0.19330025      0.06214821     -0.17994188
H6     H      -0.02069060      0.19786461     -0.18693861
H7     H       0.02830223      0.27684282     -0.08889757
H8     H      -0.08010600      0.02738412      0.07473857
H9     H      -0.14844627     -0.04340653      0.18599755
H10    H      -0.25704481      0.07748182      0.27428789
H11    H      -0.30335064      0.27048330      0.25113628
H12    H      -0.23472986      0.34265825      0.13978475
H13    H       0.48801348      0.23387262      0.07786945
H14    H       0.59049757      0.08171305      0.12508296
H15    H       0.47900271     -0.00409028      0.22717306
H16    H       0.26015696      0.06091730      0.28263006
H17    H       0.15662769      0.20779308      0.23457944
H18    H       0.21507320      0.45913294      0.03023806
H19    H       0.32358319      0.63363804      0.00051767
H20    H       0.49599976      0.69597280      0.05413392
H21    H       0.56092861      0.57881816      0.13657917
H22    H       0.44844348      0.40413007      0.16864134
