# Supplementary material for: The seventh blind test of crystal structure prediction: structure ranking methods
Source: Acta Crystallogr B Struct Sci Cryst Eng Mater. 2024 Oct 17;80(Pt 6):548–74. doi: 10.1107/S2052520624008679 (PMC11789160; doi:10.1107/S2052520624008679)
Supplement: Supplementary file 3 [file b-80-00548-sup3.zip › SI-C_theoretical_structures_CCDC_lists_and_predictions/ranked_structure_sets/Group10_XtalPi/XXVIII-2-XtalPi_6/XXVIII-2-XtalPi/XXVIII_structure_156_X129.cif]

data_XXVIII_structure_156_X129

_chemical_formula_sum            'C26 H22 Cl2 Cu N2'

_space_group_crystal_system      orthorhombic
_space_group_name_H-M_alt        'P 2_1 2_1 2_1'
_space_group_IT_number           19

loop_
_symmetry_equiv_pos_site_id
_symmetry_equiv_pos_as_xyz
1 x,y,z
2 -x+1/2,-y,z+1/2
3 -x,y+1/2,-z+1/2
4 x+1/2,-y+1/2,-z

_cell_length_a                       5.32830600
_cell_length_b                      13.58183732
_cell_length_c                      33.34090100
_cell_angle_alpha                   90.00000000
_cell_angle_beta                    90.00000000
_cell_angle_gamma                   90.00000000
_cell_volume                      2412.82050108
_cell_formula_units_Z                4

loop_
_atom_site_label
_atom_site_type_symbol
_atom_site_fract_x
_atom_site_fract_y
_atom_site_fract_z
Cl1    Cl      0.98355714      0.30079671      0.18957265
Cu1    Cu      0.72525996      0.31432328      0.13348155
Cl2    Cl      0.44907046      0.33072553      0.07986634
N1     N       0.88618270      0.43514185      0.11498747
C1     C       0.87433689      0.52620494      0.12657194
C2     C       0.73025689      0.55160559      0.16305184
C3     C       0.51122845      0.49969654      0.17320667
C4     C       0.38102598      0.52165086      0.20830103
C5     C       0.46801921      0.59575642      0.23379943
C6     C       0.68717512      0.64726417      0.22431762
C7     C       0.81621870      0.62592063      0.18900372
C8     C       0.99965855      0.60515471      0.10295919
C9     C       1.21697045      0.58479431      0.08045377
C10    C       1.32324028      0.65714477      0.05617124
C11    C       1.21511997      0.75075567      0.05385432
C12    C       1.00043202      0.77197431      0.07625467
C13    C       0.89404938      0.69991205      0.10075791
N2     N       0.56779074      0.19127658      0.14950004
C14    C       0.56236012      0.10390360      0.13367312
C15    C       0.69321735      0.08562659      0.09536642
C16    C       0.59074194      0.01946201      0.06736594
C17    C       0.69907268      0.00899571      0.02954578
C18    C       0.91262079      0.06318109      0.01931273
C19    C       1.01948264      0.12738864      0.04727912
C20    C       0.91094609      0.13828580      0.08498627
C21    C       0.42556548      0.02303223      0.15406886
C22    C       0.20847600      0.04298586      0.17665469
C23    C       0.09432666     -0.03139200      0.19884634
C24    C       0.19441714     -0.12639914      0.19901958
C25    C       0.40622223     -0.14736924      0.17591208
C26    C       0.52081808     -0.07345498      0.15344031
H1     H       0.36385188      0.61413989      0.26096007
H2     H       0.21086568      0.48034097      0.21510705
H3     H       0.75821336      0.70407838      0.24450283
H4     H       0.43648405      0.44347601      0.15305279
H5     H       0.98766571      0.66575718      0.18174416
H6     H       0.98732715      0.42396553      0.08920971
H7     H       1.30506663      0.51218849      0.08214993
H8     H       0.72387690      0.71632739      0.11754935
H9     H       1.49246598      0.64055993      0.03908782
H10    H       0.91429739      0.84466834      0.07433814
H11    H       0.47367773      0.19697988      0.17618645
H12    H       1.29878279      0.80699798      0.03469551
H13    H       0.42055167     -0.02096387      0.07487751
H14    H       0.99981023      0.18742229      0.10671054
H15    H       0.12871785      0.11713814      0.17701227
H16    H       0.69058474     -0.08941402      0.13644456
H17    H       0.61453679     -0.04067562      0.00768373
H18    H       1.18653408      0.16996687      0.03984947
H19    H      -0.07288131     -0.01520519      0.21642559
H20    H       0.48562617     -0.22125198      0.17615657
H21    H       0.99345727      0.05743687     -0.01064152
H22    H       0.10975364     -0.18311526      0.21777760
