# Supplementary material for: The seventh blind test of crystal structure prediction: structure ranking methods
Source: Acta Crystallogr B Struct Sci Cryst Eng Mater. 2024 Oct 17;80(Pt 6):548–74. doi: 10.1107/S2052520624008679 (PMC11789160; doi:10.1107/S2052520624008679)
Supplement: Supplementary file 3 [file b-80-00548-sup3.zip › SI-C_theoretical_structures_CCDC_lists_and_predictions/ranked_structure_sets/Group10_XtalPi/XXVIII-2-XtalPi_6/XXVIII-2-XtalPi/XXVIII_structure_157_X183.cif]

data_XXVIII_structure_157_X183

_chemical_formula_sum            'C26 H22 Cl2 Cu N2'

_space_group_crystal_system      triclinic
_space_group_name_H-M_alt        'P -1'
_space_group_IT_number           2

loop_
_symmetry_equiv_pos_site_id
_symmetry_equiv_pos_as_xyz
1 x,y,z
2 -x,-y,-z

_cell_length_a                      10.13884129
_cell_length_b                      11.21694428
_cell_length_c                      12.58028739
_cell_angle_alpha                   91.76678210
_cell_angle_beta                   110.86592620
_cell_angle_gamma                  111.10944968
_cell_volume                      1226.22049487
_cell_formula_units_Z                2

loop_
_atom_site_label
_atom_site_type_symbol
_atom_site_fract_x
_atom_site_fract_y
_atom_site_fract_z
Cl1    Cl      0.56680460      0.81865691     -0.03614451
Cu1    Cu      0.71900378      0.71917262      0.07211201
Cl2    Cl      0.73886869      0.56437387      0.18474180
N1     N       0.66315029      0.60226753     -0.06922072
C1     C       0.74449943      0.58532039     -0.12327678
C2     C       0.91107733      0.66449064     -0.07979905
C3     C       0.97016663      0.79597365     -0.02877464
C4     C       1.12694482      0.87171103      0.01040497
C5     C       1.22678098      0.81655162      0.00133418
C6     C       1.16965873      0.68593126     -0.04877168
C7     C       1.01226178      0.61057252     -0.09061640
C8     C       0.67002342      0.48995629     -0.23288429
C9     C       0.71772180      0.51961934     -0.32455500
C10    C       0.63985264      0.43499895     -0.43082136
C11    C       0.51526015      0.31909560     -0.44616907
C12    C       0.46947227      0.28772220     -0.35470091
C13    C       0.54609574      0.37234013     -0.24862128
N2     N       0.79634089      0.86632706      0.19919158
C14    C       0.92458214      0.96320213      0.26203760
C15    C       1.07459863      0.96117940      0.27574181
C16    C       1.19471253      1.07532032      0.27747968
C17    C       1.33640653      1.07405048      0.29016873
C18    C       1.36144239      0.96001979      0.30542613
C19    C       1.24283645      0.84641749      0.30402991
C20    C       1.09939544      0.84604586      0.28764500
C21    C       0.92191184      1.07798013      0.32192222
C22    C       0.80120247      1.11901720      0.27208326
C23    C       0.79842486      1.22635886      0.32866303
C24    C       0.91456289      1.29260439      0.43672893
C25    C       1.03490572      1.25259814      0.48758948
C26    C       1.03917612      1.14667950      0.43006314
H1     H       1.34944721      0.87631982      0.03104502
H2     H       1.17311550      0.97435892      0.04732920
H3     H       1.24709870      0.64341865     -0.05804959
H4     H       0.89117428      0.83959802     -0.02470129
H5     H       0.96790471      0.50900036     -0.13053504
H6     H       0.54589255      0.54994783     -0.11051808
H7     H       0.81467076      0.61010082     -0.31297766
H8     H       0.51149674      0.34744366     -0.17684890
H9     H       0.67574444      0.46027932     -0.50203793
H10    H       0.37357505      0.19631522     -0.36624944
H11    H       0.70235855      0.88172495      0.19844421
H12    H       0.45466228      0.25230948     -0.52882359
H13    H       1.17525114      1.16430906      0.26606561
H14    H       1.00626413      0.75692483      0.28501250
H15    H       0.71252123      1.07069441      0.18615255
H16    H       1.13255342      1.11506238      0.46944410
H17    H       1.42640419      1.16129321      0.28591775
H18    H       1.26190666      0.75728013      0.31514417
H19    H       0.70714123      1.25965774      0.28630617
H20    H       1.12496217      1.30384976      0.57237625
H21    H       1.47322176      0.95977887      0.31721664
H22    H       0.91185221      1.37602201      0.48146215
