# Supplementary material for: The seventh blind test of crystal structure prediction: structure ranking methods
Source: Acta Crystallogr B Struct Sci Cryst Eng Mater. 2024 Oct 17;80(Pt 6):548–74. doi: 10.1107/S2052520624008679 (PMC11789160; doi:10.1107/S2052520624008679)
Supplement: Supplementary file 3 [file b-80-00548-sup3.zip › SI-C_theoretical_structures_CCDC_lists_and_predictions/ranked_structure_sets/Group10_XtalPi/XXVIII-2-XtalPi_6/XXVIII-2-XtalPi/XXVIII_structure_158_X178.cif]

data_XXVIII_structure_158_X178

_chemical_formula_sum            'C26 H22 Cl2 Cu N2'

_space_group_crystal_system      monoclinic
_space_group_name_H-M_alt        'P 1 2_1/c 1'
_space_group_IT_number           14

loop_
_symmetry_equiv_pos_site_id
_symmetry_equiv_pos_as_xyz
1 x,y,z
2 -x,-y,-z
3 x,-y+1/2,z+1/2
4 -x,y+1/2,-z+1/2

_cell_length_a                      18.46975208
_cell_length_b                       9.61156343
_cell_length_c                      15.07447763
_cell_angle_alpha                   90.00000000
_cell_angle_beta                   103.25539993
_cell_angle_gamma                   90.00000000
_cell_volume                      2604.77264111
_cell_formula_units_Z                4

loop_
_atom_site_label
_atom_site_type_symbol
_atom_site_fract_x
_atom_site_fract_y
_atom_site_fract_z
Cl1    Cl      0.31047826      0.57795788      0.90975518
Cu1    Cu      0.24608051      0.54239122      0.76486952
Cl2    Cl      0.18050810      0.36213833      0.80402362
N1     N       0.17357265      0.54705519      0.64534999
C1     C       0.14662904      0.64167653      0.58510221
C2     C       0.09984267      0.60206771      0.49517687
C3     C       0.04209614      0.68954268      0.44962614
C4     C      -0.00314414      0.64954641      0.36635005
C5     C       0.00846296      0.52199533      0.32729955
C6     C       0.06576318      0.43432176      0.37183657
C7     C       0.11127547      0.47427970      0.45494265
C8     C       0.16124073      0.79005371      0.60698521
C9     C       0.17271667      0.88355799      0.53990232
C10    C       0.18691639      1.02359813      0.56082575
C11    C       0.18928503      1.07175512      0.64883744
C12    C       0.17762057      0.97953371      0.71606291
C13    C       0.16364229      0.83947443      0.69548548
N2     N       0.32206412      0.66028301      0.72743587
C14    C       0.35688467      0.66045525      0.66165675
C15    C       0.40862611      0.77464075      0.65312083
C16    C       0.47029619      0.75072370      0.61504529
C17    C       0.51959886      0.85836089      0.60944454
C18    C       0.50822848      0.99084466      0.64174145
C19    C       0.44734500      1.01562570      0.68009013
C20    C       0.39765766      0.90870043      0.68524885
C21    C       0.34553763      0.54380809      0.59616532
C22    C       0.34082501      0.40676030      0.62701751
C23    C       0.32847451      0.29675087      0.56519187
C24    C       0.32000296      0.32193785      0.47202451
C25    C       0.32516680      0.45789647      0.44122250
C26    C       0.33845450      0.56857174      0.50262893
H1     H       0.15404733      0.44908577      0.62690609
H2     H       0.33823097      0.73822501      0.77404647
H3     H       0.03198709      0.78796945      0.48054311
H4     H      -0.04840167      0.71675361      0.33163010
H5     H      -0.02755935      0.49208015      0.26218059
H6     H       0.07614021      0.33534502      0.34154714
H7     H       0.15748867      0.40729027      0.48745149
H8     H       0.17274466      0.84662804      0.47163937
H9     H       0.19649599      1.09320890      0.50756676
H10    H       0.19978460      1.18110987      0.66661711
H11    H       0.17830476      1.01820298      0.78415026
H12    H       0.15252647      0.76826038      0.74718016
H13    H       0.47969797      0.64717638      0.59044596
H14    H       0.56709076      0.84007502      0.57942128
H15    H       0.54703217      1.07381055      0.63572500
H16    H       0.43818821      1.11922433      0.70480802
H17    H       0.34834246      0.93045065      0.71132082
H18    H       0.34864362      0.38714610      0.69993513
H19    H       0.32554488      0.19034752      0.58895664
H20    H       0.30810088      0.23553269      0.42400315
H21    H       0.31790289      0.47793025      0.36849527
H22    H       0.34085425      0.67490401      0.47797673
