# Supplementary material for: The seventh blind test of crystal structure prediction: structure ranking methods
Source: Acta Crystallogr B Struct Sci Cryst Eng Mater. 2024 Oct 17;80(Pt 6):548–74. doi: 10.1107/S2052520624008679 (PMC11789160; doi:10.1107/S2052520624008679)
Supplement: Supplementary file 3 [file b-80-00548-sup3.zip › SI-C_theoretical_structures_CCDC_lists_and_predictions/ranked_structure_sets/Group10_XtalPi/XXVIII-2-XtalPi_6/XXVIII-2-XtalPi/XXVIII_structure_159_X481.cif]

data_XXVIII_structure_159_X481

_chemical_formula_sum            'C26 H22 Cl2 Cu N2'

_space_group_crystal_system      orthorhombic
_space_group_name_H-M_alt        'P 2_1/b 2_1/c 2_1/a'
_space_group_IT_number           61

loop_
_symmetry_equiv_pos_site_id
_symmetry_equiv_pos_as_xyz
1 x,y,z
2 -x,-y,-z
3 -x+1/2,y+1/2,z
4 x+1/2,y,-z+1/2
5 x,-y+1/2,z+1/2
6 -x+1/2,-y,z+1/2
7 -x,y+1/2,-z+1/2
8 x+1/2,-y+1/2,-z

_cell_length_a                      19.67447669
_cell_length_b                       8.26087502
_cell_length_c                      29.23986193
_cell_angle_alpha                   90.00000000
_cell_angle_beta                    90.00000000
_cell_angle_gamma                   90.00000000
_cell_volume                      4752.30777161
_cell_formula_units_Z                8

loop_
_atom_site_label
_atom_site_type_symbol
_atom_site_fract_x
_atom_site_fract_y
_atom_site_fract_z
Cl1    Cl      0.05563513      0.30693080      0.37439616
Cu1    Cu      0.16819971      0.22525448      0.37456268
Cl2    Cl      0.26780512      0.07100979      0.37595110
N1     N       0.17174402      0.26580776      0.30841377
C1     C       0.14920263      0.20562180      0.27029149
C2     C       0.12350228      0.03775944      0.26729800
C3     C       0.09247516     -0.02117617      0.22713731
C4     C       0.06789000     -0.17908772      0.22477382
C5     C       0.07552974     -0.28311456      0.26206580
C6     C       0.10829738     -0.22873847      0.30157865
C7     C       0.13171168     -0.07009642      0.30418968
C8     C       0.15064913      0.31186774      0.22897855
C9     C       0.09176948      0.34380496      0.20327387
C10    C       0.09374847      0.45123742      0.16650532
C11    C       0.15446256      0.52877695      0.15512402
C12    C       0.21310534      0.49873803      0.18064931
C13    C       0.21141199      0.39086683      0.21730081
N2     N       0.16971255      0.25859165      0.44084166
C14    C       0.14800509      0.19291429      0.47844230
C15    C       0.12205333      0.02516136      0.48037860
C16    C       0.10109967     -0.04338443      0.52225644
C17    C       0.07791489     -0.20246880      0.52452968
C18    C       0.07740026     -0.29857685      0.48525623
C19    C       0.09867153     -0.23354196      0.44350548
C20    C       0.11995489     -0.07323628      0.44108275
C21    C       0.15045451      0.29360254      0.52077639
C22    C       0.09227007      0.31682348      0.54784109
C23    C       0.09401706      0.42056235      0.58543033
C24    C       0.15410309      0.50131273      0.59660687
C25    C       0.21223446      0.47887469      0.56994497
C26    C       0.21054141      0.37602089      0.53215028
H1     H       0.05670038     -0.40698795      0.26020571
H2     H       0.04210108     -0.21968132      0.19380292
H3     H       0.11694953     -0.31099296      0.33013180
H4     H       0.08733457      0.05650404      0.19732756
H5     H       0.15963339     -0.03183189      0.33446096
H6     H       0.18836103      0.38321250      0.30532044
H7     H       0.04353567      0.28920771      0.21293986
H8     H       0.25754022      0.36650204      0.23681971
H9     H       0.04725295      0.47717594      0.14751478
H10    H       0.26040195      0.56017128      0.17209930
H11    H       0.18603737      0.37575517      0.44509948
H12    H       0.15600710      0.61400234      0.12666244
H13    H       0.10314482      0.02785354      0.55350023
H14    H       0.13680303     -0.02501125      0.40839487
H15    H       0.04493012      0.25678708      0.53873716
H16    H       0.25618401      0.35790524      0.51159423
H17    H       0.06003403     -0.25123201      0.55700070
H18    H       0.09939006     -0.30904538      0.41296188
H19    H       0.04786566      0.44113369      0.60530968
H20    H       0.25904221      0.54250745      0.57846669
H21    H       0.06066625     -0.42419579      0.48709465
H22    H       0.15543791      0.58293196      0.62590448
