# Supplementary material for: The seventh blind test of crystal structure prediction: structure ranking methods
Source: Acta Crystallogr B Struct Sci Cryst Eng Mater. 2024 Oct 17;80(Pt 6):548–74. doi: 10.1107/S2052520624008679 (PMC11789160; doi:10.1107/S2052520624008679)
Supplement: Supplementary file 3 [file b-80-00548-sup3.zip › SI-C_theoretical_structures_CCDC_lists_and_predictions/ranked_structure_sets/Group10_XtalPi/XXVIII-2-XtalPi_6/XXVIII-2-XtalPi/XXVIII_structure_15_X283.cif]

data_XXVIII_structure_15_X283

_chemical_formula_sum            'C26 H22 Cl2 Cu N2'

_space_group_crystal_system      monoclinic
_space_group_name_H-M_alt        'P 1 2_1/c 1'
_space_group_IT_number           14

loop_
_symmetry_equiv_pos_site_id
_symmetry_equiv_pos_as_xyz
1 x,y,z
2 -x,-y,-z
3 x,-y+1/2,z+1/2
4 -x,y+1/2,-z+1/2

_cell_length_a                       8.65668159
_cell_length_b                      14.38639647
_cell_length_c                      19.74987543
_cell_angle_alpha                   90.00000000
_cell_angle_beta                   102.98775843
_cell_angle_gamma                   90.00000000
_cell_volume                      2396.69722779
_cell_formula_units_Z                4

loop_
_atom_site_label
_atom_site_type_symbol
_atom_site_fract_x
_atom_site_fract_y
_atom_site_fract_z
Cl1    Cl     -0.07877864      0.25736239      0.39255178
Cu1    Cu      0.04783063      0.11606991      0.42010916
Cl2    Cl      0.18098778     -0.02562115      0.44359664
N1     N      -0.00676186      0.08474348      0.32124753
C1     C      -0.12974902      0.05814631      0.27472724
C2     C      -0.27771011      0.02549285      0.29156354
C3     C      -0.39000159     -0.02176573      0.24033383
C4     C      -0.53016335     -0.05514924      0.25476159
C5     C      -0.56121783     -0.04167768      0.32044956
C6     C      -0.45023612      0.00440612      0.37184969
C7     C      -0.30982101      0.03756978      0.35776136
C8     C      -0.11902733      0.06413338      0.20056979
C9     C      -0.21565260      0.12787698      0.15658590
C10    C      -0.19584384      0.14213647      0.08932690
C11    C      -0.08221382      0.09129254      0.06472197
C12    C       0.01180912      0.02638302      0.10785866
C13    C      -0.00505774      0.01336799      0.17585275
N2     N       0.10592064      0.14859178      0.51805674
C14    C       0.20595562      0.20895517      0.55080808
C15    C       0.31094514      0.25622592      0.51119077
C16    C       0.30466830      0.35278565      0.50156002
C17    C       0.39851325      0.39534104      0.46164126
C18    C       0.50401869      0.34235712      0.43352394
C19    C       0.51321285      0.24634230      0.44402929
C20    C       0.41501837      0.20305621      0.48174471
C21    C       0.22234844      0.23060284      0.62539135
C22    C       0.35807906      0.27734172      0.66227030
C23    C       0.37920157      0.29486645      0.73313345
C24    C       0.26393751      0.26659432      0.76810717
C25    C       0.12684753      0.22165511      0.73184645
C26    C       0.10610523      0.20352985      0.66116757
H1     H      -0.67067300     -0.06680770      0.33269129
H2     H      -0.61466359     -0.09281547      0.21487865
H3     H      -0.47351124      0.01410194      0.42333925
H4     H      -0.36513680     -0.03373361      0.18939261
H5     H      -0.22594602      0.07407796      0.39855248
H6     H       0.08287461      0.10643471      0.29869777
H7     H      -0.30213777      0.16855208      0.17642305
H8     H       0.06914829     -0.03707776      0.20947849
H9     H      -0.26790671      0.19363747      0.05602584
H10    H       0.09920657     -0.01490275      0.08910338
H11    H       0.03734417      0.11382978      0.54646263
H12    H      -0.06689117      0.10423541      0.01218588
H13    H       0.22347820      0.39416823      0.52404777
H14    H       0.41990619      0.12801238      0.48954535
H15    H       0.44804032      0.29890988      0.63486026
H16    H      -0.00166005      0.16845991      0.63375502
H17    H       0.38912316      0.47013025      0.45285810
H18    H       0.59809391      0.20584011      0.42307381
H19    H       0.48591998      0.33003088      0.76130617
H20    H       0.03634187      0.20136445      0.75953990
H21    H       0.58119043      0.37550089      0.40398293
H22    H       0.28179368      0.27811399      0.82392306
