# Supplementary material for: The seventh blind test of crystal structure prediction: structure ranking methods
Source: Acta Crystallogr B Struct Sci Cryst Eng Mater. 2024 Oct 17;80(Pt 6):548–74. doi: 10.1107/S2052520624008679 (PMC11789160; doi:10.1107/S2052520624008679)
Supplement: Supplementary file 3 [file b-80-00548-sup3.zip › SI-C_theoretical_structures_CCDC_lists_and_predictions/ranked_structure_sets/Group10_XtalPi/XXVIII-2-XtalPi_6/XXVIII-2-XtalPi/XXVIII_structure_160_X128.cif]

data_XXVIII_structure_160_X128

_chemical_formula_sum            'C26 H22 Cl2 Cu N2'

_space_group_crystal_system      triclinic
_space_group_name_H-M_alt        'P -1'
_space_group_IT_number           2

loop_
_symmetry_equiv_pos_site_id
_symmetry_equiv_pos_as_xyz
1 x,y,z
2 -x,-y,-z

_cell_length_a                       9.39900333
_cell_length_b                      10.84623314
_cell_length_c                      14.85614262
_cell_angle_alpha                  110.77410827
_cell_angle_beta                   106.13167867
_cell_angle_gamma                   65.22902658
_cell_volume                      1270.75440635
_cell_formula_units_Z                2

loop_
_atom_site_label
_atom_site_type_symbol
_atom_site_fract_x
_atom_site_fract_y
_atom_site_fract_z
Cl1    Cl      0.70150284      0.48848526      0.44996010
Cu1    Cu      0.49071449      0.57608262      0.33579254
Cl2    Cl      0.26790576      0.67993970      0.23541572
N1     N       0.57087619      0.72631369      0.35756864
C1     C       0.66811345      0.75024097      0.32423912
C2     C       0.73333404      0.65540607      0.23403584
C3     C       0.64420332      0.58367547      0.15794396
C4     C       0.70713808      0.49437685      0.07327045
C5     C       0.85992382      0.47330510      0.06362114
C6     C       0.94927742      0.54398922      0.13872688
C7     C       0.88596848      0.63571959      0.22291283
C8     C       0.71268763      0.87640883      0.37787996
C9     C       0.73181600      0.92070996      0.48027754
C10    C       0.76461027      1.04359271      0.53134054
C11    C       0.77690873      1.12483711      0.48092541
C12    C       0.75956817      1.08104060      0.37939586
C13    C       0.72956573      0.95701659      0.32810724
N2     N       0.40145990      0.44039202      0.33115756
C14    C       0.37987359      0.33311180      0.26233965
C15    C       0.45819255      0.27757998      0.17503670
C16    C       0.37908991      0.23078807      0.08180736
C17    C       0.45584877      0.17660705      0.00080964
C18    C       0.61345082      0.16416540      0.01204520
C19    C       0.69340645      0.20936542      0.10453465
C20    C       0.61550209      0.26785532      0.18541362
C21    C       0.27966189      0.26271600      0.26933138
C22    C       0.14534043      0.34145371      0.31635375
C23    C       0.04958328      0.27592526      0.32187439
C24    C       0.08817113      0.13038780      0.28131841
C25    C       0.22302948      0.05013387      0.23589237
C26    C       0.31722098      0.11625727      0.22914255
H1     H       0.90775339      0.40268461     -0.00301068
H2     H       0.63703185      0.44049885      0.01402830
H3     H       1.06871509      0.52964399      0.13306520
H4     H       0.52401657      0.60144181      0.16487179
H5     H       0.95731624      0.69046521      0.28045908
H6     H       0.52965665      0.80500232      0.41776380
H7     H       0.72613632      0.85598984      0.52019614
H8     H       0.71663966      0.92322459      0.24883449
H9     H       0.78122463      1.07702146      0.61071262
H10    H       0.76840492      1.14489260      0.34029335
H11    H       0.35736681      0.46291277      0.39396733
H12    H       0.80076167      1.22185844      0.52038369
H13    H       0.25681878      0.23855752      0.07297461
H14    H       0.67704960      0.30435775      0.25775655
H15    H       0.11380410      0.45507554      0.34713801
H16    H       0.42227060      0.05440338      0.19370795
H17    H       0.39207851      0.14337213     -0.07133597
H18    H       0.81632897      0.20011173      0.11387090
H19    H      -0.05474521      0.33903584      0.35824499
H20    H       0.25459885     -0.06408561      0.20735553
H21    H       0.67430808      0.11957512     -0.05115343
H22    H       0.01410467      0.07836729      0.28581457
