# Supplementary material for: The seventh blind test of crystal structure prediction: structure ranking methods
Source: Acta Crystallogr B Struct Sci Cryst Eng Mater. 2024 Oct 17;80(Pt 6):548–74. doi: 10.1107/S2052520624008679 (PMC11789160; doi:10.1107/S2052520624008679)
Supplement: Supplementary file 3 [file b-80-00548-sup3.zip › SI-C_theoretical_structures_CCDC_lists_and_predictions/ranked_structure_sets/Group10_XtalPi/XXVIII-2-XtalPi_6/XXVIII-2-XtalPi/XXVIII_structure_161_X403.cif]

data_XXVIII_structure_161_X403

_chemical_formula_sum            'C26 H22 Cl2 Cu N2'

_space_group_crystal_system      monoclinic
_space_group_name_H-M_alt        'C 1 2/c 1'
_space_group_IT_number           15

loop_
_symmetry_equiv_pos_site_id
_symmetry_equiv_pos_as_xyz
1 x,y,z
2 -x,-y,-z
3 x,-y,z+1/2
4 -x,y,-z+1/2
5 x+1/2,y+1/2,z
6 -x+1/2,-y+1/2,-z
7 x+1/2,-y+1/2,z+1/2
8 -x+1/2,y+1/2,-z+1/2

_cell_length_a                      18.69531267
_cell_length_b                       8.61665745
_cell_length_c                      32.74353506
_cell_angle_alpha                   90.00000000
_cell_angle_beta                    79.66062067
_cell_angle_gamma                   90.00000000
_cell_volume                      5189.04134969
_cell_formula_units_Z                8

loop_
_atom_site_label
_atom_site_type_symbol
_atom_site_fract_x
_atom_site_fract_y
_atom_site_fract_z
Cl1    Cl      0.14695604      0.28225063      0.17388496
Cu1    Cu      0.20533785      0.14412785      0.12019374
Cl2    Cl      0.10389308      0.03773522      0.10376355
N1     N       0.25616406      0.09264395      0.06243683
C1     C       0.31506488      0.13810753      0.03788494
C2     C       0.34563390      0.04821558      0.00035171
C3     C       0.37990028      0.12320674     -0.03610534
C4     C       0.40492650      0.03768454     -0.07200982
C5     C       0.39758648     -0.12375472     -0.07172187
C6     C       0.36466448     -0.19938285     -0.03535609
C7     C       0.33856692     -0.11444209      0.00034709
C8     C       0.35109067      0.28240554      0.04758501
C9     C       0.42732738      0.29287331      0.04133726
C10    C       0.46050085      0.42685809      0.05276937
C11    C       0.41830308      0.55277805      0.06968810
C12    C       0.34254079      0.54467107      0.07502919
C13    C       0.30888675      0.41022412      0.06427324
N2     N       0.29802791      0.15893458      0.14166792
C14    C       0.33250966      0.07403888      0.16469826
C15    C       0.39889484      0.13815505      0.17728997
C16    C       0.46078114      0.04606921      0.17784175
C17    C       0.52431108      0.11287025      0.18659809
C18    C       0.52694311      0.27148329      0.19492731
C19    C       0.46541401      0.36372989      0.19501101
C20    C       0.40190686      0.29758665      0.18635676
C21    C       0.30608405     -0.08295692      0.17788824
C22    C       0.26009417     -0.16481100      0.15582251
C23    C       0.23377065     -0.31102888      0.16876487
C24    C       0.25287767     -0.37876451      0.20409049
C25    C       0.29817675     -0.29905883      0.22648290
C26    C       0.32472197     -0.15256353      0.21345237
H1     H       0.23129949     -0.00034632      0.05136722
H2     H       0.32338935      0.26295176      0.13403888
H3     H       0.38506831      0.24921707     -0.03714699
H4     H       0.42890719      0.09858157     -0.10036117
H5     H       0.41750213     -0.19187147     -0.09951622
H6     H       0.36054774     -0.32566001     -0.03518929
H7     H       0.31420130     -0.17494104      0.02871035
H8     H       0.46049635      0.19421728      0.02859740
H9     H       0.51942227      0.43335886      0.04922914
H10    H       0.44486558      0.65640144      0.07891735
H11    H       0.30944770      0.64257167      0.08823893
H12    H       0.24976627      0.40399856      0.06832727
H13    H       0.45999313     -0.07738379      0.17063538
H14    H       0.57178792      0.03915786      0.18643914
H15    H       0.57685069      0.32369613      0.20134106
H16    H       0.46721948      0.48741242      0.20174129
H17    H       0.35363991      0.36962756      0.18727793
H18    H       0.24542165     -0.11421072      0.12790745
H19    H       0.19862216     -0.37420610      0.15132395
H20    H       0.23210375     -0.49384381      0.21365352
H21    H       0.31284727     -0.34855607      0.25450722
H22    H       0.35944409     -0.09131516      0.23147975
