# Supplementary material for: The seventh blind test of crystal structure prediction: structure ranking methods
Source: Acta Crystallogr B Struct Sci Cryst Eng Mater. 2024 Oct 17;80(Pt 6):548–74. doi: 10.1107/S2052520624008679 (PMC11789160; doi:10.1107/S2052520624008679)
Supplement: Supplementary file 3 [file b-80-00548-sup3.zip › SI-C_theoretical_structures_CCDC_lists_and_predictions/ranked_structure_sets/Group10_XtalPi/XXVIII-2-XtalPi_6/XXVIII-2-XtalPi/XXVIII_structure_162_X217.cif]

data_XXVIII_structure_162_X217

_chemical_formula_sum            'C26 H22 Cl2 Cu N2'

_space_group_crystal_system      monoclinic
_space_group_name_H-M_alt        'P 1 2_1/n 1'
_space_group_IT_number           14

loop_
_symmetry_equiv_pos_site_id
_symmetry_equiv_pos_as_xyz
1 x,y,z
2 -x,-y,-z
3 x+1/2,-y+1/2,z+1/2
4 -x+1/2,y+1/2,-z+1/2

_cell_length_a                      16.96127888
_cell_length_b                      10.74571640
_cell_length_c                      14.95755673
_cell_angle_alpha                   90.00000000
_cell_angle_beta                    76.28914857
_cell_angle_gamma                   90.00000000
_cell_volume                      2648.49606280
_cell_formula_units_Z                4

loop_
_atom_site_label
_atom_site_type_symbol
_atom_site_fract_x
_atom_site_fract_y
_atom_site_fract_z
Cl1    Cl      0.35953405      0.44876468      0.09286501
Cu1    Cu      0.27051520      0.31479702      0.05056163
Cl2    Cl      0.24421799      0.10489693      0.03769074
N1     N       0.33118273      0.33362947     -0.07696512
C1     C       0.31527986      0.38086374     -0.15058114
C2     C       0.38209398      0.40470040     -0.23251686
C3     C       0.37012886      0.38858340     -0.32168701
C4     C       0.43575277      0.39576832     -0.39798282
C5     C       0.51347859      0.42145110     -0.38644472
C6     C       0.52520504      0.44303411     -0.29831450
C7     C       0.46017666      0.43459039     -0.22180290
C8     C       0.23005602      0.40798166     -0.15191580
C9     C       0.20983616      0.51709221     -0.19326750
C10    C       0.12865744      0.54615673     -0.18753329
C11    C       0.06731305      0.46605868     -0.14192392
C12    C       0.08711674      0.35516964     -0.10365333
C13    C       0.16806789      0.32603983     -0.10832434
N2     N       0.18656706      0.32130769      0.16374187
C14    C       0.14623679      0.41066016      0.21314149
C15    C       0.09192027      0.38327440      0.30398919
C16    C       0.01919818      0.45017486      0.33501502
C17    C      -0.03447026      0.41904205      0.41778509
C18    C      -0.01509817      0.32286557      0.47181528
C19    C       0.05738991      0.25674867      0.44236375
C20    C       0.11037542      0.28608266      0.35869712
C21    C       0.15344979      0.53890055      0.17691715
C22    C       0.16131562      0.56062016      0.08253267
C23    C       0.17104355      0.68118306      0.04749095
C24    C       0.17294649      0.78178407      0.10615734
C25    C       0.16396584      0.76131510      0.20035059
C26    C       0.15399167      0.64079241      0.23571372
H1     H       0.39139021      0.31330844     -0.08375309
H2     H       0.17349821      0.23436420      0.19135302
H3     H       0.30968700      0.36724621     -0.33085416
H4     H       0.42613355      0.38009567     -0.46660933
H5     H       0.56546431      0.42488076     -0.44545597
H6     H       0.58530685      0.46670696     -0.28920462
H7     H       0.47008467      0.45280311     -0.15349366
H8     H       0.25772534      0.58006486     -0.22822867
H9     H       0.11305628      0.63171119     -0.21841456
H10    H       0.00383432      0.48935079     -0.13644184
H11    H       0.03917895      0.29150939     -0.06991963
H12    H       0.18399172      0.23976049     -0.07828546
H13    H       0.00421917      0.52561130      0.29332893
H14    H      -0.09165381      0.46896974      0.44073115
H15    H      -0.05657316      0.29873532      0.53706968
H16    H       0.07264742      0.18096273      0.48366048
H17    H       0.16702873      0.23440821      0.33718902
H18    H       0.15829117      0.48259112      0.03684596
H19    H       0.17722688      0.69603799     -0.02594332
H20    H       0.18225987      0.87627147      0.07881440
H21    H       0.16499309      0.83888664      0.24713673
H22    H       0.14917750      0.62490786      0.30883168
