# Supplementary material for: The seventh blind test of crystal structure prediction: structure ranking methods
Source: Acta Crystallogr B Struct Sci Cryst Eng Mater. 2024 Oct 17;80(Pt 6):548–74. doi: 10.1107/S2052520624008679 (PMC11789160; doi:10.1107/S2052520624008679)
Supplement: Supplementary file 3 [file b-80-00548-sup3.zip › SI-C_theoretical_structures_CCDC_lists_and_predictions/ranked_structure_sets/Group10_XtalPi/XXVIII-2-XtalPi_6/XXVIII-2-XtalPi/XXVIII_structure_163_X229.cif]

data_XXVIII_structure_163_X229

_chemical_formula_sum            'C26 H22 Cl2 Cu N2'

_space_group_crystal_system      monoclinic
_space_group_name_H-M_alt        'C 1 2/c 1'
_space_group_IT_number           15

loop_
_symmetry_equiv_pos_site_id
_symmetry_equiv_pos_as_xyz
1 x,y,z
2 -x,-y,-z
3 x,-y,z+1/2
4 -x,y,-z+1/2
5 x+1/2,y+1/2,z
6 -x+1/2,-y+1/2,-z
7 x+1/2,-y+1/2,z+1/2
8 -x+1/2,y+1/2,-z+1/2

_cell_length_a                      38.73683485
_cell_length_b                       5.53972723
_cell_length_c                      28.24415665
_cell_angle_alpha                   90.00000000
_cell_angle_beta                   124.86230333
_cell_angle_gamma                   90.00000000
_cell_volume                      4973.18482275
_cell_formula_units_Z                8

loop_
_atom_site_label
_atom_site_type_symbol
_atom_site_fract_x
_atom_site_fract_y
_atom_site_fract_z
Cl1    Cl      0.06835387      0.73404398      0.21343192
Cu1    Cu      0.12621574      0.47446929      0.26296527
Cl2    Cl      0.18503678      0.22216760      0.31372555
N1     N       0.14749414      0.62762332      0.33681589
C1     C       0.13692316      0.60853946      0.37273784
C2     C       0.10000576      0.46193022      0.35749580
C3     C       0.09059533      0.24397983      0.32702930
C4     C       0.05562217      0.10869839      0.31303866
C5     C       0.02909960      0.19107998      0.32825444
C6     C       0.03768227      0.41006615      0.35754949
C7     C       0.07321806      0.54256629      0.37280348
C8     C       0.16211470      0.72718882      0.43009459
C9     C       0.16601395      0.61669343      0.47775150
C10    C       0.19158468      0.71776271      0.53261209
C11    C       0.21286021      0.93382857      0.54075457
C12    C       0.20854473      1.04665163      0.49337170
C13    C       0.18389728      0.94383388      0.43859571
N2     N       0.10535398      0.31656408      0.18948019
C14    C       0.11610876      0.33222129      0.15364013
C15    C       0.15186432      0.48877243      0.16812466
C16    C       0.15987598      0.70392933      0.19916472
C17    C       0.19364302      0.85099798      0.21331740
C18    C       0.22012486      0.78562495      0.19677172
C19    C       0.21283523      0.57081925      0.16653715
C20    C       0.17895176      0.42361856      0.15209897
C21    C       0.09274440      0.19782024      0.09809886
C22    C       0.07127531     -0.01744892      0.09216492
C23    C       0.04933544     -0.14206449      0.04000278
C24    C       0.04818197     -0.05465461     -0.00729589
C25    C       0.06865951      0.16095298     -0.00224792
C26    C       0.09081741      0.28621004      0.04992772
H1     H       0.00148897      0.08568740      0.31661922
H2     H       0.04918748     -0.06073339      0.28975886
H3     H       0.01602881      0.48053866      0.36716232
H4     H       0.11136565      0.17530743      0.31560160
H5     H       0.07980165      0.71464792      0.39508691
H6     H       0.17430642      0.72626268      0.35212597
H7     H       0.14967243      0.44760948      0.47191296
H8     H       0.18105410      1.03527600      0.40222775
H9     H       0.19478112      0.62579557      0.56895298
H10    H       0.22408740      1.21859772      0.49916851
H11    H       0.07971648      0.20888586      0.17561766
H12    H       0.23274460      1.01493185      0.58355860
H13    H       0.13870888      0.76212720      0.21080988
H14    H       0.17390997      0.25388236      0.12952388
H15    H       0.07218326     -0.09215417      0.12868125
H16    H       0.10627649      0.45554474      0.05313026
H17    H       0.19888322      1.01653587      0.23737769
H18    H       0.23446212      0.51818695      0.15535182
H19    H       0.03316336     -0.30926790      0.03637984
H20    H       0.06741970      0.23284053     -0.03908138
H21    H       0.24676204      0.89919929      0.20782718
H22    H       0.03123626     -0.15317880     -0.04802119
