# Supplementary material for: The seventh blind test of crystal structure prediction: structure ranking methods
Source: Acta Crystallogr B Struct Sci Cryst Eng Mater. 2024 Oct 17;80(Pt 6):548–74. doi: 10.1107/S2052520624008679 (PMC11789160; doi:10.1107/S2052520624008679)
Supplement: Supplementary file 3 [file b-80-00548-sup3.zip › SI-C_theoretical_structures_CCDC_lists_and_predictions/ranked_structure_sets/Group10_XtalPi/XXVIII-2-XtalPi_6/XXVIII-2-XtalPi/XXVIII_structure_164_X450.cif]

data_XXVIII_structure_164_X450

_chemical_formula_sum            'C26 H22 Cl2 Cu N2'

_space_group_crystal_system      monoclinic
_space_group_name_H-M_alt        'P 1 2_1/n 1'
_space_group_IT_number           14

loop_
_symmetry_equiv_pos_site_id
_symmetry_equiv_pos_as_xyz
1 x,y,z
2 -x,-y,-z
3 x+1/2,-y+1/2,z+1/2
4 -x+1/2,y+1/2,-z+1/2

_cell_length_a                      10.15820034
_cell_length_b                      24.95265026
_cell_length_c                      10.25579194
_cell_angle_alpha                   90.00000000
_cell_angle_beta                    82.76490288
_cell_angle_gamma                   90.00000000
_cell_volume                      2578.87831112
_cell_formula_units_Z                4

loop_
_atom_site_label
_atom_site_type_symbol
_atom_site_fract_x
_atom_site_fract_y
_atom_site_fract_z
Cl1    Cl      0.19314539      0.35742304      0.58679386
Cu1    Cu      0.21622914      0.39290964      0.38226656
Cl2    Cl      0.19775439      0.47964913      0.44653888
N1     N       0.27029195      0.42014644      0.20132315
C1     C       0.36364822      0.40652150      0.10893631
C2     C       0.37092558      0.43048622     -0.02351642
C3     C       0.49374438      0.44513477     -0.09286643
C4     C       0.49926717      0.47008465     -0.21502889
C5     C       0.38272231      0.47837058     -0.27141278
C6     C       0.26029155      0.46254958     -0.20485241
C7     C       0.25391326      0.43974885     -0.08033326
C8     C       0.46158974      0.36561974      0.13636682
C9     C       0.50655368      0.32763186      0.03964994
C10    C       0.58783843      0.28557511      0.06954309
C11    C       0.62849804      0.28175932      0.19427390
C12    C       0.58886483      0.32062488      0.28922793
C13    C       0.50527887      0.36217532      0.26088385
N2     N       0.19995357      0.31809697      0.31453001
C14    C       0.12749181      0.29703155      0.23217043
C15    C       0.14578764      0.24042875      0.19036729
C16    C       0.03669706      0.20838898      0.16874523
C17    C       0.05467823      0.15436977      0.13638301
C18    C       0.18200411      0.13202093      0.12168067
C19    C       0.29153277      0.16374947      0.14071479
C20    C       0.27329336      0.21743869      0.17590957
C21    C       0.02647936      0.33093726      0.18076862
C22    C      -0.04233246      0.36964277      0.26264911
C23    C      -0.12982427      0.40483147      0.21280362
C24    C      -0.14934825      0.40187342      0.08047731
C25    C      -0.08361749      0.36287808     -0.00117272
C26    C       0.00315306      0.32720488      0.04885353
H1     H       0.21194917      0.45110116      0.17682170
H2     H       0.26250550      0.29154852      0.35164305
H3     H       0.58448138      0.43773098     -0.04927367
H4     H       0.59444966      0.48242424     -0.26790400
H5     H       0.38621867      0.49562753     -0.36951378
H6     H       0.17100843      0.46670218     -0.25273291
H7     H       0.15866553      0.42658008     -0.02927831
H8     H       0.47414199      0.33027465     -0.05749822
H9     H       0.61747944      0.25459549     -0.00288086
H10    H       0.69059088      0.24810520      0.21618264
H11    H       0.62293107      0.31871622      0.38563048
H12    H       0.47494948      0.39274321      0.33477508
H13    H      -0.06284864      0.22548694      0.17890122
H14    H      -0.03194116      0.13019500      0.12256769
H15    H       0.19676062      0.08990047      0.09501668
H16    H       0.39161792      0.14693095      0.12743219
H17    H       0.35940413      0.24214126      0.18827596
H18    H      -0.02849523      0.37149012      0.36638615
H19    H      -0.18245318      0.43458539      0.27734790
H20    H      -0.21658602      0.43004084      0.04155025
H21    H      -0.09894964      0.36046145     -0.10431422
H22    H       0.05607782      0.29737789     -0.01545910
