# Supplementary material for: The seventh blind test of crystal structure prediction: structure ranking methods
Source: Acta Crystallogr B Struct Sci Cryst Eng Mater. 2024 Oct 17;80(Pt 6):548–74. doi: 10.1107/S2052520624008679 (PMC11789160; doi:10.1107/S2052520624008679)
Supplement: Supplementary file 3 [file b-80-00548-sup3.zip › SI-C_theoretical_structures_CCDC_lists_and_predictions/ranked_structure_sets/Group10_XtalPi/XXVIII-2-XtalPi_6/XXVIII-2-XtalPi/XXVIII_structure_165_X188.cif]

data_XXVIII_structure_165_X188

_chemical_formula_sum            'C26 H22 Cl2 Cu N2'

_space_group_crystal_system      orthorhombic
_space_group_name_H-M_alt        'P c a 2_1'
_space_group_IT_number           29

loop_
_symmetry_equiv_pos_site_id
_symmetry_equiv_pos_as_xyz
1 x,y,z
2 x+1/2,-y,z
3 -x,-y,z+1/2
4 -x+1/2,y,z+1/2

_cell_length_a                      10.05968252
_cell_length_b                      14.14219220
_cell_length_c                      17.96045955
_cell_angle_alpha                   90.00000000
_cell_angle_beta                    90.00000000
_cell_angle_gamma                   90.00000000
_cell_volume                      2555.16208582
_cell_formula_units_Z                4

loop_
_atom_site_label
_atom_site_type_symbol
_atom_site_fract_x
_atom_site_fract_y
_atom_site_fract_z
Cl1    Cl      0.49944754      0.17840166      0.20868305
Cu1    Cu      0.37027367      0.24846983      0.29980858
Cl2    Cl      0.23764570      0.31530212      0.39103990
N1     N       0.45688457      0.16945844      0.37495532
C1     C       0.57375316      0.17297952      0.40574294
C2     C       0.65695117      0.25833268      0.39754230
C3     C       0.59732891      0.34796622      0.39068522
C4     C       0.67567943      0.42842171      0.38214992
C5     C       0.81416932      0.42070157      0.38051843
C6     C       0.87454521      0.33223699      0.38731256
C7     C       0.79638204      0.25162773      0.39609952
C8     C       0.62518821      0.09091906      0.44802262
C9     C       0.59676882     -0.00138069      0.42338058
C10    C       0.64590286     -0.07949202      0.46179591
C11    C       0.72413122     -0.06634951      0.52534411
C12    C       0.75271686      0.02494012      0.55036266
C13    C       0.70376086      0.10321662      0.51204003
N2     N       0.28661565      0.33006613      0.22527400
C14    C       0.16864221      0.33005548      0.19568515
C15    C       0.08231786      0.24622465      0.20369065
C16    C      -0.05657726      0.25578089      0.20788288
C17    C      -0.13725278      0.17669472      0.21817330
C18    C      -0.08011038      0.08698575      0.22348184
C19    C       0.05770222      0.07631988      0.21838538
C20    C       0.13859923      0.15523060      0.20856655
C21    C       0.11913433      0.41492669      0.15604511
C22    C       0.15172132      0.50532454      0.18328772
C23    C       0.10368658      0.58640475      0.14833165
C24    C       0.02261753      0.57827652      0.08542006
C25    C      -0.00948667      0.48888862      0.05761279
C26    C       0.03807160      0.40764202      0.09252327
H1     H       0.87391769      0.48463046      0.37482844
H2     H       0.63052587      0.49834361      0.37791410
H3     H       0.98263146      0.32566420      0.38556115
H4     H       0.48938857      0.35419066      0.39512787
H5     H       0.84385120      0.18264019      0.40054084
H6     H       0.40424922      0.11003224      0.38896092
H7     H       0.54008655     -0.01181792      0.37222328
H8     H       0.72596883      0.17422219      0.53205043
H9     H       0.62705999     -0.15086946      0.44134861
H10    H       0.81442422      0.03564922      0.59949817
H11    H       0.34163232      0.38853124      0.21160647
H12    H       0.76321114     -0.12755429      0.55503788
H13    H      -0.10137151      0.32578879      0.20475038
H14    H       0.24594009      0.14684778      0.20224777
H15    H       0.21065158      0.51195950      0.23400581
H16    H       0.01321188      0.33818545      0.07021709
H17    H      -0.24491075      0.18499313      0.22204037
H18    H       0.10020196      0.00546307      0.22125732
H19    H       0.12544213      0.65623194      0.17101203
H20    H      -0.07298384      0.48236190      0.00881001
H21    H      -0.14223538      0.02443476      0.23056757
H22    H      -0.01633862      0.64163804      0.05855546
