# Supplementary material for: The seventh blind test of crystal structure prediction: structure ranking methods
Source: Acta Crystallogr B Struct Sci Cryst Eng Mater. 2024 Oct 17;80(Pt 6):548–74. doi: 10.1107/S2052520624008679 (PMC11789160; doi:10.1107/S2052520624008679)
Supplement: Supplementary file 3 [file b-80-00548-sup3.zip › SI-C_theoretical_structures_CCDC_lists_and_predictions/ranked_structure_sets/Group10_XtalPi/XXVIII-2-XtalPi_6/XXVIII-2-XtalPi/XXVIII_structure_166_X355.cif]

data_XXVIII_structure_166_X355

_chemical_formula_sum            'C26 H22 Cl2 Cu N2'

_space_group_crystal_system      monoclinic
_space_group_name_H-M_alt        'P 1 2_1/c 1'
_space_group_IT_number           14

loop_
_symmetry_equiv_pos_site_id
_symmetry_equiv_pos_as_xyz
1 x,y,z
2 -x,-y,-z
3 x,-y+1/2,z+1/2
4 -x,y+1/2,-z+1/2

_cell_length_a                       5.57403250
_cell_length_b                      17.33129311
_cell_length_c                      25.33637235
_cell_angle_alpha                   90.00000000
_cell_angle_beta                    89.11301162
_cell_angle_gamma                   90.00000000
_cell_volume                      2447.33180199
_cell_formula_units_Z                4

loop_
_atom_site_label
_atom_site_type_symbol
_atom_site_fract_x
_atom_site_fract_y
_atom_site_fract_z
Cl1    Cl      0.43887083      0.19788266      0.40891798
Cu1    Cu      0.16038722      0.29689358      0.42152530
Cl2    Cl     -0.12001107      0.39775204      0.43156524
N1     N      -0.00869049      0.23366791      0.47352089
C1     C       0.05461571      0.21391052      0.52073212
C2     C       0.22835708      0.26413733      0.54821381
C3     C       0.41748372      0.23485793      0.57824335
C4     C       0.57444397      0.28538821      0.60309057
C5     C       0.54552346      0.36516900      0.59850032
C6     C       0.35682968      0.39478300      0.56909942
C7     C       0.19913993      0.34463073      0.54422598
C8     C      -0.04648735      0.14453371      0.54711938
C9     C      -0.03562043      0.13478406      0.60220322
C10    C      -0.13413025      0.06976005      0.62652980
C11    C      -0.24098594      0.01220231      0.59633325
C12    C      -0.25174959      0.02098377      0.54164408
C13    C      -0.15696595      0.08641780      0.51724868
N2     N       0.31909337      0.36121644      0.36848553
C14    C       0.30317880      0.36569577      0.31759220
C15    C       0.15730994      0.30852845      0.28876685
C16    C       0.23347947      0.28152671      0.23889579
C17    C       0.10032275      0.22595283      0.21242031
C18    C      -0.11246273      0.19754998      0.23495029
C19    C      -0.18979270      0.22408025      0.28439743
C20    C      -0.05581368      0.27903551      0.31114194
C21    C       0.42359787      0.42889744      0.28777711
C22    C       0.31803849      0.45890539      0.24209927
C23    C       0.41954448      0.52178389      0.21575298
C24    C       0.63007681      0.55519293      0.23431839
C25    C       0.73701720      0.52539836      0.27952023
C26    C       0.63539613      0.46290763      0.30621509
H1     H       0.67066686      0.40418601      0.61767002
H2     H       0.72134781      0.26217074      0.62601349
H3     H       0.32959605      0.45688651      0.56542950
H4     H       0.44500014      0.17277377      0.58133238
H5     H       0.05017196      0.36782775      0.52180014
H6     H      -0.15202629      0.20413477      0.45826633
H7     H       0.04757885      0.17898480      0.62631226
H8     H      -0.16317235      0.09110133      0.47438707
H9     H      -0.12895179      0.06396920      0.66932897
H10    H      -0.32975100     -0.02475978      0.51797748
H11    H       0.42279023      0.40332068      0.38514841
H12    H      -0.31264642     -0.04009130      0.61455031
H13    H       0.40018246      0.30296321      0.22129736
H14    H      -0.12245171      0.30086905      0.34905671
H15    H       0.15249422      0.43361441      0.22790393
H16    H       0.72310953      0.44029367      0.34128784
H17    H       0.16528113      0.20424803      0.17439699
H18    H      -0.35475001      0.20260778      0.30279967
H19    H       0.33357714      0.54489721      0.18076346
H20    H       0.90185530      0.55089729      0.29407127
H21    H      -0.21841285      0.15455551      0.21421531
H22    H       0.71058764      0.60419684      0.21363888
