# Supplementary material for: The seventh blind test of crystal structure prediction: structure ranking methods
Source: Acta Crystallogr B Struct Sci Cryst Eng Mater. 2024 Oct 17;80(Pt 6):548–74. doi: 10.1107/S2052520624008679 (PMC11789160; doi:10.1107/S2052520624008679)
Supplement: Supplementary file 3 [file b-80-00548-sup3.zip › SI-C_theoretical_structures_CCDC_lists_and_predictions/ranked_structure_sets/Group10_XtalPi/XXVIII-2-XtalPi_6/XXVIII-2-XtalPi/XXVIII_structure_167_X446.cif]

data_XXVIII_structure_167_X446

_chemical_formula_sum            'C26 H22 Cl2 Cu N2'

_space_group_crystal_system      triclinic
_space_group_name_H-M_alt        'P -1'
_space_group_IT_number           2

loop_
_symmetry_equiv_pos_site_id
_symmetry_equiv_pos_as_xyz
1 x,y,z
2 -x,-y,-z

_cell_length_a                      11.08525409
_cell_length_b                      12.98812124
_cell_length_c                       9.60494065
_cell_angle_alpha                  104.56497764
_cell_angle_beta                    81.96752032
_cell_angle_gamma                   89.75943283
_cell_volume                      1324.19673116
_cell_formula_units_Z                2

loop_
_atom_site_label
_atom_site_type_symbol
_atom_site_fract_x
_atom_site_fract_y
_atom_site_fract_z
Cl1    Cl      0.44096710      0.19494482      0.56905079
Cu1    Cu      0.63087008      0.25208060      0.50970225
Cl2    Cl      0.64066024      0.34517322      0.73908458
N1     N       0.79985843      0.29868944      0.46002107
C1     C       0.90350968      0.24818654      0.40439681
C2     C       1.01458303      0.30738473      0.37664504
C3     C       1.12595968      0.27686316      0.41152143
C4     C       1.23000217      0.33377571      0.38893137
C5     C       1.22471893      0.42012742      0.32740861
C6     C       1.11396574      0.45115288      0.29278994
C7     C       1.00902243      0.39595000      0.31816251
C8     C       0.91121099      0.13059233      0.36661358
C9     C       0.99074568      0.07374384      0.24410233
C10    C       0.99278398     -0.03719346      0.20293182
C11    C       0.91536372     -0.09256788      0.28346319
C12    C       0.83729839     -0.03674730      0.40698921
C13    C       0.83615077      0.07398045      0.44923755
N2     N       0.62509834      0.17188333      0.30539476
C14    C       0.65091374      0.19503253      0.18074935
C15    C       0.65594998      0.11104470      0.04351377
C16    C       0.61673778      0.13325628     -0.07922363
C17    C       0.61337610      0.05157601     -0.20444362
C18    C       0.65063210     -0.05225188     -0.20927454
C19    C       0.69148362     -0.07473743     -0.08827237
C20    C       0.69401534      0.00616795      0.03747036
C21    C       0.67240490      0.30666031      0.17775166
C22    C       0.60452294      0.38995402      0.28247925
C23    C       0.62435099      0.49557534      0.28201974
C24    C       0.71307778      0.51975852      0.17770642
C25    C       0.78065064      0.43778795      0.07316396
C26    C       0.75975205      0.33174183      0.07187347
H1     H       0.80636218      0.37973575      0.49115640
H2     H       0.60034224      0.09490274      0.29685549
H3     H       1.13028965      0.20877193      0.45792697
H4     H       1.31472256      0.30972515      0.41996158
H5     H       1.30573610      0.46425381      0.30553242
H6     H       1.11066474      0.51914090      0.24581380
H7     H       0.92329617      0.41947971      0.28899898
H8     H       1.05012023      0.11660996      0.17987232
H9     H       1.05491432     -0.07993855      0.10735706
H10    H       0.91580812     -0.17933891      0.25061571
H11    H       0.77584770     -0.07948351      0.46937056
H12    H       0.77821973      0.11715046      0.54850757
H13    H       0.58708350      0.21378413     -0.07729668
H14    H       0.57928595      0.06971798     -0.29725570
H15    H       0.64626396     -0.11555541     -0.30742721
H16    H       0.72067197     -0.15584860     -0.09214618
H17    H       0.72720206     -0.01164192      0.13095785
H18    H       0.53327693      0.37052673      0.36135018
H19    H       0.56898739      0.56011186      0.35927285
H20    H       0.72645057      0.60282429      0.17734094
H21    H       0.84872080      0.45627742     -0.00951156
H22    H       0.81126515      0.26804752     -0.01153964
