# Supplementary material for: The seventh blind test of crystal structure prediction: structure ranking methods
Source: Acta Crystallogr B Struct Sci Cryst Eng Mater. 2024 Oct 17;80(Pt 6):548–74. doi: 10.1107/S2052520624008679 (PMC11789160; doi:10.1107/S2052520624008679)
Supplement: Supplementary file 3 [file b-80-00548-sup3.zip › SI-C_theoretical_structures_CCDC_lists_and_predictions/ranked_structure_sets/Group10_XtalPi/XXVIII-2-XtalPi_6/XXVIII-2-XtalPi/XXVIII_structure_168_X451.cif]

data_XXVIII_structure_168_X451

_chemical_formula_sum            'C26 H22 Cl2 Cu N2'

_space_group_crystal_system      triclinic
_space_group_name_H-M_alt        'P -1'
_space_group_IT_number           2

loop_
_symmetry_equiv_pos_site_id
_symmetry_equiv_pos_as_xyz
1 x,y,z
2 -x,-y,-z

_cell_length_a                       8.16004712
_cell_length_b                      10.31574656
_cell_length_c                      16.74409117
_cell_angle_alpha                   95.82469364
_cell_angle_beta                    87.95114385
_cell_angle_gamma                   67.22628746
_cell_volume                      1288.54346728
_cell_formula_units_Z                2

loop_
_atom_site_label
_atom_site_type_symbol
_atom_site_fract_x
_atom_site_fract_y
_atom_site_fract_z
Cl1    Cl      1.29497263      0.77516542      0.31374909
Cu1    Cu      1.08758304      0.76799040      0.22782807
Cl2    Cl      1.03926090      0.83424218      0.10277907
N1     N       1.19889707      0.56171928      0.20142725
C1     C       1.15119582      0.46483455      0.16556783
C2     C       1.28156637      0.31603073      0.14849027
C3     C       1.22886826      0.20222675      0.15396628
C4     C       1.35289756      0.06268397      0.13803819
C5     C       1.53100689      0.03478676      0.11523768
C6     C       1.58486705      0.14687626      0.10903009
C7     C       1.46156791      0.28638222      0.12607768
C8     C       0.96806364      0.50275836      0.14095157
C9     C       0.93490693      0.42907260      0.07220301
C10    C       0.76364903      0.47126294      0.04617628
C11    C       0.62244614      0.58599122      0.08871241
C12    C       0.65234755      0.65741135      0.15857126
C13    C       0.82352463      0.61609931      0.18402415
N2     N       0.89265621      0.94229850      0.27636885
C14    C       0.81417204      0.99920391      0.34797792
C15    C       0.69807930      1.15227195      0.36069255
C16    C       0.54159488      1.20649361      0.41287787
C17    C       0.43900889      1.35164426      0.42511605
C18    C       0.48877285      1.44465311      0.38505571
C19    C       0.64204886      1.39151671      0.33160943
C20    C       0.74618940      1.24671841      0.31983366
C21    C       0.84376119      0.91404564      0.41592201
C22    C       0.90805484      0.76537104      0.40143287
C23    C       0.94657150      0.68319100      0.46437229
C24    C       0.91872960      0.74795362      0.54397255
C25    C       0.85113587      0.89534485      0.55977572
C26    C       0.81530841      0.97768251      0.49644733
H1     H       1.32551319      0.52163654      0.21976030
H2     H       0.85202747      1.00951570      0.23334823
H3     H       1.08971476      0.22355105      0.17075415
H4     H       1.30888819     -0.02385035      0.14225901
H5     H       1.62877608     -0.07391641      0.10153231
H6     H       1.72310522      0.12435543      0.08928048
H7     H       1.50404008      0.37308259      0.11937504
H8     H       1.04316358      0.34086210      0.03709182
H9     H       0.74445294      0.41262164     -0.00808792
H10    H       0.48840921      0.62063423      0.06823763
H11    H       0.54171797      0.74306354      0.19411632
H12    H       0.84466226      0.67196398      0.23881939
H13    H       0.49940550      1.13479211      0.44328612
H14    H       0.31967750      1.39237513      0.46671863
H15    H       0.40848105      1.55827850      0.39419365
H16    H       0.68055419      1.46402134      0.29990893
H17    H       0.86923915      1.20613728      0.28035886
H18    H       0.92910315      0.71321504      0.33994702
H19    H       0.99835083      0.56818412      0.45087902
H20    H       0.94889502      0.68390453      0.59366234
H21    H       0.82715992      0.94885733      0.62123653
H22    H       0.76945040      1.09209474      0.51069017
