# Supplementary material for: The seventh blind test of crystal structure prediction: structure ranking methods
Source: Acta Crystallogr B Struct Sci Cryst Eng Mater. 2024 Oct 17;80(Pt 6):548–74. doi: 10.1107/S2052520624008679 (PMC11789160; doi:10.1107/S2052520624008679)
Supplement: Supplementary file 3 [file b-80-00548-sup3.zip › SI-C_theoretical_structures_CCDC_lists_and_predictions/ranked_structure_sets/Group10_XtalPi/XXVIII-2-XtalPi_6/XXVIII-2-XtalPi/XXVIII_structure_169_X490.cif]

data_XXVIII_structure_169_X490

_chemical_formula_sum            'C26 H22 Cl2 Cu N2'

_space_group_crystal_system      orthorhombic
_space_group_name_H-M_alt        'P 2_1/b 2_1/c 2_1/a'
_space_group_IT_number           61

loop_
_symmetry_equiv_pos_site_id
_symmetry_equiv_pos_as_xyz
1 x,y,z
2 -x,-y,-z
3 -x+1/2,y+1/2,z
4 x+1/2,y,-z+1/2
5 x,-y+1/2,z+1/2
6 -x+1/2,-y,z+1/2
7 -x,y+1/2,-z+1/2
8 x+1/2,-y+1/2,-z

_cell_length_a                      14.72079353
_cell_length_b                      18.48782798
_cell_length_c                      20.21810242
_cell_angle_alpha                   90.00000000
_cell_angle_beta                    90.00000000
_cell_angle_gamma                   90.00000000
_cell_volume                      5502.46774308
_cell_formula_units_Z                8

loop_
_atom_site_label
_atom_site_type_symbol
_atom_site_fract_x
_atom_site_fract_y
_atom_site_fract_z
Cl1    Cl     -0.00635789      0.25279097      0.33647407
Cu1    Cu      0.07570955      0.16827337      0.39290292
Cl2    Cl     -0.04078160      0.09116561      0.40886775
N1     N       0.15859840      0.09616147      0.43556104
C1     C       0.23140912      0.06749524      0.41056001
C2     C       0.29593279      0.02524159      0.45103931
C3     C       0.34788011     -0.03043984      0.42240214
C4     C       0.40628739     -0.07192633      0.46109329
C5     C       0.41373372     -0.05821777      0.52881745
C6     C       0.36333755     -0.00246149      0.55766760
C7     C       0.30478929      0.03905851      0.51914855
C8     C       0.24822622      0.07780370      0.33912940
C9     C       0.33543128      0.09339310      0.31467664
C10    C       0.34837132      0.10651529      0.24744597
C11    C       0.27473762      0.10307141      0.20385641
C12    C       0.18803668      0.08687940      0.22771491
C13    C       0.17454093      0.07425059      0.29493764
N2     N       0.17901924      0.23659626      0.38256255
C14    C       0.23423220      0.26556829      0.42517805
C15    C       0.31157211      0.31036390      0.40251769
C16    C       0.34724124      0.36590108      0.44227012
C17    C       0.41535623      0.41115248      0.41801089
C18    C       0.44884970      0.40172822      0.35402631
C19    C       0.41576131      0.34543769      0.31448798
C20    C       0.34806282      0.29998471      0.33865608
C21    C       0.21496088      0.25373164      0.49626340
C22    C       0.12378139      0.25078006      0.51732454
C23    C       0.10223338      0.23705594      0.58315855
C24    C       0.17167731      0.22578412      0.62920997
C25    C       0.26239175      0.22929746      0.60916432
C26    C       0.28411067      0.24372765      0.54323544
H1     H       0.14555829      0.08243600      0.48369402
H2     H       0.18981518      0.25234434      0.33470322
H3     H       0.34099497     -0.04200989      0.36980492
H4     H       0.44580957     -0.11496678      0.43799420
H5     H       0.45960632     -0.09067887      0.55902266
H6     H       0.37028818      0.00952611      0.61020667
H7     H       0.26767716      0.08369317      0.54186302
H8     H       0.39259176      0.09682408      0.34886527
H9     H       0.41520162      0.12030219      0.22802711
H10    H       0.28648748      0.11281493      0.15141101
H11    H       0.13046018      0.08421058      0.19387059
H12    H       0.10734038      0.05992596      0.31361748
H13    H       0.32144656      0.37450403      0.49211204
H14    H       0.44269405      0.45389924      0.44926665
H15    H       0.50185177      0.43781927      0.33574140
H16    H       0.44380768      0.33553998      0.26534330
H17    H       0.32528731      0.25480577      0.30809370
H18    H       0.06960036      0.26117649      0.48168897
H19    H       0.03137733      0.23510996      0.59869021
H20    H       0.15464733      0.21503138      0.68080434
H21    H       0.31766930      0.22201282      0.64443544
H22    H       0.35529239      0.24665112      0.52867646
