# Supplementary material for: The seventh blind test of crystal structure prediction: structure ranking methods
Source: Acta Crystallogr B Struct Sci Cryst Eng Mater. 2024 Oct 17;80(Pt 6):548–74. doi: 10.1107/S2052520624008679 (PMC11789160; doi:10.1107/S2052520624008679)
Supplement: Supplementary file 3 [file b-80-00548-sup3.zip › SI-C_theoretical_structures_CCDC_lists_and_predictions/ranked_structure_sets/Group10_XtalPi/XXVIII-2-XtalPi_6/XXVIII-2-XtalPi/XXVIII_structure_16_X6.cif]

data_XXVIII_structure_16_X6

_chemical_formula_sum            'C26 H22 Cl2 Cu N2'

_space_group_crystal_system      monoclinic
_space_group_name_H-M_alt        'P 1 2_1/c 1'
_space_group_IT_number           14

loop_
_symmetry_equiv_pos_site_id
_symmetry_equiv_pos_as_xyz
1 x,y,z
2 -x,-y,-z
3 x,-y+1/2,z+1/2
4 -x,y+1/2,-z+1/2

_cell_length_a                       5.49495392
_cell_length_b                      45.69747867
_cell_length_c                       9.73890978
_cell_angle_alpha                   90.00000000
_cell_angle_beta                   101.25633119
_cell_angle_gamma                   90.00000000
_cell_volume                      2398.45197633
_cell_formula_units_Z                4

loop_
_atom_site_label
_atom_site_type_symbol
_atom_site_fract_x
_atom_site_fract_y
_atom_site_fract_z
Cl1    Cl      0.67646413      0.14974464      0.24612799
Cu1    Cu      0.44356419      0.12547408      0.38587715
Cl2    Cl      0.21259615      0.10079533      0.52554712
N1     N       0.24380598      0.10939307      0.21572558
C1     C       0.23492448      0.08384625      0.15693636
C2     C       0.06705685      0.07861422      0.02038408
C3     C       0.14003860      0.05985009     -0.07872504
C4     C      -0.00833553      0.05672593     -0.21126276
C5     C      -0.23339662      0.07172827     -0.24580410
C6     C      -0.30899801      0.09006159     -0.14707134
C7     C      -0.15981485      0.09368061     -0.01504321
C8     C       0.39586735      0.05996705      0.22538884
C9     C       0.30919229      0.03093560      0.21621618
C10    C       0.45525940      0.00854214      0.28613898
C11    C       0.69059342      0.01476492      0.36461566
C12    C       0.78049643      0.04342839      0.37246116
C13    C       0.63403559      0.06588443      0.30345137
N2     N       0.64294990      0.14181275      0.55586210
C14    C       0.65052860      0.16727693      0.61549187
C15    C       0.82105617      0.17243397      0.75149717
C16    C       0.75031643      0.19098030      0.85213370
C17    C       0.90190084      0.19411874      0.98383781
C18    C       1.12793609      0.17928533      1.01627115
C19    C       1.20074435      0.16103666      0.91635135
C20    C       1.04872256      0.15747289      0.78509605
C21    C       0.48506209      0.19098796      0.54904324
C22    C       0.24812167      0.18460818      0.47050259
C23    C       0.09568926      0.20685555      0.40417482
C24    C       0.17726946      0.23586042      0.41589406
C25    C       0.41129709      0.24252216      0.49487718
C26    C       0.56434174      0.22030951      0.56112665
H1     H       0.13051508      0.12467685      0.15837512
H2     H       0.75904656      0.12663917      0.61214752
H3     H       0.31689366      0.04838904     -0.05295738
H4     H       0.05377276      0.04278754     -0.28841107
H5     H      -0.35151280      0.06944456     -0.34918134
H6     H      -0.48623828      0.10142163     -0.17482113
H7     H      -0.22096951      0.10803488      0.06139775
H8     H       0.12445696      0.02604230      0.15662435
H9     H       0.38475292     -0.01380192      0.27952117
H10    H       0.80328478     -0.00284948      0.41971640
H11    H       0.96513005      0.04880169      0.43109717
H12    H       0.70972489      0.08804746      0.30777152
H13    H       0.57266562      0.20229438      0.82771165
H14    H       0.84292704      0.20795862      1.06242605
H15    H       1.24847698      0.18166188      1.11884141
H16    H       1.37824389      0.14968638      0.94241061
H17    H       1.10847066      0.14320308      0.70788292
H18    H       0.17763682      0.16219249      0.46407294
H19    H      -0.08768871      0.20112412      0.34503412
H20    H       0.05795300      0.25340154      0.36534003
H21    H       0.47361111      0.26519179      0.50553708
H22    H       0.74847728      0.22556060      0.62046960
