# Supplementary material for: The seventh blind test of crystal structure prediction: structure ranking methods
Source: Acta Crystallogr B Struct Sci Cryst Eng Mater. 2024 Oct 17;80(Pt 6):548–74. doi: 10.1107/S2052520624008679 (PMC11789160; doi:10.1107/S2052520624008679)
Supplement: Supplementary file 3 [file b-80-00548-sup3.zip › SI-C_theoretical_structures_CCDC_lists_and_predictions/ranked_structure_sets/Group10_XtalPi/XXVIII-2-XtalPi_6/XXVIII-2-XtalPi/XXVIII_structure_170_X380.cif]

data_XXVIII_structure_170_X380

_chemical_formula_sum            'C26 H22 Cl2 Cu N2'

_space_group_crystal_system      orthorhombic
_space_group_name_H-M_alt        'P 2_1/b 2/c 2_1/n'
_space_group_IT_number           60

loop_
_symmetry_equiv_pos_site_id
_symmetry_equiv_pos_as_xyz
1 x,y,z
2 -x,-y,-z
3 x,-y,z+1/2
4 -x,y,-z+1/2
5 -x+1/2,y+1/2,z
6 x+1/2,-y+1/2,-z
7 x+1/2,y+1/2,-z+1/2
8 -x+1/2,-y+1/2,z+1/2

_cell_length_a                      28.18046486
_cell_length_b                       9.66885325
_cell_length_c                      18.90354414
_cell_angle_alpha                   90.00000000
_cell_angle_beta                    90.00000000
_cell_angle_gamma                   90.00000000
_cell_volume                      5150.70120947
_cell_formula_units_Z                8

loop_
_atom_site_label
_atom_site_type_symbol
_atom_site_fract_x
_atom_site_fract_y
_atom_site_fract_z
Cl1    Cl      0.40535202      0.13718426      0.62352751
Cu1    Cu      0.37264540      0.16705173      0.51504985
Cl2    Cl      0.30500558      0.05623877      0.54427635
N1     N       0.34339775      0.18684517      0.41955292
C1     C       0.32592505      0.28861669      0.38296821
C2     C       0.30726742      0.26188201      0.31096576
C3     C       0.26660280      0.32942404      0.28519615
C4     C       0.24848635      0.29615384      0.21863698
C5     C       0.27126827      0.19745701      0.17667162
C6     C       0.31222384      0.13134805      0.20119156
C7     C       0.32986485      0.16278345      0.26805804
C8     C       0.32434528      0.42898098      0.41336087
C9     C       0.32804573      0.54647075      0.36975190
C10    C       0.32639815      0.67843980      0.39924181
C11    C       0.32079567      0.69569856      0.47218464
C12    C       0.31668145      0.57947334      0.51569739
C13    C       0.31835458      0.44719776      0.48669624
N2     N       0.43172291      0.26163377      0.48120657
C14    C       0.46015150      0.22215682      0.43110711
C15    C       0.49821685      0.31228088      0.40330062
C16    C       0.54158094      0.25547144      0.38042676
C17    C       0.57781985      0.34178986      0.35638420
C18    C       0.57097006      0.48480660      0.35360413
C19    C       0.52764827      0.54197298      0.37491943
C20    C       0.49158448      0.45639789      0.39996252
C21    C       0.45385897      0.08216571      0.40109360
C22    C       0.44386929     -0.02956465      0.44630370
C23    C       0.43597206     -0.16082001      0.41830802
C24    C       0.43723071     -0.18124601      0.34513483
C25    C       0.44732174     -0.07087113      0.29988395
C26    C       0.45623953      0.06006062      0.32777981
H1     H       0.33850529      0.09269563      0.39592236
H2     H       0.44020196      0.35504302      0.50352897
H3     H       0.24891680      0.40672775      0.31785561
H4     H       0.21683254      0.34794396      0.19874193
H5     H       0.25753640      0.17258478      0.12427251
H6     H       0.33036676      0.05630771      0.16758952
H7     H       0.36236916      0.11290985      0.28639700
H8     H       0.33238765      0.53399099      0.31280329
H9     H       0.32944753      0.76845667      0.36484930
H10    H       0.31881828      0.79944456      0.49487313
H11    H       0.31076246      0.59233307      0.57227698
H12    H       0.31268852      0.35680714      0.52031227
H13    H       0.54734304      0.14387696      0.38244809
H14    H       0.61151190      0.29670018      0.33993163
H15    H       0.59908087      0.55346103      0.33514355
H16    H       0.52257008      0.65358674      0.37153659
H17    H       0.45746446      0.50075449      0.41528816
H18    H       0.44315271     -0.01279519      0.50338776
H19    H       0.42828074     -0.24670001      0.45386831
H20    H       0.43021796     -0.28339992      0.32299936
H21    H       0.44757164     -0.08681256      0.24279142
H22    H       0.46378865      0.14661813      0.29253300
