# Supplementary material for: The seventh blind test of crystal structure prediction: structure ranking methods
Source: Acta Crystallogr B Struct Sci Cryst Eng Mater. 2024 Oct 17;80(Pt 6):548–74. doi: 10.1107/S2052520624008679 (PMC11789160; doi:10.1107/S2052520624008679)
Supplement: Supplementary file 3 [file b-80-00548-sup3.zip › SI-C_theoretical_structures_CCDC_lists_and_predictions/ranked_structure_sets/Group10_XtalPi/XXVIII-2-XtalPi_6/XXVIII-2-XtalPi/XXVIII_structure_171_X2.cif]

data_XXVIII_structure_171_X2

_chemical_formula_sum            'C26 H22 Cl2 Cu N2'

_space_group_crystal_system      triclinic
_space_group_name_H-M_alt        'P 1'
_space_group_IT_number           1

loop_
_symmetry_equiv_pos_site_id
_symmetry_equiv_pos_as_xyz
1 x,y,z

_cell_length_a                      11.52704100
_cell_length_b                       9.97253387
_cell_length_c                       5.42498722
_cell_angle_alpha                  100.87725506
_cell_angle_beta                    91.00574837
_cell_angle_gamma                   78.07507346
_cell_volume                       599.05305579
_cell_formula_units_Z                1

loop_
_atom_site_label
_atom_site_type_symbol
_atom_site_fract_x
_atom_site_fract_y
_atom_site_fract_z
Cl1    Cl      0.40684411      0.37107392      1.20449379
Cu1    Cu      0.51012862      0.48334571      0.97077564
Cl2    Cl      0.61255447      0.59538966      0.73480361
N1     N       0.44669630      0.66502993      1.17741697
C1     C       0.34298081      0.74754304      1.19528496
C2     C       0.32318654      0.88619253      1.36346346
C3     C       0.24728521      1.00128895      1.29135434
C4     C       0.23683027      1.13428150      1.43714575
C5     C       0.29928225      1.15382843      1.65948584
C6     C       0.37282439      1.03938922      1.73508183
C7     C       0.38565743      0.90641208      1.58797582
C8     C       0.24474114      0.70380368      1.04374738
C9     C       0.12818019      0.74024337      1.14314131
C10    C       0.03685930      0.69085862      1.00747418
C11    C       0.06044173      0.60629351      0.77006111
C12    C       0.17526353      0.57257624      0.66661060
C13    C       0.26677826      0.62097463      0.80272132
N2     N       0.57351218      0.30167584      0.76400221
C14    C       0.67712451      0.21895903      0.74588894
C15    C       0.69666258      0.08034690      0.57745967
C16    C       0.77257291     -0.03473459      0.64943165
C17    C       0.78307676     -0.16772610      0.50367232
C18    C       0.72066375     -0.18726245      0.28129773
C19    C       0.64691644     -0.07285821      0.20596317
C20    C       0.63400030      0.06011345      0.35317106
C21    C       0.77548727      0.26252241      0.89732959
C22    C       0.89199429      0.22582753      0.79768789
C23    C       0.98336363      0.27539963      0.93276313
C24    C       0.95990838      0.36052681      1.16970740
C25    C       0.84515709      0.39440221      1.27359051
C26    C       0.75358168      0.34573600      1.13813535
H1     H       0.19938065      0.98689463      1.11666300
H2     H       0.18053270      1.22314480      1.37530079
H3     H       0.29162216      1.25740604      1.77589883
H4     H       0.41979377      1.05553991      1.91078470
H5     H       0.44368783      0.81764932      1.64837626
H6     H       0.10982215      0.80428621      1.32995522
H7     H      -0.05273599      0.71789050      1.08815159
H8     H      -0.01115943      0.56661212      0.66634396
H9     H       0.19560590      0.50911014      0.47961033
H10    H       0.35556143      0.59630117      0.71694583
H11    H       0.50965971      0.70594997      1.28499313
H12    H       0.82053379     -0.02032845      0.82405686
H13    H       0.83946151     -0.25653407      0.56547718
H14    H       0.72847567     -0.29080947      0.16469761
H15    H       0.59989266     -0.08901702      0.03033991
H16    H       0.57583814      0.14885482      0.29295682
H17    H       0.91026779      0.16156519      0.61103403
H18    H       1.07293697      0.24823429      0.85194748
H19    H       1.03158622      0.40038868      1.27278565
H20    H       0.82490815      0.45822805      1.46034537
H21    H       0.66485755      0.37059483      1.22423427
H22    H       0.51043332      0.26098487      0.65647464
