# Supplementary material for: The seventh blind test of crystal structure prediction: structure ranking methods
Source: Acta Crystallogr B Struct Sci Cryst Eng Mater. 2024 Oct 17;80(Pt 6):548–74. doi: 10.1107/S2052520624008679 (PMC11789160; doi:10.1107/S2052520624008679)
Supplement: Supplementary file 3 [file b-80-00548-sup3.zip › SI-C_theoretical_structures_CCDC_lists_and_predictions/ranked_structure_sets/Group10_XtalPi/XXVIII-2-XtalPi_6/XXVIII-2-XtalPi/XXVIII_structure_172_X196.cif]

data_XXVIII_structure_172_X196

_chemical_formula_sum            'C26 H22 Cl2 Cu N2'

_space_group_crystal_system      triclinic
_space_group_name_H-M_alt        'P -1'
_space_group_IT_number           2

loop_
_symmetry_equiv_pos_site_id
_symmetry_equiv_pos_as_xyz
1 x,y,z
2 -x,-y,-z

_cell_length_a                      12.62725108
_cell_length_b                      10.49717296
_cell_length_c                      10.88351631
_cell_angle_alpha                   66.67102510
_cell_angle_beta                    73.23426467
_cell_angle_gamma                   86.32722621
_cell_volume                      1266.29954628
_cell_formula_units_Z                2

loop_
_atom_site_label
_atom_site_type_symbol
_atom_site_fract_x
_atom_site_fract_y
_atom_site_fract_z
Cl1    Cl      0.49660212      0.32567461      0.17532313
Cu1    Cu      0.34659262      0.25448195      0.13760701
Cl2    Cl      0.29180375      0.22091290     -0.03299658
N1     N       0.28712936      0.43927264      0.09548499
C1     C       0.19262833      0.47564465      0.15461335
C2     C       0.16582125      0.62206325      0.12602691
C3     C       0.05478730      0.65850051      0.14270050
C4     C       0.02745086      0.79481735      0.12134616
C5     C       0.11061562      0.89606597      0.08405544
C6     C       0.22107254      0.86103255      0.06515380
C7     C       0.24903309      0.72525484      0.08555793
C8     C       0.10567915      0.36766251      0.25989651
C9     C       0.05787092      0.37181297      0.39188606
C10    C      -0.02125440      0.26918383      0.49360502
C11    C      -0.05551068      0.16409873      0.46296019
C12    C      -0.01104863      0.16191329      0.33059043
C13    C       0.07023443      0.26251011      0.22933768
N2     N       0.35595722      0.05296563      0.23065542
C14    C       0.35177553     -0.03799414      0.35595507
C15    C       0.36777536     -0.18639500      0.38038059
C16    C       0.30995622     -0.29311101      0.50671268
C17    C       0.32058165     -0.43204288      0.52522122
C18    C       0.38955733     -0.46701478      0.41868839
C19    C       0.44937245     -0.36223069      0.29408346
C20    C       0.43867227     -0.22337590      0.27507901
C21    C       0.32864966      0.00619543      0.47338728
C22    C       0.26289920      0.11938014      0.47389953
C23    C       0.24414498      0.16453978      0.58211364
C24    C       0.29051881      0.09721759      0.69201829
C25    C       0.35427529     -0.01679664      0.69374065
C26    C       0.37312083     -0.06255508      0.58580066
H1     H       0.34315968      0.51924040      0.02169223
H2     H       0.36416769      0.00841686      0.16027739
H3     H      -0.01014444      0.57949484      0.17221915
H4     H      -0.05886445      0.82135624      0.13474488
H5     H       0.09048049      1.00265710      0.06950001
H6     H       0.28478949      0.94213916      0.03374437
H7     H       0.33529622      0.69860533      0.07255835
H8     H       0.08491723      0.45434621      0.41498309
H9     H      -0.05633707      0.27068148      0.59701225
H10    H      -0.11707527      0.08365243      0.54261520
H11    H      -0.03964312      0.08107954      0.30646692
H12    H       0.10678143      0.26029277      0.12644452
H13    H       0.25521328     -0.26689366      0.58983708
H14    H       0.27576299     -0.51330566      0.62417768
H15    H       0.39867279     -0.57541792      0.43241618
H16    H       0.50629374     -0.38911680      0.21265325
H17    H       0.48950700     -0.14377795      0.17914720
H18    H       0.22412495      0.17012112      0.39040554
H19    H       0.19264932      0.25214196      0.58095609
H20    H       0.27728782      0.13362085      0.77608140
H21    H       0.39043638     -0.07188142      0.77884391
H22    H       0.42475886     -0.15019801      0.58841160
