# Supplementary material for: The seventh blind test of crystal structure prediction: structure ranking methods
Source: Acta Crystallogr B Struct Sci Cryst Eng Mater. 2024 Oct 17;80(Pt 6):548–74. doi: 10.1107/S2052520624008679 (PMC11789160; doi:10.1107/S2052520624008679)
Supplement: Supplementary file 3 [file b-80-00548-sup3.zip › SI-C_theoretical_structures_CCDC_lists_and_predictions/ranked_structure_sets/Group10_XtalPi/XXVIII-2-XtalPi_6/XXVIII-2-XtalPi/XXVIII_structure_173_X165.cif]

data_XXVIII_structure_173_X165

_chemical_formula_sum            'C26 H22 Cl2 Cu N2'

_space_group_crystal_system      monoclinic
_space_group_name_H-M_alt        'C 1 2 1'
_space_group_IT_number           5

loop_
_symmetry_equiv_pos_site_id
_symmetry_equiv_pos_as_xyz
1 x,y,z
2 -x,y,-z
3 x+1/2,y+1/2,z
4 -x+1/2,y+1/2,-z

_cell_length_a                      20.22445138
_cell_length_b                       5.54538136
_cell_length_c                      23.11442660
_cell_angle_alpha                   90.00000000
_cell_angle_beta                   102.86260884
_cell_angle_gamma                   90.00000000
_cell_volume                      2527.28568838
_cell_formula_units_Z                4

loop_
_atom_site_label
_atom_site_type_symbol
_atom_site_fract_x
_atom_site_fract_y
_atom_site_fract_z
Cl1    Cl      0.15404835      0.79698352      0.30869942
Cu1    Cu      0.20372393      0.49531181      0.26208912
Cl2    Cl      0.25414054      0.21862734      0.20943724
N1     N       0.11308960      0.36988721      0.23129571
C1     C       0.07177281      0.39299278      0.18002746
C2     C       0.09425335      0.51602508      0.13094465
C3     C       0.13464876      0.72458149      0.14078364
C4     C       0.15729369      0.83160783      0.09410890
C5     C       0.14073948      0.72945499      0.03743123
C6     C       0.10065754      0.52176155      0.02735636
C7     C       0.07663457      0.41766819      0.07356005
C8     C       0.00119537      0.30171726      0.17006391
C9     C      -0.05176814      0.43961186      0.13598790
C10    C      -0.11907144      0.36793663      0.12974228
C11    C      -0.13417727      0.15446859      0.15614877
C12    C      -0.08168901      0.01510092      0.18959583
C13    C      -0.01434881      0.08814347      0.19703284
N2     N       0.29362246      0.62412181      0.29424529
C14    C       0.33946169      0.59719170      0.34295885
C15    C       0.40611819      0.71866765      0.34933270
C16    C       0.41106581      0.93783134      0.31984333
C17    C       0.47409132      1.04380028      0.32279998
C18    C       0.53312352      0.93440373      0.35509895
C19    C       0.52865288      0.71635867      0.38402071
C20    C       0.46576070      0.60916910      0.38151641
C21    C       0.32681529      0.43971397      0.39103416
C22    C       0.28425012      0.23727094      0.37798070
C23    C       0.27346943      0.08576723      0.42305806
C24    C       0.30528615      0.13284559      0.48202906
C25    C       0.34726371      0.33433141      0.49563882
C26    C       0.35790233      0.48733186      0.45076235
H1     H       0.15878976      0.81261551      0.00100084
H2     H       0.18773215      0.99537929      0.10285464
H3     H       0.08794545      0.44024363     -0.01659143
H4     H       0.14719706      0.80832747      0.18465177
H5     H       0.04561496      0.25511411      0.06568823
H6     H       0.09203506      0.28788598      0.26266934
H7     H       0.30924590      0.72969163      0.26339794
H8     H       0.36540898      1.02757682      0.29498830
H9     H       0.47770454      1.21443778      0.30035410
H10    H       0.58205142      1.02060217      0.35688359
H11    H       0.46293536      0.43677453      0.40335576
H12    H       0.57471486      0.62827719      0.40808226
H13    H       0.26109703      0.19049839      0.33203949
H14    H       0.38982477      0.64633125      0.46199733
H15    H       0.37135886      0.37165421      0.54178488
H16    H       0.24053934     -0.07033624      0.41113636
H17    H       0.29716635      0.01352086      0.51730833
H18    H      -0.03983009      0.60708830      0.11584716
H19    H       0.02655247     -0.02165616      0.22304904
H20    H      -0.09428227     -0.15194187      0.20953614
H21    H      -0.15990866      0.47993951      0.10475295
H22    H      -0.18653761      0.09457882      0.15119935
