# Supplementary material for: The seventh blind test of crystal structure prediction: structure ranking methods
Source: Acta Crystallogr B Struct Sci Cryst Eng Mater. 2024 Oct 17;80(Pt 6):548–74. doi: 10.1107/S2052520624008679 (PMC11789160; doi:10.1107/S2052520624008679)
Supplement: Supplementary file 3 [file b-80-00548-sup3.zip › SI-C_theoretical_structures_CCDC_lists_and_predictions/ranked_structure_sets/Group10_XtalPi/XXVIII-2-XtalPi_6/XXVIII-2-XtalPi/XXVIII_structure_174_X206.cif]

data_XXVIII_structure_174_X206

_chemical_formula_sum            'C26 H22 Cl2 Cu N2'

_space_group_crystal_system      orthorhombic
_space_group_name_H-M_alt        'F d d 2'
_space_group_IT_number           43

loop_
_symmetry_equiv_pos_site_id
_symmetry_equiv_pos_as_xyz
1 x,y,z
2 -x,-y,z
3 x+1/2,y+1/2,z
4 x+1/2,y,z+1/2
5 x,y+1/2,z+1/2
6 -x+1/2,-y+1/2,z
7 -x+1/2,-y,z+1/2
8 -x,-y+1/2,z+1/2
9 -x+1/4,y+1/4,z+1/4
10 -x+1/4,y+3/4,z+3/4
11 -x+3/4,y+1/4,z+3/4
12 -x+3/4,y+3/4,z+1/4
13 x+1/4,-y+1/4,z+1/4
14 x+1/4,-y+3/4,z+3/4
15 x+3/4,-y+1/4,z+3/4
16 x+3/4,-y+3/4,z+1/4

_cell_length_a                      57.61191247
_cell_length_b                      17.73540735
_cell_length_c                       9.82364183
_cell_angle_alpha                   90.00000000
_cell_angle_beta                    90.00000000
_cell_angle_gamma                   90.00000000
_cell_volume                     10037.50974154
_cell_formula_units_Z               16

loop_
_atom_site_label
_atom_site_type_symbol
_atom_site_fract_x
_atom_site_fract_y
_atom_site_fract_z
Cl1    Cl      0.22726980      0.55072466      0.74884951
Cu1    Cu      0.19395209      0.48541011      0.74364580
Cl2    Cl      0.17124364      0.58651262      0.69255892
N1     N       0.16536249      0.43728463      0.81589891
C1     C       0.15994278      0.39463000      0.91869519
C2     C       0.13540913      0.37100660      0.93629801
C3     C       0.12460071      0.37801065      1.06373673
C4     C       0.10100835      0.36231612      1.07833112
C5     C       0.08809087      0.33816115      0.96593599
C6     C       0.09877384      0.33010105      0.83896274
C7     C       0.12230360      0.34662826      0.82391928
C8     C       0.17780359      0.37102065      1.01734180
C9     C       0.17623872      0.30049236      1.08231231
C10    C       0.19399880      0.27547424      1.16764018
C11    C       0.21330314      0.32134734      1.19091014
C12    C       0.21481820      0.39247789      1.12985660
C13    C       0.19719589      0.41712768      1.04379569
N2     N       0.20983266      0.38650878      0.71654692
C14    C       0.20288289      0.32673197      0.65146715
C15    C       0.21342500      0.25197365      0.67837842
C16    C       0.21838917      0.20116700      0.57236635
C17    C       0.22756600      0.13028147      0.60151376
C18    C       0.23114990      0.10835317      0.73685525
C19    C       0.22608010      0.15822982      0.84302817
C20    C       0.21756467      0.23003911      0.81378894
C21    C       0.18298913      0.33283251      0.55767338
C22    C       0.17765733      0.40177950      0.49401698
C23    C       0.15696862      0.41028487      0.42255635
C24    C       0.14161908      0.34961060      0.41037719
C25    C       0.14751141      0.27971208      0.46548464
C26    C       0.16797174      0.27122855      0.53924316
H1     H       0.15135291      0.45448887      0.75980824
H2     H       0.22442737      0.37796399      0.77406701
H3     H       0.13477890      0.39734822      1.15031973
H4     H       0.09263693      0.36819271      1.17752659
H5     H       0.06963581      0.32595789      0.97738538
H6     H       0.08881516      0.31220267      0.75028294
H7     H       0.13062961      0.33948819      0.72495226
H8     H       0.16138037      0.26398307      1.06292509
H9     H       0.19271773      0.21949535      1.21300695
H10    H       0.22734053      0.30205873      1.25684113
H11    H       0.22989745      0.42804486      1.14949635
H12    H       0.19835916      0.47299629      0.99756979
H13    H       0.21511321      0.21717759      0.46694354
H14    H       0.23161992      0.09208537      0.51769774
H15    H       0.23809389      0.05241503      0.75912384
H16    H       0.22845075      0.14089523      0.94876061
H17    H       0.21325031      0.26839029      0.89674386
H18    H       0.18982866      0.44881919      0.50035329
H19    H       0.15282146      0.46448389      0.37643514
H20    H       0.12494339      0.35623929      0.35955370
H21    H       0.13605543      0.23142091      0.45222927
H22    H       0.17196837      0.21727840      0.58638696
