# Supplementary material for: The seventh blind test of crystal structure prediction: structure ranking methods
Source: Acta Crystallogr B Struct Sci Cryst Eng Mater. 2024 Oct 17;80(Pt 6):548–74. doi: 10.1107/S2052520624008679 (PMC11789160; doi:10.1107/S2052520624008679)
Supplement: Supplementary file 3 [file b-80-00548-sup3.zip › SI-C_theoretical_structures_CCDC_lists_and_predictions/ranked_structure_sets/Group10_XtalPi/XXVIII-2-XtalPi_6/XXVIII-2-XtalPi/XXVIII_structure_175_X87.cif]

data_XXVIII_structure_175_X87

_chemical_formula_sum            'C26 H22 Cl2 Cu N2'

_space_group_crystal_system      monoclinic
_space_group_name_H-M_alt        'C 1 2 1'
_space_group_IT_number           5

loop_
_symmetry_equiv_pos_site_id
_symmetry_equiv_pos_as_xyz
1 x,y,z
2 -x,y,-z
3 x+1/2,y+1/2,z
4 -x+1/2,y+1/2,-z

_cell_length_a                      19.89932039
_cell_length_b                       5.29877837
_cell_length_c                      23.92088111
_cell_angle_alpha                   90.00000000
_cell_angle_beta                    94.19130222
_cell_angle_gamma                   90.00000000
_cell_volume                      2515.52206817
_cell_formula_units_Z                4

loop_
_atom_site_label
_atom_site_type_symbol
_atom_site_fract_x
_atom_site_fract_y
_atom_site_fract_z
Cl1    Cl      0.46461818     -0.22655583      0.30048930
Cu1    Cu      0.39480043      0.07236721      0.25480375
Cl2    Cl      0.32454160      0.36934471      0.20873095
N1     N       0.47466195      0.20195620      0.22276466
C1     C       0.49653077      0.18915374      0.17314397
C2     C       0.45447993      0.07090651      0.12682446
C3     C       0.41491964     -0.14259848      0.13602349
C4     C       0.37281120     -0.24360065      0.09254254
C5     C       0.36911964     -0.13102105      0.03956217
C6     C       0.40851338      0.08090486      0.03000318
C7     C       0.45161896      0.17937951      0.07309939
C8     C       0.56405157      0.28896364      0.16273141
C9     C       0.60448395      0.15910642      0.12646863
C10    C       0.67019467      0.23899369      0.11989288
C11    C       0.69588601      0.45169913      0.14853904
C12    C       0.65564020      0.58336930      0.18422279
C13    C       0.59022206      0.50277008      0.19158889
N2     N       0.31488481     -0.05692598      0.28680864
C14    C       0.29073914     -0.03689664      0.33548014
C15    C       0.22214222     -0.13182134      0.34383519
C16    C       0.19676141     -0.34791078      0.31547046
C17    C       0.13024432     -0.42199968      0.32026332
C18    C       0.08801820     -0.27996874      0.35236862
C19    C       0.11285207     -0.06407052      0.38021370
C20    C       0.17980155      0.00738318      0.37687328
C21    C       0.33006291      0.08848206      0.38236467
C22    C       0.37120018      0.29721011      0.37285267
C23    C       0.40942663      0.40952896      0.41723401
C24    C       0.40728904      0.31369483      0.47146417
C25    C       0.36619136      0.10706169      0.48147812
C26    C       0.32729313     -0.00382375      0.43730703
H1     H       0.33593388     -0.20963567      0.00557865
H2     H       0.34341593     -0.41138573      0.10081126
H3     H       0.40561974      0.17053595     -0.01109146
H4     H       0.41782024     -0.23545628      0.17691043
H5     H       0.48175385      0.34615712      0.06568421
H6     H       0.50817777      0.28165936      0.25222166
H7     H       0.28253939     -0.14059501      0.25703740
H8     H       0.22960667     -0.45900541      0.29024931
H9     H       0.11035786     -0.59155722      0.29925669
H10    H       0.03599576     -0.34047415      0.35531883
H11    H       0.19907709      0.17664378      0.39833825
H12    H       0.07965426      0.05152536      0.40390683
H13    H       0.37214107      0.37892517      0.33098354
H14    H       0.29554155     -0.16587241      0.44503306
H15    H       0.36439725      0.03353295      0.52392618
H16    H       0.43997727      0.57401473      0.40870584
H17    H       0.43719443      0.40089382      0.50623301
H18    H       0.58476437     -0.00937287      0.10491140
H19    H       0.55873470      0.60700443      0.21922943
H20    H       0.67618165      0.75006725      0.20599894
H21    H       0.70186508      0.13290636      0.09289909
H22    H       0.74720744      0.51631507      0.14382744
