# Supplementary material for: The seventh blind test of crystal structure prediction: structure ranking methods
Source: Acta Crystallogr B Struct Sci Cryst Eng Mater. 2024 Oct 17;80(Pt 6):548–74. doi: 10.1107/S2052520624008679 (PMC11789160; doi:10.1107/S2052520624008679)
Supplement: Supplementary file 3 [file b-80-00548-sup3.zip › SI-C_theoretical_structures_CCDC_lists_and_predictions/ranked_structure_sets/Group10_XtalPi/XXVIII-2-XtalPi_6/XXVIII-2-XtalPi/XXVIII_structure_176_X325.cif]

data_XXVIII_structure_176_X325

_chemical_formula_sum            'C26 H22 Cl2 Cu N2'

_space_group_crystal_system      monoclinic
_space_group_name_H-M_alt        'P 1 2_1/c 1'
_space_group_IT_number           14

loop_
_symmetry_equiv_pos_site_id
_symmetry_equiv_pos_as_xyz
1 x,y,z
2 -x,-y,-z
3 x,-y+1/2,z+1/2
4 -x,y+1/2,-z+1/2

_cell_length_a                      12.89710007
_cell_length_b                      14.89615927
_cell_length_c                      15.09705269
_cell_angle_alpha                   90.00000000
_cell_angle_beta                    58.87840643
_cell_angle_gamma                   90.00000000
_cell_volume                      2482.95597569
_cell_formula_units_Z                4

loop_
_atom_site_label
_atom_site_type_symbol
_atom_site_fract_x
_atom_site_fract_y
_atom_site_fract_z
Cl1    Cl      0.04033165      0.04150098      0.35177793
Cu1    Cu      0.22803444      0.05593605      0.34659268
Cl2    Cl      0.41596841      0.06586664      0.32455167
N1     N       0.24179860      0.17776817      0.29425123
C1     C       0.22273080      0.25792210      0.33375858
C2     C       0.25312234      0.33610631      0.26368707
C3     C       0.17003904      0.40646039      0.28853608
C4     C       0.19274030      0.47364031      0.21630623
C5     C       0.29959492      0.47218089      0.11964340
C6     C       0.38474303      0.40425100      0.09565257
C7     C       0.36163123      0.33642210      0.16703232
C8     C       0.17085150      0.27038200      0.44569465
C9     C       0.19372570      0.34961146      0.48351838
C10    C       0.14863449      0.35947129      0.58910787
C11    C       0.08058375      0.29099354      0.65825466
C12    C       0.05727674      0.21218551      0.62134570
C13    C       0.10119765      0.20233335      0.51615409
N2     N       0.20233293     -0.06514385      0.40169500
C14    C       0.25067744     -0.14125069      0.35800025
C15    C       0.21894320     -0.22431908      0.42081119
C16    C       0.20631390     -0.30672205      0.38203153
C17    C       0.17187228     -0.38350778      0.44353668
C18    C       0.15145523     -0.37916085      0.54368550
C19    C       0.16474867     -0.29770350      0.58263375
C20    C       0.19773026     -0.22071785      0.52191243
C21    C       0.33643152     -0.14616932      0.24520441
C22    C       0.32427751     -0.08731849      0.17827301
C23    C       0.40581567     -0.09039187      0.07207619
C24    C       0.50046140     -0.15252637      0.03132824
C25    C       0.51235230     -0.21260733      0.09652983
C26    C       0.43065187     -0.20969133      0.20291206
H1     H       0.27183840      0.17930931      0.21683685
H2     H       0.13571016     -0.06909002      0.47900267
H3     H       0.08538407      0.40594277      0.36301051
H4     H       0.12519369      0.52576482      0.23449764
H5     H       0.31683805      0.52311054      0.06174005
H6     H       0.46836642      0.40383733      0.02044706
H7     H       0.42863628      0.28383186      0.14876257
H8     H       0.24954614      0.40212592      0.42954994
H9     H       0.16648794      0.42050467      0.61890596
H10    H       0.04593499      0.30042891      0.74056130
H11    H       0.00504819      0.15756124      0.67359960
H12    H       0.07802597      0.14203890      0.48893473
H13    H       0.22222288     -0.31045862      0.30390031
H14    H       0.16192154     -0.44681222      0.41250122
H15    H       0.12578862     -0.43929475      0.59164363
H16    H       0.15133618     -0.29463566      0.65993495
H17    H       0.20903025     -0.15743054      0.55219782
H18    H       0.24690868     -0.04165248      0.21000899
H19    H       0.39496857     -0.04547688      0.02044892
H20    H       0.56405699     -0.15446683     -0.05194191
H21    H       0.58439105     -0.26258462      0.06561896
H22    H       0.44137846     -0.25713986      0.25254983
