# Supplementary material for: The seventh blind test of crystal structure prediction: structure ranking methods
Source: Acta Crystallogr B Struct Sci Cryst Eng Mater. 2024 Oct 17;80(Pt 6):548–74. doi: 10.1107/S2052520624008679 (PMC11789160; doi:10.1107/S2052520624008679)
Supplement: Supplementary file 3 [file b-80-00548-sup3.zip › SI-C_theoretical_structures_CCDC_lists_and_predictions/ranked_structure_sets/Group10_XtalPi/XXVIII-2-XtalPi_6/XXVIII-2-XtalPi/XXVIII_structure_177_X212.cif]

data_XXVIII_structure_177_X212

_chemical_formula_sum            'C26 H22 Cl2 Cu N2'

_space_group_crystal_system      monoclinic
_space_group_name_H-M_alt        'P 1 2_1/c 1'
_space_group_IT_number           14

loop_
_symmetry_equiv_pos_site_id
_symmetry_equiv_pos_as_xyz
1 x,y,z
2 -x,-y,-z
3 x,-y+1/2,z+1/2
4 -x,y+1/2,-z+1/2

_cell_length_a                      10.92286178
_cell_length_b                       7.70510862
_cell_length_c                      28.71718771
_cell_angle_alpha                   90.00000000
_cell_angle_beta                    91.83403833
_cell_angle_gamma                   90.00000000
_cell_volume                      2415.65313883
_cell_formula_units_Z                4

loop_
_atom_site_label
_atom_site_type_symbol
_atom_site_fract_x
_atom_site_fract_y
_atom_site_fract_z
Cl1    Cl      0.28329536      0.21404208      0.44079424
Cu1    Cu      0.19235282      0.21335895      0.36756143
Cl2    Cl      0.10107140      0.25815595      0.29432311
N1     N       0.34891188      0.20231473      0.33660923
C1     C       0.44036373      0.30952467      0.33405277
C2     C       0.43215017      0.48348049      0.35534933
C3     C       0.53471266      0.55763493      0.37850158
C4     C       0.52542936      0.71822265      0.40040139
C5     C       0.41454778      0.80887034      0.39856007
C6     C       0.31298756      0.73766256      0.37464339
C7     C       0.32104024      0.57568180      0.35341247
C8     C       0.55291923      0.25872753      0.31006281
C9     C       0.62488749      0.38360631      0.28790576
C10    C       0.73103736      0.33460385      0.26559184
C11    C       0.76652014      0.16042756      0.26508123
C12    C       0.69522926      0.03496050      0.28657403
C13    C       0.58941100      0.08352610      0.30898022
N2     N       0.03541485      0.21548418      0.39876875
C14    C      -0.05242642      0.11272935      0.41091414
C15    C      -0.06506226     -0.06614069      0.39327680
C16    C      -0.12206944     -0.19234845      0.42061339
C17    C      -0.13711735     -0.36127063      0.40399564
C18    C      -0.09694108     -0.40596032      0.35984256
C19    C      -0.04081134     -0.28100312      0.33242683
C20    C      -0.02435837     -0.11243312      0.34896938
C21    C      -0.14465093      0.18101377      0.44308065
C22    C      -0.10658636      0.27977959      0.48207329
C23    C      -0.19300000      0.35881091      0.50969816
C24    C      -0.31783796      0.34203207      0.49846146
C25    C      -0.35667886      0.24061782      0.46044779
C26    C      -0.27048201      0.15912915      0.43306304
H1     H       0.40556394      0.93376597      0.41606971
H2     H       0.60471682      0.77178619      0.41942391
H3     H       0.22619584      0.80787523      0.37314097
H4     H       0.62096157      0.48686217      0.38038293
H5     H       0.24217946      0.52134788      0.33419184
H6     H       0.36054534      0.09053344      0.31795918
H7     H       0.59694466      0.51936341      0.28815224
H8     H       0.53693088     -0.01472511      0.32711390
H9     H       0.78697263      0.43319507      0.24911496
H10    H       0.72413474     -0.10041352      0.28624271
H11    H       0.02643449      0.33602894      0.41337265
H12    H       0.85040061      0.12116427      0.24850233
H13    H      -0.15460556     -0.15828253      0.45496158
H14    H       0.01544500     -0.01343051      0.32687599
H15    H      -0.00898522      0.29283879      0.49068925
H16    H      -0.30016495      0.08263124      0.40282677
H17    H      -0.18136186     -0.45731277      0.42564761
H18    H      -0.01304508     -0.31446770      0.29744252
H19    H      -0.16416448      0.43568983      0.53993181
H20    H      -0.45436106      0.22654294      0.45199119
H21    H      -0.10977334     -0.53707086      0.34627623
H22    H      -0.38440027      0.40801500      0.51964986
