# Supplementary material for: The seventh blind test of crystal structure prediction: structure ranking methods
Source: Acta Crystallogr B Struct Sci Cryst Eng Mater. 2024 Oct 17;80(Pt 6):548–74. doi: 10.1107/S2052520624008679 (PMC11789160; doi:10.1107/S2052520624008679)
Supplement: Supplementary file 3 [file b-80-00548-sup3.zip › SI-C_theoretical_structures_CCDC_lists_and_predictions/ranked_structure_sets/Group10_XtalPi/XXVIII-2-XtalPi_6/XXVIII-2-XtalPi/XXVIII_structure_178_X115.cif]

data_XXVIII_structure_178_X115

_chemical_formula_sum            'C26 H22 Cl2 Cu N2'

_space_group_crystal_system      triclinic
_space_group_name_H-M_alt        'P 1'
_space_group_IT_number           1

loop_
_symmetry_equiv_pos_site_id
_symmetry_equiv_pos_as_xyz
1 x,y,z

_cell_length_a                       5.35057276
_cell_length_b                      13.51817217
_cell_length_c                       8.56481149
_cell_angle_alpha                   77.87872066
_cell_angle_beta                    97.59151481
_cell_angle_gamma                   90.43886268
_cell_volume                       600.24349498
_cell_formula_units_Z                1

loop_
_atom_site_label
_atom_site_type_symbol
_atom_site_fract_x
_atom_site_fract_y
_atom_site_fract_z
Cl1    Cl      0.84872737      0.46707425      0.71330755
Cu1    Cu      0.51670809      0.50898325      0.50524002
Cl2    Cl      0.18571774      0.55092727      0.29653574
N1     N       0.65268464      0.64205797      0.43345722
C1     C       0.66885583      0.72330464      0.49191025
C2     C       0.78498674      0.81512783      0.40436074
C3     C       0.98305196      0.80576303      0.31518333
C4     C       1.08177942      0.89167637      0.22548685
C5     C       0.98410648      0.98774375      0.22262466
C6     C       0.78777380      0.99779675      0.31089548
C7     C       0.68991235      0.91211310      0.40211847
C8     C       0.57252871      0.72411665      0.64549199
C9     C       0.36626993      0.66504970      0.69137774
C10    C       0.29120986      0.65942943      0.84245726
C11    C       0.41978830      0.71327818      0.94977089
C12    C       0.62221904      0.77354993      0.90456146
C13    C       0.69778014      0.77935874      0.75325483
N2     N       0.38062958      0.37588275      0.57706767
C14    C       0.36437169      0.29465136      0.51854772
C15    C       0.24837333      0.20278515      0.60609061
C16    C       0.05052417      0.21218361      0.69539697
C17    C      -0.04753049      0.12632455      0.78568589
C18    C       0.05029944      0.03026596      0.78865753
C19    C       0.24597277      0.02015590      0.69990679
C20    C       0.34342789      0.10579824      0.60831572
C21    C       0.46052574      0.29404509      0.36485088
C22    C       0.66702231      0.35308575      0.31931292
C23    C       0.74187701      0.35921134      0.16803039
C24    C       0.61276575      0.30587690      0.06014347
C25    C       0.41053117      0.24540969      0.10513915
C26    C       0.33530398      0.23908528      0.25667486
H1     H       1.06184345      0.73100605      0.31715220
H2     H       1.23683533      0.88373850      0.15792749
H3     H       1.06135504      1.05454994      0.15146108
H4     H       0.70932534      1.07258939      0.30728971
H5     H       0.53428735      0.91987919      0.46906013
H6     H       0.26033249      0.62401548      0.60794914
H7     H       0.13311715      0.61214296      0.87650568
H8     H       0.36206458      0.70592179      1.06909114
H9     H       0.72448820      0.81487877      0.98863055
H10    H       0.86003887      0.82409440      0.71987291
H11    H       0.72404689      0.64838975      0.32652413
H12    H      -0.02835189      0.28695113      0.69324568
H13    H      -0.20214719      0.13430642      0.85356525
H14    H      -0.02620254     -0.03651535      0.86034819
H15    H       0.32451560     -0.05462204      0.70356475
H16    H       0.49885178      0.09803745      0.54119525
H17    H       0.77320131      0.39380582      0.40309949
H18    H       0.90013206      0.40649682      0.13429540
H19    H       0.67033853      0.31361813     -0.05929551
H20    H       0.30817495      0.20432469      0.02075305
H21    H       0.17308491      0.19424539      0.28982567
H22    H       0.30926304      0.36952590      0.68399659
