# Supplementary material for: The seventh blind test of crystal structure prediction: structure ranking methods
Source: Acta Crystallogr B Struct Sci Cryst Eng Mater. 2024 Oct 17;80(Pt 6):548–74. doi: 10.1107/S2052520624008679 (PMC11789160; doi:10.1107/S2052520624008679)
Supplement: Supplementary file 3 [file b-80-00548-sup3.zip › SI-C_theoretical_structures_CCDC_lists_and_predictions/ranked_structure_sets/Group10_XtalPi/XXVIII-2-XtalPi_6/XXVIII-2-XtalPi/XXVIII_structure_179_X368.cif]

data_XXVIII_structure_179_X368

_chemical_formula_sum            'C26 H22 Cl2 Cu N2'

_space_group_crystal_system      triclinic
_space_group_name_H-M_alt        'P -1'
_space_group_IT_number           2

loop_
_symmetry_equiv_pos_site_id
_symmetry_equiv_pos_as_xyz
1 x,y,z
2 -x,-y,-z

_cell_length_a                       9.52617701
_cell_length_b                      11.23685370
_cell_length_c                      12.48526031
_cell_angle_alpha                   87.94544688
_cell_angle_beta                    70.18292400
_cell_angle_gamma                   75.81023826
_cell_volume                      1217.32981350
_cell_formula_units_Z                2

loop_
_atom_site_label
_atom_site_type_symbol
_atom_site_fract_x
_atom_site_fract_y
_atom_site_fract_z
Cl1    Cl      0.27756182      0.63173442      0.54061823
Cu1    Cu      0.34739867      0.69989438      0.35646012
Cl2    Cl      0.52407995      0.75774047      0.20048181
N1     N       0.25447679      0.86746028      0.42360375
C1     C       0.21457936      0.97824230      0.39093543
C2     C       0.16689493      0.99953952      0.28972820
C3     C       0.20563921      1.09393763      0.21745323
C4     C       0.14538682      1.12350944      0.13003107
C5     C       0.04222665      1.06122432      0.11590919
C6     C       0.00610087      0.96522978      0.18551963
C7     C       0.06986189      0.93283864      0.27090678
C8     C       0.20941510      1.08667794      0.45747329
C9     C       0.30687859      1.07551790      0.52229535
C10    C       0.30719407      1.17627707      0.58377986
C11    C       0.20958914      1.29099776      0.58116105
C12    C       0.10949078      1.30283484      0.51941195
C13    C       0.10896062      1.20186365      0.45792913
N2     N       0.41867701      0.52980268      0.29596347
C14    C       0.37564305      0.46134456      0.23809283
C15    C       0.24294158      0.51118527      0.19919409
C16    C       0.12891847      0.44608227      0.21750162
C17    C       0.00607535      0.48929503      0.17821382
C18    C      -0.00109039      0.59543456      0.11621963
C19    C       0.11348906      0.65905725      0.09610142
C20    C       0.23349995      0.61912519      0.13931406
C21    C       0.45977044      0.33103702      0.20559026
C22    C       0.52772294      0.25861692      0.27766576
C23    C       0.60826868      0.13701292      0.24425700
C24    C       0.62392569      0.08668043      0.13884668
C25    C       0.55979472      0.15890802      0.06561453
C26    C       0.47652511      0.28002542      0.09930129
H1     H      -0.01098621      1.08793080      0.05113654
H2     H       0.17743099      1.19647381      0.07415194
H3     H      -0.07413890      0.91607734      0.17492410
H4     H       0.28424710      1.14352682      0.22973839
H5     H       0.03954178      0.85929695      0.32636712
H6     H       0.26506695      0.86556710      0.50268581
H7     H       0.38644453      0.98715555      0.52156680
H8     H       0.02691344      1.21287160      0.41296379
H9     H       0.38328237      1.16706381      0.63385045
H10    H       0.02977511      1.39093449      0.51941942
H11    H       0.51391058      0.48530984      0.31575433
H12    H       0.21175482      1.37083331      0.62693989
H13    H       0.13556274      0.36232289      0.26422473
H14    H       0.32241618      0.66928262      0.12428351
H15    H       0.51562497      0.29653070      0.36049351
H16    H       0.42575242      0.33528341      0.04192591
H17    H      -0.08363383      0.43956126      0.19569146
H18    H       0.11080726      0.74045804      0.04600577
H19    H       0.65922407      0.08063884      0.30083339
H20    H       0.57247905      0.12158041     -0.01752652
H21    H      -0.09650397      0.62804176      0.08440341
H22    H       0.68388606     -0.00940859      0.11457816
