# Supplementary material for: The seventh blind test of crystal structure prediction: structure ranking methods
Source: Acta Crystallogr B Struct Sci Cryst Eng Mater. 2024 Oct 17;80(Pt 6):548–74. doi: 10.1107/S2052520624008679 (PMC11789160; doi:10.1107/S2052520624008679)
Supplement: Supplementary file 3 [file b-80-00548-sup3.zip › SI-C_theoretical_structures_CCDC_lists_and_predictions/ranked_structure_sets/Group10_XtalPi/XXVIII-2-XtalPi_6/XXVIII-2-XtalPi/XXVIII_structure_17_X209.cif]

data_XXVIII_structure_17_X209

_chemical_formula_sum            'C26 H22 Cl2 Cu N2'

_space_group_crystal_system      monoclinic
_space_group_name_H-M_alt        'I 1 2/c 1'
_space_group_IT_number           15

loop_
_symmetry_equiv_pos_site_id
_symmetry_equiv_pos_as_xyz
1 x,y,z
2 -x,-y,-z
3 x,-y,z+1/2
4 -x,y,-z+1/2
5 x+1/2,-y+1/2,z
6 -x+1/2,y+1/2,-z
7 x+1/2,y+1/2,z+1/2
8 -x+1/2,-y+1/2,-z+1/2

_cell_length_a                      27.28544816
_cell_length_b                       9.69553543
_cell_length_c                      19.78488759
_cell_angle_alpha                   90.00000000
_cell_angle_beta                    72.74449300
_cell_angle_gamma                   90.00000000
_cell_volume                      4998.45692794
_cell_formula_units_Z                8

loop_
_atom_site_label
_atom_site_type_symbol
_atom_site_fract_x
_atom_site_fract_y
_atom_site_fract_z
Cl1    Cl      0.12847675     -0.22041731      0.52330893
Cu1    Cu      0.10079876     -0.02091262      0.48679060
Cl2    Cl      0.02745894     -0.01463829      0.58068166
N1     N       0.07411434      0.14567009      0.45221049
C1     C       0.09117528      0.27107259      0.44766045
C2     C       0.06598395      0.38484332      0.42068756
C3     C       0.06868747      0.52059661      0.44431093
C4     C       0.04138092      0.62596974      0.42374711
C5     C       0.01173254      0.59810932      0.37865903
C6     C       0.00962525      0.46372467      0.35385861
C7     C       0.03648527      0.35774534      0.37460039
C8     C       0.13729378      0.29585050      0.47115765
C9     C       0.17925559      0.37021916      0.42875020
C10    C       0.22541676      0.37261917      0.44561231
C11    C       0.22988246      0.30297729      0.50535063
C12    C       0.18726775      0.23538260      0.55007899
C13    C       0.14122299      0.23166160      0.53314297
N2     N       0.17012233     -0.01578568      0.41410507
C14    C       0.19007342     -0.00208903      0.34617037
C15    C       0.24650535     -0.01264101      0.31389427
C16    C       0.26665833     -0.07845278      0.24812202
C17    C       0.31930374     -0.10108932      0.22077246
C18    C       0.35261954     -0.05590467      0.25786018
C19    C       0.33307102      0.01201808      0.32258364
C20    C       0.28040991      0.03318919      0.35055840
C21    C       0.15706743      0.01702737      0.29990328
C22    C       0.11044779     -0.05475381      0.31353596
C23    C       0.07942518     -0.03785475      0.26952124
C24    C       0.09437994      0.05150208      0.21160528
C25    C       0.14068675      0.12353977      0.19775841
C26    C       0.17209123      0.10605551      0.24121754
H1     H       0.04016031      0.12981600      0.44019896
H2     H       0.19678553     -0.03963702      0.43937679
H3     H       0.09096193      0.54470859      0.48030355
H4     H       0.04247223      0.72971728      0.44453364
H5     H      -0.00988306      0.68116741      0.36350551
H6     H      -0.01347451      0.44082268      0.31872273
H7     H       0.03430612      0.25347984      0.35505246
H8     H       0.17630728      0.42122993      0.38104137
H9     H       0.25851554      0.42661635      0.41117569
H10    H       0.26694562      0.29945994      0.51588930
H11    H       0.18983828      0.18461457      0.59810085
H12    H       0.10786804      0.17898949      0.56803448
H13    H       0.24068459     -0.11520970      0.21954685
H14    H       0.33446662     -0.15422483      0.17027858
H15    H       0.39378025     -0.07277018      0.23585992
H16    H       0.35880867      0.04891852      0.35157836
H17    H       0.26557941      0.08777692      0.40071777
H18    H       0.09917393     -0.12620335      0.35802859
H19    H       0.04335917     -0.09432358      0.28079526
H20    H       0.07054543      0.06409570      0.17642796
H21    H       0.15196416      0.19224677      0.15219078
H22    H       0.20808130      0.16291067      0.23047963
