# Supplementary material for: The seventh blind test of crystal structure prediction: structure ranking methods
Source: Acta Crystallogr B Struct Sci Cryst Eng Mater. 2024 Oct 17;80(Pt 6):548–74. doi: 10.1107/S2052520624008679 (PMC11789160; doi:10.1107/S2052520624008679)
Supplement: Supplementary file 3 [file b-80-00548-sup3.zip › SI-C_theoretical_structures_CCDC_lists_and_predictions/ranked_structure_sets/Group10_XtalPi/XXVIII-2-XtalPi_6/XXVIII-2-XtalPi/XXVIII_structure_180_X60.cif]

data_XXVIII_structure_180_X60

_chemical_formula_sum            'C26 H22 Cl2 Cu N2'

_space_group_crystal_system      monoclinic
_space_group_name_H-M_alt        'C 1 c 1'
_space_group_IT_number           9

loop_
_symmetry_equiv_pos_site_id
_symmetry_equiv_pos_as_xyz
1 x,y,z
2 x,-y,z+1/2
3 x+1/2,y+1/2,z
4 x+1/2,-y+1/2,z+1/2

_cell_length_a                       7.34512508
_cell_length_b                      19.16551893
_cell_length_c                      18.34038652
_cell_angle_alpha                   90.00000000
_cell_angle_beta                   104.53444390
_cell_angle_gamma                   90.00000000
_cell_volume                      2499.20712496
_cell_formula_units_Z                4

loop_
_atom_site_label
_atom_site_type_symbol
_atom_site_fract_x
_atom_site_fract_y
_atom_site_fract_z
Cl1    Cl      0.73820342      0.43839892      0.44223495
Cu1    Cu      0.73002115      0.39628723      0.32332283
Cl2    Cl      0.71681942      0.35354086      0.20434026
N1     N       0.74974786      0.49278731      0.29080435
C1     C       0.63079059      0.53540759      0.24875139
C2     C       0.43583329      0.51351726      0.21429002
C3     C       0.34544281      0.46374057      0.24929345
C4     C       0.16435051      0.44135112      0.21443216
C5     C       0.06962918      0.46866371      0.14449378
C6     C       0.15629916      0.51935138      0.11002354
C7     C       0.33815441      0.54151292      0.14456301
C8     C       0.69078346      0.60715653      0.23485406
C9     C       0.86482783      0.61845021      0.21804865
C10    C       0.92033850      0.68581853      0.20460979
C11    C       0.80475750      0.74277929      0.20923740
C12    C       0.63293195      0.73204519      0.22738792
C13    C       0.57505216      0.66462139      0.23919876
N2     N       0.71058742      0.29976556      0.35540238
C14    C       0.82320221      0.25791115      0.40133421
C15    C       1.01507719      0.27972862      0.44088583
C16    C       1.11722201      0.32634399      0.40718383
C17    C       1.30015863      0.34527311      0.44405639
C18    C       1.38391266      0.31773613      0.51521179
C19    C       1.28324167      0.27177768      0.54952011
C20    C       1.10033638      0.25266858      0.51263033
C21    C       0.76203183      0.18605923      0.41339550
C22    C       0.88708459      0.12981365      0.41733323
C23    C       0.82890649      0.06187375      0.42610425
C24    C       0.64596875      0.04963318      0.43242739
C25    C       0.52150533      0.10530635      0.42987499
C26    C       0.57823405      0.17322139      0.41971960
H1     H      -0.07285647      0.45100208      0.11814382
H2     H       0.09280252      0.40313966      0.24139217
H3     H       0.08041673      0.54198500      0.05648897
H4     H       0.41623609      0.44445847      0.30527437
H5     H       0.40617506      0.58010552      0.11675723
H6     H       0.87650646      0.51584841      0.31499133
H7     H       0.95367270      0.57409989      0.21291986
H8     H       0.43972142      0.65628550      0.25217540
H9     H       1.05309375      0.69428995      0.18952195
H10    H       0.54042484      0.77590057      0.23054737
H11    H       0.58832759      0.27595613      0.32692451
H12    H       0.84898913      0.79515003      0.19775310
H13    H       1.05404308      0.34567380      0.35047210
H14    H       1.02351260      0.21667539      0.53997468
H15    H       1.03001238      0.13954091      0.41279593
H16    H       0.48214062      0.21673356      0.41901751
H17    H       1.38146587      0.38060400      0.41791652
H18    H       1.34670503      0.24992925      0.60486738
H19    H       0.92829677      0.01897004      0.42922146
H20    H       0.38072254      0.09513269      0.43681353
H21    H       1.52872820      0.33180277      0.54294857
H22    H       0.59951466     -0.00318247      0.44060208
