# Supplementary material for: The seventh blind test of crystal structure prediction: structure ranking methods
Source: Acta Crystallogr B Struct Sci Cryst Eng Mater. 2024 Oct 17;80(Pt 6):548–74. doi: 10.1107/S2052520624008679 (PMC11789160; doi:10.1107/S2052520624008679)
Supplement: Supplementary file 3 [file b-80-00548-sup3.zip › SI-C_theoretical_structures_CCDC_lists_and_predictions/ranked_structure_sets/Group10_XtalPi/XXVIII-2-XtalPi_6/XXVIII-2-XtalPi/XXVIII_structure_181_X459.cif]

data_XXVIII_structure_181_X459

_chemical_formula_sum            'C26 H22 Cl2 Cu N2'

_space_group_crystal_system      monoclinic
_space_group_name_H-M_alt        'C 1 2/c 1'
_space_group_IT_number           15

loop_
_symmetry_equiv_pos_site_id
_symmetry_equiv_pos_as_xyz
1 x,y,z
2 -x,-y,-z
3 x,-y,z+1/2
4 -x,y,-z+1/2
5 x+1/2,y+1/2,z
6 -x+1/2,-y+1/2,-z
7 x+1/2,-y+1/2,z+1/2
8 -x+1/2,y+1/2,-z+1/2

_cell_length_a                      13.91933700
_cell_length_b                      15.55046500
_cell_length_c                      23.18832346
_cell_angle_alpha                   90.00000000
_cell_angle_beta                   101.03383300
_cell_angle_gamma                   90.00000000
_cell_volume                      4926.38022986
_cell_formula_units_Z                8

loop_
_atom_site_label
_atom_site_type_symbol
_atom_site_fract_x
_atom_site_fract_y
_atom_site_fract_z
Cl1    Cl      0.28803378      0.30418771      0.16160410
Cu1    Cu      0.43270619      0.37633724      0.16264664
Cl2    Cl      0.58223639      0.44564908      0.19160269
N1     N       0.37435399      0.49082754      0.15849359
C1     C       0.35494694      0.54807688      0.11743519
C2     C       0.33876437      0.52102921      0.05495317
C3     C       0.39044123      0.56010607      0.01558193
C4     C       0.37171029      0.53643623     -0.04348482
C5     C       0.29904474      0.47581675     -0.06405812
C6     C       0.24668683      0.43742682     -0.02517897
C7     C       0.26733473      0.45871563      0.03441187
C8     C       0.34554813      0.64060102      0.13014387
C9     C       0.29090092      0.69494918      0.08764898
C10    C       0.27927691      0.78163293      0.09955993
C11    C       0.32281799      0.81575208      0.15392698
C12    C       0.37776609      0.76255486      0.19655206
C13    C       0.38914808      0.67574913      0.18478005
N2     N       0.50327185      0.26660512      0.16888564
C14    C       0.52002942      0.20040956      0.13810134
C15    C       0.49310713      0.19888008      0.07334706
C16    C       0.54268594      0.14284603      0.04122103
C17    C       0.52171999      0.14236299     -0.01997308
C18    C       0.45000698      0.19719700     -0.05027802
C19    C       0.39976595      0.25260610     -0.01895511
C20    C       0.42126619      0.25403592      0.04221806
C21    C       0.57019884      0.12478982      0.16947689
C22    C       0.53644910      0.04097692      0.15438604
C23    C       0.58361492     -0.02951608      0.18424897
C24    C       0.66547299     -0.01750107      0.22885000
C25    C       0.69734904      0.06566406      0.24527304
C26    C       0.64988498      0.13665704      0.21604099
H1     H       0.28424795      0.45840599     -0.11048901
H2     H       0.41271103      0.56515309     -0.07419205
H3     H       0.19025097      0.38986500     -0.04095202
H4     H       0.44606001      0.60838704      0.03143201
H5     H       0.22797894      0.42793297      0.06521905
H6     H       0.37863699      0.51298628      0.20066903
H7     H       0.25616396      0.66866903      0.04527999
H8     H       0.43269199      0.63477501      0.21803101
H9     H       0.23537397      0.82276599      0.06664799
H10    H       0.41109899      0.78881002      0.23927901
H11    H       0.53164710      0.25699077      0.21255800
H12    H       0.31322898      0.88357505      0.16311901
H13    H       0.59889400      0.10003901      0.06443402
H14    H       0.37941883      0.29567397      0.06614806
H15    H       0.47295299      0.03153401      0.11932599
H16    H       0.67692299      0.20120801      0.22859401
H17    H       0.56177798      0.09900503     -0.04380801
H18    H       0.34251500      0.29402096     -0.04267201
H19    H       0.55758904     -0.09431100      0.17198701
H20    H       0.76117498      0.07514098      0.28013298
H21    H       0.43149291      0.19656502     -0.09811002
H22    H       0.70631204     -0.07272802      0.24949600
