# Supplementary material for: The seventh blind test of crystal structure prediction: structure ranking methods
Source: Acta Crystallogr B Struct Sci Cryst Eng Mater. 2024 Oct 17;80(Pt 6):548–74. doi: 10.1107/S2052520624008679 (PMC11789160; doi:10.1107/S2052520624008679)
Supplement: Supplementary file 3 [file b-80-00548-sup3.zip › SI-C_theoretical_structures_CCDC_lists_and_predictions/ranked_structure_sets/Group10_XtalPi/XXVIII-2-XtalPi_6/XXVIII-2-XtalPi/XXVIII_structure_182_X187.cif]

data_XXVIII_structure_182_X187

_chemical_formula_sum            'C26 H22 Cl2 Cu N2'

_space_group_crystal_system      monoclinic
_space_group_name_H-M_alt        'P 1 2_1/c 1'
_space_group_IT_number           14

loop_
_symmetry_equiv_pos_site_id
_symmetry_equiv_pos_as_xyz
1 x,y,z
2 -x,-y,-z
3 x,-y+1/2,z+1/2
4 -x,y+1/2,-z+1/2

_cell_length_a                       9.74590697
_cell_length_b                      27.94121811
_cell_length_c                      10.09218536
_cell_angle_alpha                   90.00000000
_cell_angle_beta                    64.54302944
_cell_angle_gamma                   90.00000000
_cell_volume                      2481.39831402
_cell_formula_units_Z                4

loop_
_atom_site_label
_atom_site_type_symbol
_atom_site_fract_x
_atom_site_fract_y
_atom_site_fract_z
Cl1    Cl      0.31443772      0.03099155      0.68187458
Cu1    Cu      0.40943334      0.10208530      0.57802615
Cl2    Cl      0.27242237      0.14507533      0.78747269
N1     N       0.52635300      0.16258644      0.50364537
C1     C       0.66463800      0.17584085      0.42027253
C2     C       0.69971859      0.22701208      0.38124086
C3     C       0.82993778      0.24790548      0.38319135
C4     C       0.86036294      0.29641373      0.35196880
C5     C       0.76238666      0.32430667      0.31552162
C6     C       0.63332183      0.30374771      0.31167681
C7     C       0.60154219      0.25540819      0.34537506
C8     C       0.78845192      0.14039972      0.36372865
C9     C       0.90885276      0.14633320      0.22357147
C10    C       1.02299760      0.11195931      0.16645829
C11    C       1.01917745      0.07176557      0.25024322
C12    C       0.90123978      0.06580371      0.39052224
C13    C       0.78633765      0.09986383      0.44715339
N2     N       0.48275550      0.07402838      0.37772358
C14    C       0.46644319      0.09220315      0.26693956
C15    C       0.55300558      0.07406479      0.11562575
C16    C       0.48546408      0.07107882      0.01766662
C17    C       0.56761828      0.05349383     -0.12386929
C18    C       0.71980028      0.04037841     -0.17039436
C19    C       0.78943200      0.04430790     -0.07522803
C20    C       0.70574777      0.06041102      0.06789992
C21    C       0.36453405      0.13391842      0.29278243
C22    C       0.23547617      0.13932240      0.42728435
C23    C       0.15268975      0.18181420      0.45990332
C24    C       0.19595472      0.21907171      0.35756542
C25    C       0.31771074      0.21270463      0.22020327
C26    C       0.40192334      0.17051301      0.18763487
H1     H       0.45216325      0.19054560      0.54521526
H2     H       0.54709439      0.04313778      0.35643965
H3     H       0.90594136      0.22583946      0.41086773
H4     H       0.96103767      0.31266636      0.35477025
H5     H       0.78617721      0.36223192      0.29108097
H6     H       0.55548156      0.32526179      0.28445801
H7     H       0.50199598      0.23936482      0.34014913
H8     H       0.91068691      0.17749531      0.15788192
H9     H       1.11338695      0.11643337      0.05588578
H10    H       1.10836722      0.04486555      0.20541231
H11    H       0.89794322      0.03416173      0.45496722
H12    H       0.69500789      0.09559331      0.55721060
H13    H       0.36772627      0.08204268      0.05269093
H14    H       0.51143028      0.04986263     -0.19642824
H15    H       0.78467212      0.02722084     -0.28198049
H16    H       0.90916314      0.03523256     -0.11231963
H17    H       0.76011978      0.06356873      0.14190414
H18    H       0.19935176      0.10994143      0.50630947
H19    H       0.05488194      0.18590374      0.56571383
H20    H       0.13651794      0.25328437      0.38369881
H21    H       0.34869400      0.24121468      0.13891635
H22    H       0.50010582      0.16655831      0.08223122
