# Supplementary material for: The seventh blind test of crystal structure prediction: structure ranking methods
Source: Acta Crystallogr B Struct Sci Cryst Eng Mater. 2024 Oct 17;80(Pt 6):548–74. doi: 10.1107/S2052520624008679 (PMC11789160; doi:10.1107/S2052520624008679)
Supplement: Supplementary file 3 [file b-80-00548-sup3.zip › SI-C_theoretical_structures_CCDC_lists_and_predictions/ranked_structure_sets/Group10_XtalPi/XXVIII-2-XtalPi_6/XXVIII-2-XtalPi/XXVIII_structure_183_X378.cif]

data_XXVIII_structure_183_X378

_chemical_formula_sum            'C26 H22 Cl2 Cu N2'

_space_group_crystal_system      monoclinic
_space_group_name_H-M_alt        'P 1 2_1/a 1'
_space_group_IT_number           14

loop_
_symmetry_equiv_pos_site_id
_symmetry_equiv_pos_as_xyz
1 x,y,z
2 -x,-y,-z
3 x+1/2,-y+1/2,z
4 -x+1/2,y+1/2,-z

_cell_length_a                      12.62727033
_cell_length_b                      22.75547804
_cell_length_c                       9.78479774
_cell_angle_alpha                   90.00000000
_cell_angle_beta                   113.68944713
_cell_angle_gamma                   90.00000000
_cell_volume                      2574.64805690
_cell_formula_units_Z                4

loop_
_atom_site_label
_atom_site_type_symbol
_atom_site_fract_x
_atom_site_fract_y
_atom_site_fract_z
Cl1    Cl      0.39465763      0.50818904      0.61182898
Cu1    Cu      0.40356488      0.40771910      0.55470141
Cl2    Cl      0.38750038      0.30962586      0.49732995
N1     N       0.35294020      0.43336238      0.34873724
C1     C       0.25447377      0.42896838      0.23524562
C2     C       0.23534858      0.45457904      0.08772753
C3     C       0.12268656      0.46495307     -0.01939253
C4     C       0.10456958      0.49074045     -0.15637187
C5     C       0.19869461      0.50659760     -0.18874279
C6     C       0.31115824      0.49681437     -0.08290416
C7     C       0.32955832      0.47101094      0.05368194
C8     C       0.15934522      0.39764745      0.25654465
C9     C       0.09116613      0.35620613      0.15190866
C10    C       0.00924327      0.32324661      0.18015726
C11    C      -0.00624835      0.33138330      0.31244905
C12    C       0.05831917      0.37397462      0.41477477
C13    C       0.14066955      0.40694684      0.38716838
N2     N       0.46138274      0.39110876      0.76745097
C14    C       0.55047225      0.36188661      0.85790515
C15    C       0.56143325      0.34613176      1.00940855
C16    C       0.67076433      0.33852904      1.12666253
C17    C       0.67991698      0.32618387      1.27046952
C18    C       0.58092759      0.32113817      1.29976505
C19    C       0.47178076      0.32810333      1.18401740
C20    C       0.46209500      0.34035810      1.04023681
C21    C       0.64214260      0.34592918      0.80678842
C22    C       0.67873179      0.38767289      0.72925006
C23    C       0.76352313      0.37358927      0.67740105
C24    C       0.81044204      0.31704740      0.69894031
C25    C       0.77321660      0.27502209      0.77411233
C26    C       0.69132225      0.28948931      0.83055341
H1     H       0.41684580      0.45719051      0.33328842
H2     H       0.40734198      0.40541654      0.81545088
H3     H       0.04863716      0.45327827      0.00530102
H4     H       0.01662193      0.49906063     -0.23716496
H5     H       0.18596506      0.52676422     -0.29527656
H6     H       0.38392779      0.50946097     -0.10957828
H7     H       0.41804233      0.46364576      0.13426389
H8     H       0.10468560      0.34850183      0.05012722
H9     H      -0.04123469      0.29030227      0.09963362
H10    H      -0.06717581      0.30376218      0.33661882
H11    H       0.04555214      0.38112056      0.51738502
H12    H       0.19081727      0.44059925      0.46638333
H13    H       0.74842462      0.34359632      1.10500753
H14    H       0.76476716      0.32008567      1.36066396
H15    H       0.58730936      0.31134852      1.41178073
H16    H       0.39521084      0.32313726      1.20830044
H17    H       0.37635992      0.34459729      0.95029552
H18    H       0.64124984      0.43161861      0.71083534
H19    H       0.79009707      0.40671028      0.61702847
H20    H       0.87437869      0.30455709      0.65541481
H21    H       0.80791864      0.23060653      0.78617734
H22    H       0.66225623      0.25662221      0.88897827
