# Supplementary material for: The seventh blind test of crystal structure prediction: structure ranking methods
Source: Acta Crystallogr B Struct Sci Cryst Eng Mater. 2024 Oct 17;80(Pt 6):548–74. doi: 10.1107/S2052520624008679 (PMC11789160; doi:10.1107/S2052520624008679)
Supplement: Supplementary file 3 [file b-80-00548-sup3.zip › SI-C_theoretical_structures_CCDC_lists_and_predictions/ranked_structure_sets/Group10_XtalPi/XXVIII-2-XtalPi_6/XXVIII-2-XtalPi/XXVIII_structure_184_X477.cif]

data_XXVIII_structure_184_X477

_chemical_formula_sum            'C26 H22 Cl2 Cu N2'

_space_group_crystal_system      hexagonal
_space_group_name_H-M_alt        'R 3'
_space_group_IT_number           146

loop_
_symmetry_equiv_pos_site_id
_symmetry_equiv_pos_as_xyz
1 x,y,z
2 -y,x-y,z
3 -x+y,-x,z
4 x+1/3,y+2/3,z+2/3
5 x+2/3,y+1/3,z+1/3
6 -y+1/3,x-y+2/3,z+2/3
7 -y+2/3,x-y+1/3,z+1/3
8 -x+y+1/3,-x+2/3,z+2/3
9 -x+y+2/3,-x+1/3,z+1/3

_cell_length_a                      17.34742491
_cell_length_b                      17.34742491
_cell_length_c                      23.60288657
_cell_angle_alpha                   90.00000000
_cell_angle_beta                    90.00000000
_cell_angle_gamma                  120.00000000
_cell_volume                      6151.28407090
_cell_formula_units_Z                9

loop_
_atom_site_label
_atom_site_type_symbol
_atom_site_fract_x
_atom_site_fract_y
_atom_site_fract_z
Cl1    Cl      0.17124762      0.39122061      0.37289417
Cu1    Cu      0.23264618      0.33350240      0.31389784
Cl2    Cl      0.11363591      0.27542965      0.25494228
N1     N       0.29604181      0.29562410      0.25967097
C1     C       0.37391691      0.34212856      0.23635435
C2     C       0.41642324      0.29937998      0.20510509
C3     C       0.47395074      0.34308060      0.15940184
C4     C       0.50846562      0.29965069      0.12745264
C5     C       0.48684304      0.21270202      0.14080320
C6     C       0.43116394      0.16948041      0.18690452
C7     C       0.39632056      0.21224887      0.21889023
C8     C       0.41852911      0.44019640      0.24084754
C9     C       0.51011570      0.49203342      0.25222344
C10    C       0.54900727      0.58378048      0.25950807
C11    C       0.49785471      0.62509958      0.25422657
C12    C       0.40734807      0.57422089      0.24141971
C13    C       0.36755513      0.48226525      0.23501434
N2     N       0.33379100      0.37165249      0.36814414
C14    C       0.36504516      0.32512499      0.39155812
C15    C       0.45031578      0.36782818      0.42275247
C16    C       0.46392188      0.32421141      0.46858780
C17    C       0.54190058      0.36759006      0.50049539
C18    C       0.60747732      0.45435097      0.48694717
C19    C       0.59524330      0.49743750      0.44067788
C20    C       0.51755871      0.45475666      0.40875279
C21    C       0.31139807      0.22704142      0.38724086
C22    C       0.21843522      0.18517149      0.39344252
C23    C       0.16606917      0.09319435      0.38722671
C24    C       0.20539879      0.04211590      0.37420337
C25    C       0.29781213      0.08325274      0.36856874
C26    C       0.35087767      0.17501178      0.37569508
H1     H       0.26474254      0.22905153      0.25045210
H2     H       0.36916742      0.43825532      0.37726774
H3     H       0.48947907      0.40989902      0.14709935
H4     H       0.55134802      0.33417485      0.09141100
H5     H       0.51182834      0.17780953      0.11492399
H6     H       0.41389918      0.10150802      0.19724491
H7     H       0.35361501      0.17800592      0.25505863
H8     H       0.55004200      0.45979405      0.25641440
H9     H       0.61955239      0.62463717      0.26954304
H10    H       0.52983560      0.69676292      0.26052819
H11    H       0.36721798      0.60609100      0.23641784
H12    H       0.29711202      0.44241055      0.22416142
H13    H       0.41248393      0.25751577      0.48100185
H14    H       0.55015752      0.33315069      0.53662726
H15    H       0.66742301      0.48917452      0.51277440
H16    H       0.64616491      0.56525081      0.43017287
H17    H       0.50920529      0.48885926      0.37246136
H18    H       0.18807344      0.22519803      0.40439223
H19    H       0.09413023      0.06147232      0.39251915
H20    H       0.16551913     -0.02956479      0.36802704
H21    H       0.32726210      0.04222612      0.35839607
H22    H       0.42300141      0.20710339      0.37126331
