# Supplementary material for: The seventh blind test of crystal structure prediction: structure ranking methods
Source: Acta Crystallogr B Struct Sci Cryst Eng Mater. 2024 Oct 17;80(Pt 6):548–74. doi: 10.1107/S2052520624008679 (PMC11789160; doi:10.1107/S2052520624008679)
Supplement: Supplementary file 3 [file b-80-00548-sup3.zip › SI-C_theoretical_structures_CCDC_lists_and_predictions/ranked_structure_sets/Group10_XtalPi/XXVIII-2-XtalPi_6/XXVIII-2-XtalPi/XXVIII_structure_185_X373.cif]

data_XXVIII_structure_185_X373

_chemical_formula_sum            'C26 H22 Cl2 Cu N2'

_space_group_crystal_system      monoclinic
_space_group_name_H-M_alt        'P 1 2_1/c 1'
_space_group_IT_number           14

loop_
_symmetry_equiv_pos_site_id
_symmetry_equiv_pos_as_xyz
1 x,y,z
2 -x,-y,-z
3 x,-y+1/2,z+1/2
4 -x,y+1/2,-z+1/2

_cell_length_a                       8.38523854
_cell_length_b                      17.86329568
_cell_length_c                      17.19407064
_cell_angle_alpha                   90.00000000
_cell_angle_beta                   110.96419255
_cell_angle_gamma                   90.00000000
_cell_volume                      2404.98040623
_cell_formula_units_Z                4

loop_
_atom_site_label
_atom_site_type_symbol
_atom_site_fract_x
_atom_site_fract_y
_atom_site_fract_z
Cl1    Cl      0.17898155      0.16981621      0.20854411
Cu1    Cu      0.19990518      0.10856358      0.09034103
Cl2    Cl      0.21609037      0.05369142     -0.02686645
N1     N       0.20760188      0.01367349      0.14688389
C1     C       0.33079229     -0.02479725      0.19914568
C2     C       0.51086263     -0.00253876      0.21833218
C3     C       0.55854439      0.07312697      0.22067310
C4     C       0.72744910      0.09273598      0.23486794
C5     C       0.85142082      0.03728455      0.24659353
C6     C       0.80560253     -0.03796857      0.24530269
C7     C       0.63722903     -0.05786608      0.23201809
C8     C       0.29247072     -0.09098136      0.24172279
C9     C       0.14840622     -0.13576729      0.20215603
C10    C       0.10749916     -0.19426465      0.24522093
C11    C       0.20804238     -0.20864955      0.32820875
C12    C       0.35148502     -0.16441527      0.36803752
C13    C       0.39424339     -0.10629985      0.32496074
N2     N       0.19270025      0.20827372      0.04253548
C14    C       0.07420401      0.25639934      0.00518676
C15    C      -0.10894902      0.23860052     -0.02150281
C16    C      -0.22873962      0.28757288     -0.07639906
C17    C      -0.40255606      0.27078976     -0.10555206
C18    C      -0.45973635      0.20528663     -0.07947983
C19    C      -0.34283871      0.15617438     -0.02468152
C20    C      -0.16934191      0.17273620      0.00371862
C21    C       0.13031913      0.33299562     -0.00919024
C22    C       0.20248223      0.34561047     -0.07006207
C23    C       0.26516475      0.41637449     -0.07853908
C24    C       0.25879621      0.47456204     -0.02552238
C25    C       0.18733252      0.46205970      0.03534132
C26    C       0.12148482      0.39189779      0.04304710
H1     H       0.98266646      0.05348331      0.25660719
H2     H       0.76278156      0.15159921      0.23682415
H3     H       0.90118324     -0.08159840      0.25406269
H4     H       0.46343019      0.11672159      0.21434089
H5     H       0.60263094     -0.11676078      0.23067382
H6     H       0.08730441     -0.00691533      0.13690466
H7     H       0.06738457     -0.12458891      0.13771444
H8     H       0.50548730     -0.07170016      0.35658414
H9     H      -0.00445670     -0.22902411      0.21493290
H10    H       0.42922677     -0.17447702      0.43321059
H11    H       0.31260807      0.23049278      0.05740416
H12    H       0.17283083     -0.25399873      0.36123873
H13    H      -0.18453643      0.33831197     -0.09752892
H14    H      -0.08099058      0.13401092      0.04717274
H15    H       0.20801793      0.30063927     -0.11184785
H16    H       0.06558930      0.38236919      0.09052186
H17    H      -0.49387561      0.30811901     -0.14961750
H18    H      -0.38679369      0.10465066     -0.00482112
H19    H       0.31749159      0.42549114     -0.12740558
H20    H       0.18197223      0.50701592      0.07718099
H21    H      -0.59543500      0.19154028     -0.10188356
H22    H       0.30833528      0.52971618     -0.03200402
