# Supplementary material for: The seventh blind test of crystal structure prediction: structure ranking methods
Source: Acta Crystallogr B Struct Sci Cryst Eng Mater. 2024 Oct 17;80(Pt 6):548–74. doi: 10.1107/S2052520624008679 (PMC11789160; doi:10.1107/S2052520624008679)
Supplement: Supplementary file 3 [file b-80-00548-sup3.zip › SI-C_theoretical_structures_CCDC_lists_and_predictions/ranked_structure_sets/Group10_XtalPi/XXVIII-2-XtalPi_6/XXVIII-2-XtalPi/XXVIII_structure_186_X142.cif]

data_XXVIII_structure_186_X142

_chemical_formula_sum            'C26 H22 Cl2 Cu N2'

_space_group_crystal_system      monoclinic
_space_group_name_H-M_alt        'P 1 2_1/c 1'
_space_group_IT_number           14

loop_
_symmetry_equiv_pos_site_id
_symmetry_equiv_pos_as_xyz
1 x,y,z
2 -x,-y,-z
3 x,-y+1/2,z+1/2
4 -x,y+1/2,-z+1/2

_cell_length_a                      10.27125765
_cell_length_b                      26.99912599
_cell_length_c                       9.59116939
_cell_angle_alpha                   90.00000000
_cell_angle_beta                   114.04268555
_cell_angle_gamma                   90.00000000
_cell_volume                      2429.01867645
_cell_formula_units_Z                4

loop_
_atom_site_label
_atom_site_type_symbol
_atom_site_fract_x
_atom_site_fract_y
_atom_site_fract_z
Cl1    Cl      0.88170659      0.03057599      0.60128465
Cu1    Cu      0.87351161      0.08590641      0.40997604
Cl2    Cl      0.86371029      0.13561789      0.21355897
N1     N       1.08141982      0.08673524      0.51155653
C1     C       1.18197889      0.11945215      0.56499291
C2     C       1.14924819      0.17307523      0.55111999
C3     C       1.03658098      0.19240704      0.58111979
C4     C       1.00659635      0.24296808      0.56483312
C5     C       1.08572035      0.27445904      0.51365887
C6     C       1.19716210      0.25537645      0.48194082
C7     C       1.23117850      0.20523464      0.50390900
C8     C       1.33339470      0.10409612      0.64401901
C9     C       1.42471092      0.13098448      0.77176636
C10    C       1.56561934      0.11617940      0.85306973
C11    C       1.61763519      0.07455282      0.80606502
C12    C       1.52790947      0.04756053      0.67865970
C13    C       1.38634748      0.06188064      0.59848747
N2     N       0.66738594      0.07380316      0.30937305
C14    C       0.55759231      0.10149398      0.28798327
C15    C       0.57998887      0.14902592      0.37107429
C16    C       0.51259586      0.19222829      0.29436065
C17    C       0.54016544      0.23745805      0.37079041
C18    C       0.63005265      0.23975338      0.52605020
C19    C       0.69322997      0.19647014      0.60441159
C20    C       0.67067364      0.15140524      0.52706902
C21    C       0.41191236      0.08627925      0.18403107
C22    C       0.38923409      0.05605902      0.05657757
C23    C       0.25210701      0.04075136     -0.03819046
C24    C       0.13573965      0.05479036     -0.00687887
C25    C       0.15674931      0.08477038      0.11925929
C26    C       0.29371774      0.10083024      0.21285841
H1     H       1.06149938      0.31394997      0.50050981
H2     H       0.92199563      0.25812363      0.59294118
H3     H       1.25777501      0.27959536      0.43940837
H4     H       0.97439395      0.16777313      0.62041642
H5     H       1.31963009      0.19077232      0.48101315
H6     H       1.11608047      0.05054889      0.52873073
H7     H       1.38258631      0.16292156      0.80928068
H8     H       1.31659329      0.04047516      0.49976832
H9     H       1.63571620      0.13625847      0.95469061
H10    H       1.56977617      0.01550962      0.64131260
H11    H       0.64072911      0.04004430      0.25649047
H12    H       1.72814260      0.06316868      0.86865453
H13    H       0.44097672      0.19056064      0.17387845
H14    H       0.72033459      0.11754890      0.58737147
H15    H       0.47874916      0.04619712      0.02855195
H16    H       0.30995345      0.12430682      0.31084850
H17    H       0.49164084      0.27091924      0.30773782
H18    H       0.76141167      0.19805234      0.72617611
H19    H       0.23388189      0.01826902     -0.13887477
H20    H       0.06667332      0.09591931      0.14494821
H21    H       0.65217887      0.27510668      0.58642473
H22    H       0.02901464      0.04288755     -0.08347338
