# Supplementary material for: The seventh blind test of crystal structure prediction: structure ranking methods
Source: Acta Crystallogr B Struct Sci Cryst Eng Mater. 2024 Oct 17;80(Pt 6):548–74. doi: 10.1107/S2052520624008679 (PMC11789160; doi:10.1107/S2052520624008679)
Supplement: Supplementary file 3 [file b-80-00548-sup3.zip › SI-C_theoretical_structures_CCDC_lists_and_predictions/ranked_structure_sets/Group10_XtalPi/XXVIII-2-XtalPi_6/XXVIII-2-XtalPi/XXVIII_structure_187_X240.cif]

data_XXVIII_structure_187_X240

_chemical_formula_sum            'C26 H22 Cl2 Cu N2'

_space_group_crystal_system      orthorhombic
_space_group_name_H-M_alt        'F d d 2'
_space_group_IT_number           43

loop_
_symmetry_equiv_pos_site_id
_symmetry_equiv_pos_as_xyz
1 x,y,z
2 -x,-y,z
3 x+1/2,y+1/2,z
4 x+1/2,y,z+1/2
5 x,y+1/2,z+1/2
6 -x+1/2,-y+1/2,z
7 -x+1/2,-y,z+1/2
8 -x,-y+1/2,z+1/2
9 -x+1/4,y+1/4,z+1/4
10 -x+1/4,y+3/4,z+3/4
11 -x+3/4,y+1/4,z+3/4
12 -x+3/4,y+3/4,z+1/4
13 x+1/4,-y+1/4,z+1/4
14 x+1/4,-y+3/4,z+3/4
15 x+3/4,-y+1/4,z+3/4
16 x+3/4,-y+3/4,z+1/4

_cell_length_a                      91.92005128
_cell_length_b                      18.52198213
_cell_length_c                       5.70181071
_cell_angle_alpha                   90.00000000
_cell_angle_beta                    90.00000000
_cell_angle_gamma                   90.00000000
_cell_volume                      9707.56962803
_cell_formula_units_Z               16

loop_
_atom_site_label
_atom_site_type_symbol
_atom_site_fract_x
_atom_site_fract_y
_atom_site_fract_z
Cl1    Cl      0.29857971      0.43884499      0.62335703
Cu1    Cu      0.31175998      0.51270878      0.37033334
Cl2    Cl      0.32505355      0.58617582      0.11689187
N1     N       0.33042517      0.48420067      0.50415810
C1     C       0.33902961      0.42954377      0.47084396
C2     C       0.33462185      0.36938683      0.31617978
C3     C       0.32738191      0.38275521      0.10370513
C4     C       0.32394580      0.32598423     -0.04686694
C5     C       0.32734162      0.25506025      0.01523868
C6     C       0.33400143      0.24108750      0.23093270
C7     C       0.33787875      0.29769564      0.37876273
C8     C       0.35372809      0.42763227      0.57859905
C9     C       0.36518905      0.39221758      0.46207292
C10    C       0.37922714      0.39310208      0.55446604
C11    C       0.38195993      0.42871767      0.76551897
C12    C       0.37065939      0.46400703      0.88291508
C13    C       0.35663621      0.46377610      0.79050288
N2     N       0.29319464      0.54164364      0.23311737
C14    C       0.28431805      0.59543320      0.26345220
C15    C       0.28803898      0.65480434      0.42633296
C16    C       0.29550316      0.64118762      0.63681316
C17    C       0.29821095      0.69686767      0.79520187
C18    C       0.29375945      0.76724836      0.74480972
C19    C       0.28682316      0.78185887      0.53206222
C20    C       0.28386437      0.72619873      0.37494373
C21    C       0.27002117      0.59708597      0.14137605
C22    C       0.26799318      0.56101426     -0.07335230
C23    C       0.25446207      0.56133228     -0.18339838
C24    C       0.24266511      0.59694535     -0.08070003
C25    C       0.24449353      0.63200671      0.13380098
C26    C       0.25803919      0.63247236      0.24357714
H1     H       0.32459707      0.21050120     -0.10196072
H2     H       0.31837415      0.33786035     -0.21109029
H3     H       0.33588700      0.18563645      0.28767474
H4     H       0.32487046      0.43812043      0.05178732
H5     H       0.34315959      0.28642906      0.54590868
H6     H       0.33490530      0.52425826      0.60482662
H7     H       0.36308913      0.36515915      0.29605032
H8     H       0.34787986      0.49057721      0.88639232
H9     H       0.38811330      0.36640628      0.46174474
H10    H       0.37279146      0.49115002      1.04901651
H11    H       0.28921528      0.50244900      0.12370165
H12    H       0.39291804      0.42967042      0.83785345
H13    H       0.29877797      0.58620687      0.68136063
H14    H       0.27852400      0.73784378      0.20859167
H15    H       0.27704311      0.53333407     -0.15898672
H16    H       0.25928513      0.65926751      0.41234561
H17    H       0.30403485      0.68469095      0.95689573
H18    H       0.28394034      0.83720363      0.48613726
H19    H       0.25313216      0.53352247     -0.35025464
H20    H       0.23528877      0.65859888      0.21722649
H21    H       0.29600083      0.81105862      0.86774869
H22    H       0.23201386      0.59667585     -0.16472905
